# Supplementary material for: Nitrogen fixation and mucilage production on maize aerial roots is controlled by aerial root development and border cell functions
Source: Front Plant Sci. 2022 Oct 6;13:977056. doi: 10.3389/fpls.2022.977056 (PMC9583020; doi:10.3389/fpls.2022.977056)
Supplement: Supplementary file 8 [file Table_1.xlsx]

## Sheet: Sheet 1 - Supplementary Table S
Supplementary Table S1: Output data tables, consisting of log2 fold change (beta value) for each gene and corresponding q values
target_id	B73_STG1_T0_1	B73_STG1_T0_2	B73_STG1_T0_3	B73_STG1_T0_4	B73_STG1_T2_1	B73_STG1_T2_2	B73_STG1_T2_3	B73_STG1_T2_4	B73_STG1_T24_1	B73_STG1_T24_2	B73_STG1_T24_3	B73_STG1_T24_4	VIC_STG1_T0_1	VIC_STG1_T0_2	VIC_STG1_T0_4	VIC_STG1_T2_1	VIC_STG1_T2_2	VIC_STG1_T2_3	VIC_STG1_T2_4	VIC_STG1_T24_1	VIC_STG1_T24_2	VIC_STG1_T24_3	VIC_STG1_T24_4	VIC_STG2_T0_1	VIC_STG2_T0_2	VIC_STG2_T0_3	VIC_STG2_T0_4	VIC_STG2_T2_1	VIC_STG2_T2_2	VIC_STG2_T2_3	VIC_STG2_T2_4	VIC_STG2_T24_1	VIC_STG2_T24_2	VIC_STG2_T24_3	VIC_STG2_T24_4
ZeamMp002	0	0	0.168747	0	0.491641	0	0	1.33284	0	0	0	0	0	0	0	0	0	0	0.107846	0	0	0	0	0	0.168668	0	0	0	0	0	0	0	0	0	0
ZeamMp003	0	0	0	0.476439	0	0	0.0855354	0	0	0	0	0	0	0	0	0	0	0	0	0	0	0	0	0	0	0	0	0	0	0	0	0	0	0	0
ZeamMp004	0	0	0	0	0	0.242611	0	0	0	0	0	0	0	0	0	0	0.304302	0	0.0735377	0.045973	0	0	0	0	0.0337974	0	0	0	0	0	0	0	0	0	0
ZeamMp005	0	0.0971431	0.0308527	0	0	0	0.0493284	0	0.0607616	0	0	0	0	0.0706795	0	0	0	0	0.0177985	0.09098	0	0	0	0	0	0.0137008	0.030245	0	0.0327259	0	0	0	0	0	0
ZeamMp006	0	0	0	0	0.966705	0	0	0	0	0	0	0	0	0	0	0	0	0	0	0	0	0.820678	0	0	0	0	0.315692	0	0	0	0	0	0	0	0
ZeamMp007	0.603743	0	0.107801	0.961331	0.293459	0.414149	0.169741	0.853049	0.159521	0	0	0.223018	0	0.246552	1.27475	1.20446	0	0	0.898195	0.0777995	1.19491	0.301571	0.716336	0	0.171456	0.141541	0.10478	0	0.115284	0.277109	0	0	0.266109	0.670122	0
ZeamMp008	0.899058	0.434237	0.824738	1.2237	1.4803	0	0.328002	2.18287	0.373563	0.31418	0	0.214139	0	0.326112	0.165205	0	0	0	1.25129	0.100526	0.515108	0.197447	1.40029	0	0.221687	0.0303785	0.26905	0.36381	0.550434	0.707877	0	0.43692	0.171128	0.858997	0.80061
ZeamMp009	0	0	0.337493	0	0	0	0	2.66568	0.335057	0	0	0	0	0.152358	0	0	1.46687	0	1.07846	0	0	0	0	0	0	0	0	0	0.1836	2.61285	0	1.03329	0.403552	0.68981	0
ZeamMp010	0.909711	0	0	0	1.4705	0	0.777887	0	0	0	0	0	0	0.637977	0	3.29557	1.93267	0	0.177805	0	0	0	0	0	0.3374	0	0	3.25236	0	1.04398	0	0	0	0	3.56731
ZeamMp011	17.2248	10.9877	23.2605	19.0154	14.8109	14.1104	14.0038	19.3784	6.88201	7.55926	7.78151	10.6911	17.4532	8.21629	15.2845	32.0714	20.4522	27.5114	14.2697	10.7434	8.14528	8.39604	15.5905	4.92724	5.47301	4.88185	5.73837	5.58169	4.03737	10.5079	15.4297	6.76953	5.84495	4.44853	0
ZeamMp012	0	0	1.31703	0	3.90626	1.65887	1.97345	6.97444	0	0.518442	0	0	0	0.195996	0	0	0	0	0	0	0	0	0	1.09158	0.215856	0.365086	0	0	0.718156	0	0	1.32892	0	0	0
ZeamMp013	0	0	0	0	0	0	0	0	0	0	0	0	0	0	0	0	0	0	0.234659	0	0	0	0	0	0	0	0	0	0	0	0	0	0	0	0
ZeamMp014	0	0	0	0	0	0	0	0	0	0	0	0	0	0.13022	0	0	0	0	0	0	0	0	0	0	0.145254	0	0	0	0	0	0	0	0	0	0
ZeamMp015	0	0	0	0	0	0	0	0	0	0	0	0	4.65376	5.14713	3.89135	3.04665	2.57538	9.91991	9.03782	2.00512	2.04571	2.93832	0	0.74527	4.7076	3.08528	3.61138	7.8308	3.00565	1.50251	0	3.58688	9.10712	2.98436	6.37573
ZeamMp018	0.853649	0	0.22387	0	1.99517	0.846	0	0.889729	0.223277	0	0	0.463899	0	0	0	0	0	0	0.290931	0	0	0	1.29644	0	0.32998	0.0930446	0	0	0.122216	0	0	0	0	0	0
ZeamMp020	7.25602	7.84955	6.26835	6.17735	6.65055	2.538	5.70014	5.33837	2.45604	3.44136	4.85805	3.2473	12.0764	5.79836	10.0553	2.2406	4.70627	3.6324	12.0737	2.9872	7.61596	11.3262	6.48221	2.77977	5.82965	4.00092	4.85346	2.42682	2.3221	2.31564	15.1502	3.38548	7.43077	3.18141	2.38267
ZeamMp021	1.1756	0.948994	1.12234	2.25499	1.401	1.42895	0.825918	1.55132	0.34619	0.259888	0	0.558693	1.64164	0.116438	0.906623	2.16041	0.915779	0	1.98456	0	1.0804	0.397719	0.636635	0.523901	0.435313	0.0992021	0.385349	0.534259	0.129017	0	0	0	1.24807	0.771201	0
ZeamMp022	0.0912428	0.30836	0.1049	0	0.777842	0.094986	0.15693	0.699712	0.0869607	0.0834394	0	0.0508112	0	0.348269	0	0.565462	0	0	0.260242	0.0294179	0	0.112243	0	0.109473	0.0803472	0.0706853	0.0389147	0.386369	0.12413	0.101447	0	0.0781207	0.339152	0.24774	0.469058
ZeamMp023	0	0	0	0	2.10536	0	1.01349	9.51454	0.680706	0	0	2.29234	0	1.21122	3.91951	0	0	14.2696	1.11997	3.78011	3.12411	1.2171	0	2.16893	1.56384	0.793097	0.912624	0	3.07328	2.32487	0	0	1.52321	0	9.87531
ZeamMp024	0.635182	1.04622	0.398712	1.65437	1.10416	0.160391	0.662516	2.63199	0.245416	0.141694	0	0.559759	0.714473	0.62774	0.100537	1.42868	0.607991	0.986535	1.13419	0.79898	0.7825	0.705843	0	0.726549	0.809514	0.349659	0.668289	1.09365	1.36712	0.74611	1.96721	0.132163	0.362516	0.25932	1.45911
ZeamMp025	0	0	0.57486	0	0	0	0	0	0.356447	0	1.0276	0.147996	0	0.846427	0	1.50461	0.635997	0	1.63581	0.098995	0	0.181525	1.75964	0.367954	0.508388	0.426374	0.548281	2.31725	0.702144	0	0	0	0.691365	0.588857	0
ZeamMp026	0	0	0	0	0	0	0	0	0	0	0	0	0	0	0	0	0	0	0	0	0	0	0	0	0	0	0	0	0.0918002	0	0	0	0	0	0
ZeamMp027	0.371763	0	0.39259	0	0.577737	0	0	2.32969	0.0976072	0	0	0	0	0	0	0	0	0	0.252622	0	0	0.235849	0	0	0.291214	0.0819734	0.371074	0	0.106848	0	0	0	0.233307	0	0
ZeamMp028	0	0	0	0	0	0	0	0	0	0	0	0	0	0	0	0	0	0	0.113314	0	0	0	0	0	0.264544	0.0742798	0.167809	0	0.385171	0	0	0	0.211292	0	0
ZeamMp029	0	0	0	0	0	0	0	0	0	0	0	0	0	0	0	0	0	0	0	0.14663	0	0	0	0	0.107928	0	0	0	0.119693	0	0	0	0.260381	0	0
ZeamMp030	91.7693	104.625	192.388	179.652	176.828	81.7615	67.8651	300.532	60.8823	48.8115	37.4961	45.3928	117.624	186.666	72.3697	323.79	219.247	158.971	259.256	115.132	42.015	34.6723	18.7136	37.699	43.4096	58.1485	58.9459	451.407	235.664	177.202	98.4355	139.217	112.379	165.887	312.437
ZeamMp032	0.796863	1.49737	1.42629	2.10581	5.44735	1.46828	1.13635	5.27271	0.163921	0.595086	0.339096	0.0985695	0	0.718584	0.459408	3.80735	1.61998	5.3577	3.45123	0.488389	0	0.276145	0.325517	0.519086	0.795202	0.378802	0.465178	0.501086	1.16193	1.34246	1.12505	1.05825	0.888495	1.4838	1.6675
ZeamMp033	0	0	0.0553038	0	0.147773	0	0	0.219024	0	0	0	0	0	0.177281	0.532915	0	0.268314	0	0.451036	0.364422	0.622644	1.03885	0	0.150619	0.506104	0.317764	0.108127	0	0.294068	0.283971	1.30714	0.351323	0.275268	0.23001	0
ZeamMp034	0	0	0	0	0	0	0.633602	0	0	0	0	0	0	0	0	0	0	0	0	0	0	0	0	0	0	0	0	0	0	0	0	0	0	0	0
ZeamMp035	0	0	0	0	0	0	0.610941	0	0	0	0	0	0	0	0	0	0	0	0	0	0	0	0	0	0	0.169641	0	0	0	0	0	0	0	0	0
ZeamMp036	1.4351	1.45335	1.84165	2.75065	2.1243	1.76254	0.957813	7.88601	0.227356	0.528488	1.0949	1.74356	0	0.841022	0.357292	0	0.715008	0	2.41899	0.546949	0	0.626503	0.997579	0.813333	0.883435	0.199769	0.29687	0	0.741997	1.97427	3.57491	1.92339	1.31658	1.58488	3.48106
ZeamMp037	0	0	0	0	0	0	0	0	0	0	0	0	0	0	0	0	0	0	0	0	0	0	0	0	0	0.139834	0	0	0	0	0	0	0	0	0
ZeamMp038	0	0	0	0	0	0	0	0	0	0	0	0	0	0	0	0	0	0	0	0	0	0	0	0	0	0	0	0	0	0.844084	0	0	0	0	0
ZeamMp039	0	0	0.303854	0	0	0	0	0	0	0	0	0	0	0	0	0	0	0	0	0	0	0.380586	0	0	0.152971	0	0	0	0	0	0	0	0	0	0
ZeamMp040	0	0	0	0	1.00025	0	0	0	0	0	0	0	0	0.154729	0	0	0	0	0	0	0	0	0	0	0.171162	0	0	0	0	0	0	0	0	0	0
ZeamMp041	2.56095	2.85438	6.26835	0	3.99033	0	4.69423	7.11783	0	1.58832	0	1.8556	0	0.399887	0	0	0	3.6324	2.61838	0	1.52319	0	5.18576	1.11191	0.879948	0.186089	0.844079	0	0.977725	1.15782	0	0	0.530769	0	0
ZeamMp042	1.51515	0	3.59585	5.49947	4.7097	1.50924	3.60127	3.1621	0.198832	0.469657	0	1.65129	0	0.358324	0.8628	4.04597	0	0	3.86125	0.268742	2.73932	0.478881	2.34642	0.999399	1.57983	0	0.377439	0	1.0881	0	0	0	0.474876	0.813456	4.27905
ZeamMp043	3.27786	0	3.20401	0	1.49624	1.00582	3.46717	5.16869	0.379515	1.17284	2.33095	1.91835	0	0.741303	1.2735	0	0	0	0.977993	0.185381	1.04787	1.2685	3.01551	1.2507	0.129156	0.447465	0.720716	0	1.2067	1.92107	7.02685	0.747992	1.23564	0.535057	0
ZeamMp044	39.9617	37.0524	44.6681	53.4351	32.9353	30.7406	35.9178	31.741	12.8415	22.2503	17.5613	25.0942	9.98213	13.1275	25.5635	12.978	20.0044	17.5365	29.4051	8.89684	8.48622	20.3592	10.021	13.9373	13.7635	16.7845	18.2273	18.6552	8.63844	19.9477	46.0393	14.342	20.314	13.049	4.59152
ZeamMp045	1.1756	0.948994	1.12234	2.25499	1.401	1.42895	0.825918	1.55132	0.34619	0.259888	0	0.558693	1.64164	0.116438	0.906623	2.16041	0.915779	0	1.98456	0	1.0804	0.397719	0.636635	0.523901	0.435313	0.0992021	0.385349	0.534259	0.129017	0	0	0	1.24807	0.771201	0
ZeamMp046	7.25602	7.84955	6.26835	6.17735	6.65055	2.538	5.70014	5.33837	2.45604	3.44136	4.85805	3.2473	12.0764	5.79836	10.0553	2.2406	4.70627	3.6324	12.0737	2.9872	7.61596	11.3262	6.48221	2.77977	5.82965	4.00092	4.85346	2.42682	2.3221	2.31564	15.1502	3.38548	7.43077	3.18141	2.38267
ZeamMp047	0.853649	0	0.22387	0	1.99517	0.846	0	0.889729	0.223277	0	0	0.463899	0	0	0	0	0	0	0.290931	0	0	0	1.29644	0	0.32998	0.0930446	0	0	0.122216	0	0	0	0	0	0
ZeamMp049	0.819348	0	1.7225	0	0	0	0	1.70835	0	0.508002	0	0	0	0	0	0	5.45574	0	1.39338	0.575885	0	0	0	0	0.211898	0.358404	0	0	0.469808	0	0	1.30382	0.510779	0	0
ZeamMp050	14.512	5.70876	14.3277	14.4138	47.884	10.152	5.36484	28.4713	3.12587	2.11776	3.2387	6.95849	0	0	0	0	0	0	0	0	0	0	0	0	0	0	0	0	0	0	0	0	0	0	0
ZeamMp051	3.31255	3.19627	3.67249	2.26351	7.63711	0.971658	4.17138	11.5205	1.125	1.45045	0	1.04734	1.06134	1.50532	1.19027	2.80959	0.596495	1.1499	2.96189	0.5456	0.465349	1.22581	0	1.35231	1.53596	0.773277	1.22844	2.01529	0.949799	2.27964	0	1.19479	1.09103	1.04837	0
ZeamMp052	0.598447	0	0.317509	0	0	0	0	1.25299	0	0.369952	0	0	0	0	0	0	0	0	0	0	0	0	0	0	0	0	0	0	0	0.818918	0	0	0	0	0
ZeamMp053	0	0	0	0	0	0	0	0	0	0	0	0.377528	0	0	0.797339	0	0	0	0	0	0	0	0	0	0	0.153386	0	0	0	0	0	0	0	0	0
ZeamMp054	0	0	0	0	0	0	0	0	0	0	0	0	0	0	0	0	0	0	0	0	0	0	0	0	0	0	0	0	0	0	0	0	0	0	0
ZeamMp055	0	0	0	0	0	0	0	0	0	0	0	0	0	0	0	0	0	0	0	0	0	0	0	0	0	0	0	0	0	0	0	0	0	0	0
ZeamMp056	0	2.49672	0.39259	0	1.15547	0	0	0	0	0	0	0.405355	0	0	0.848786	0	0	0	0.252622	0.792748	0	0.471699	0	0.982605	1.74729	0.327894	0	0	0.427391	0	0	1.19292	0	0.799598	0
ZeamMp057	2.31971	1.50864	2.23006	6.42706	3.53535	1.21902	0.496496	3.7773	0.629359	1.46328	2.27287	1.31585	2.64352	0.94532	0	1.74488	0	2.85373	3.04474	3.7208	2.89882	1.51204	3.09758	1.09625	2.99048	1.24271	2.39629	4.2356	7.76523	5.32785	0	1.9947	0.780075	2.95945	1.80354
ZeamMp058	6.34317	0	1.48976	0	3.27793	2.81467	0.560835	0	1.48114	0.872891	5.34929	1.92069	2.91278	0.16752	1.61904	3.79742	0	0	2.62627	0.754753	1.28304	0	0	0	0.924173	1.09144	1.05745	0	1.01325	0	0	1.13475	0.88731	0	0
ZeamMp059	0	0	0.57486	0	0	0	0	0	0.356447	0	1.0276	0.147996	0	0.846427	0	1.50461	0.635997	0	1.63581	0.098995	0	0.181525	1.75964	0.367954	0.508388	0.426374	0.548281	2.31725	0.702144	0	0	0	0.691365	0.588857	0
ZeamMp060	0	0	0	0	0	0	0	0	0	0	0	0	0	0	0	0	0	0	0	0	0	0	0	0	0	0	0	0	0.0918002	0	0	0	0	0	0
ZeamMp061	0.371763	0	0.39259	0	0.577737	0	0	2.32969	0.0976072	0	0	0	0	0	0	0	0	0	0.252622	0	0	0.235849	0	0	0.291214	0.0819734	0.371074	0	0.106848	0	0	0	0.233307	0	0
ZeamMp062	0	0	0	0	0	0	0	0	0	0	0	0	0	0	0	0	0	0	0.113314	0	0	0	0	0	0.264544	0.0742798	0.167809	0	0.385171	0	0	0	0.211292	0	0
ZeamMp063	0	0	0	0	0	0	0	0	0	0	0	0	0	0	0	0	0	0	0	0.14663	0	0	0	0	0.107928	0	0	0	0.119693	0	0	0	0.260381	0	0
ZeamMp064	0.225671	0.762211	0.362468	0	0	0.92738	0.189716	0	0.834616	0	1.72382	0	0	0.11048	0.568902	0	0	0	0	0	0	0.670593	0	0	0.12763	0.211	0	0	0	0.31067	0	0	0	0	0
ZeamMp065	0	0	0	0	0	0	0	0	0	0	0	0	0	0	0	0	0	0	0.176611	0	0	0	0	0	0	0	0	0	0	0	0	0	0	0	0
ZeamMp066	0	0	0	0	0	0	0	0	0.0971616	0.452559	0	0	0	0	0	0	0	1.73397	0.121001	0.276933	0	0	0	0	0.101611	0.0845737	0.378295	0	0.211946	0	0	0.61216	0	0	0
ZeamMp067	0	0	0	0	0	0	0	0	0	0	0	0	0	0	0	0	0	0	0	0	0	0	0	0	0.126128	0.105469	0	0	0	0	0	0	0	0.507413	0
ZeamMp068	0.757574	0	0.799078	1.83316	3.53227	1.50924	0	6.32419	0.198832	0	0	0.412822	0	0.179162	0	0	0	0	0.514834	0	1.36966	0.478881	0	0	0.789913	0	0.754877	0	0.652861	0	0	0	0	2.44037	0
ZeamMp069	1.04951	0.354533	0.449665	0	1.53268	1.29516	0	4.00237	0.166369	0.128596	0	0.581318	0	0.462704	0.530876	0	0.532573	1.02688	1.00526	0.243084	0	1.09759	0	0.301282	0.714232	0.147473	0.10921	0	0.240533	0.867007	0	0	0.138651	0	0
ZeamMp070	0	0	0	0	0	0	0	0	0	0	0	0	0	0	0	0	0	0	0.24791	0	0	0	0	0	0	0.161148	0	0	0	0	0	0	0	0	0
ZeamMp073	1.51515	1.27174	1.59816	3.66632	5.88712	1.50924	4.8017	4.74315	0.795327	2.34828	0	5.77951	9.32365	3.94156	4.314	4.04597	1.70224	3.28112	4.11867	5.37484	4.10898	1.43664	0	0	3.15965	1.16709	0.754877	2.16078	2.39382	0	0	0	2.37438	3.25382	0
ZeamMp074	0	0	0	0	0	0	0.581936	0	0	0.232894	0	0.639762	1.54483	0.0971262	0	0	0	0	0	0	0	0	0	0.492811	0.312019	0.2731	0.180869	0	0.532437	0	0	0	0	0	0
ZeamMp075	0	0	0.28743	0	0	2.1803	0	0	0.427736	0.333853	0	0.295992	0	0.911537	0	0	0	0	1.45405	0.59397	1.00997	0	0	0	0.435761	1.09639	0	0	1.87238	0.740998	0	0	1.38273	0.588857	0
ZeamMp076	0	0	0	0	0	0	0	0	0	0.478522	0	0	0	0	0	0	0	0	0	0	0	0	0	0	0	0	0	0	0	0	0	0	0	0	0
ZeamMp077	0	0	0	0	0	0	0	0	0	0	0	0	0	0.112358	0	0	0	0	0	0	0	0	0	0	0.126128	0	0	0	0	0	0	0	0	0	0
ZeamMp078	0	0	0.269101	0	0	1.02222	0	0	0	0.312044	0	0	0	0	0	0	0	0	0	0	0	0	0	0.692167	0	0	0	0	0	0	0	0	0	0	0
ZeamMp079	0	0	0	0	0	0	0	0	0	0	0	0	0	0	0	0	0	0	0.0497606	0	0	0	0	0	0	0	0	0	0	0	0	0	0	0	0
ZeamMp080	0	0	0.272593	0	0	0	0	0	0	0	1.94867	0	0	0	0	0	0	0	0	0	0	0	0	0	0	0	0	0	0.295775	0	0	0	0	0	0
ZeamMp081	4.73028	0.664462	2.31212	3.79239	5.93473	1.6028	4.86741	17.4387	1.03996	1.45442	3.00057	1.08369	1.7187	1.43668	1.92073	4.5197	1.91541	0	2.73111	1.03338	0.754146	0.553628	2.66152	0	0.758114	1.26376	1.01038	3.36881	0.794752	3.78991	4.85614	0	1.27724	1.29782	4.69449
ZeamMp082	0	0	0.720293	0	0	0	0	0	0	0	0	0.371142	0	0	0	0	0	0	0	0	0	0.438838	0	0.907243	0	0.150934	0	0	0	0	0	0	0	0	0
ZeamMp083	2.32329	0.977801	1.84988	2.80707	1.78614	2.33604	0.93607	0	1.52971	0.717817	0	1.26975	0	1.11556	0	0	1.35358	0	1.5679	0.845197	0	1.15574	0	0	0.930207	0.390672	0.586748	0	0.502529	0.795068	0	1.89411	0.73971	0	0
ZeamMp084	0	1.07973	1.21886	0	0.421606	0	0.484278	1.80668	0.0752335	0	0	0	1.26688	0.974103	0.709673	3.34671	1.42029	1.36869	2.12337	0.651774	0	0.414914	1.98174	0.807683	0.95706	0.595084	0.589505	1.61973	0.737373	0.783962	7.09914	1.90973	0.747005	0.629401	3.4569
ZeamMp085	2.57581	0.654632	0	0	0	0	0	0	0	0	1.95715	0.281991	0	0	0	0	0	0	0	0	0	0	0	0	0	0	0	0	0	0	0	0	0	0	0
ZeamMp086	0.54097	0.826378	0.49678	0.956894	0.984534	0.196833	0.169885	1.91765	0.0910577	0.0991254	0.62439	0	0	0.357265	0.322669	0	0.721993	0.419699	0.606352	0	0.115428	0.310451	0.30704	0.3351	0.338676	0.207764	0.088141	0	0.178802	0.395633	0	0.230927	0.42138	0.365515	1.43515
ZeamMp087	0	0	0.168747	0	0.491641	0	0	1.33284	0	0	0	0	0	0	0	0	0	0	0.107846	0	0	0	0	0	0.168668	0	0	0	0	0	0	0	0	0	0
ZeamMp088	0	0.119591	0.0569848	0.167759	0.100204	0.0734999	0.060886	0.602161	0.018699	0.0215663	0	0	0	0	0	0	0.0936033	0	0.0872525	0.0281006	0	0.0561852	0	0.0522781	0.0620155	0.0253634	0.018646	0	0.0301844	0	0.451478	0	0.047548	0.0396012	0
ZeamMp089	0	1.07114	0	0	0	0	0	0	0	0	0	0	0	0	0	0	0	2.82588	0	0.229701	0	0	0	0	0.337335	0	0	0	0	0	0	0	0	0	0
ZeamMp090	0	0	0	0	0	0	0.30027	0	0.0938074	0	0	0	0	0.0435169	0.451879	0	0	0	0	0	0	0.268147	0	0	0.151842	0	0.18515	0	0.0507917	0.488837	0	0.300412	0	0	1.09674
ZeamMp091	4.05946	4.21546	2.83673	5.24143	7.42786	1.27636	3.11601	8.5731	0.494612	0.383455	1.19063	1.20581	0	1.06624	1.1602	1.82279	3.86642	2.98042	2.84741	0.237015	2.42424	0	0	0.881052	0.956985	1.01119	0.96702	0	0.807901	1.28831	7.75841	1.04379	0	1.7216	0
ZeamMp092	63.1111	31.3973	58.5749	100.746	131.608	51.9325	44.1937	82.2197	13.4673	14.2198	27.0839	24.6504	34.9032	31.6188	32.302	27.4198	23.1784	39.9386	69.4894	22.5907	20.3221	30.3415	12.4663	32.8034	55.0345	28.5582	31.0098	32.8894	38.2873	58.4628	119.864	39.4557	25.0571	41.1842	53.6292
ZeamMp093	46.1852	26.5844	48.6797	63.176	100.146	51.253	37.601	59.7843	6.71576	9.01896	23.0735	16.5948	22.9702	22.4266	27.0074	16.6809	54.9043	46.1267	54.4325	23.7782	22.449	18.3974	3.89015	17.1901	39.5812	23.6362	27.5699	26.0429	33.2877	49.0472	146.732	16.8033	14.6718	36.2511	49.017
ZeamMp094	5.44237	5.34704	6.03544	7.64787	11.7011	4.59258	5.93177	10.4898	1.43564	2.79229	1.72467	1.99046	1.95699	2.30685	1.09211	5.13568	3.26158	8.37567	6.33607	1.51392	5.15422	4.68815	1.50775	1.87605	2.46838	2.16636	1.38861	0	2.74676	3.11069	0	3.73996	1.46079	0.991969	2.67468
ZeamMp095	0.126162	0.533546	0.372781	0.899326	0.629035	0.392917	0.487348	0.537037	0.0667466	0.0770426	0.241705	0.210893	0	0.27947	0	0	0	0	0.313181	0.0748864	0.128013	0.248206	0	0.185737	0.458974	0.0752019	0.132841	0.178385	0.179791	0.260909	0	0.215945	0.0846288	0.282317	0.397811
ZeamMp096	0	0	0.342831	0	0	0	0	1.35411	0	0	0	0	0	0	0	0	0	0	0	0	0	0	0	0	0.171162	0	0	0	0	0	0	0	0	0.700553	0
ZeamMp097	0.330782	0.55796	0.353385	0.793718	4.43903	0	1.64657	2.79272	0	0.203137	0	0.729273	0	0.564306	0.816274	1.92296	0	1.57161	0.972305	0	0	0.474313	2.27175	0	0.734926	0.0763334	0	0.941033	0.570613	1.36431	0	0.551876	0	0.364347	0
ZeamMp098	0.482914	0.466775	0.555871	0.327916	1.37726	0.429546	0.355051	2.4957	0.127739	0	0	0	0.638474	0.101861	0.269586	0	0.362399	1.04881	0.38576	0.0545438	0.279695	0.216691	0	0.101459	0.160454	0.14793	0	0.195117	0.118001	0.285323	0	0	0.0462476	0.308646	0
ZeamMp101	0	0	0	0	0.641062	0	0	0	0.111877	0	0	0	0	0	0	0	0	0	0	0	0	0	0	0	0	0.0967765	0	0	0	0	0	0	0	0	0
ZeamMp102	0	0	0	0	0	0	0	0	0	0	0	0	0	0	0	0	0	0	0	0	0	0	0	0	0	0	0	0	0	0	0	0	0	0	0
ZeamMp103	0	0	0	0	0	0	0	0	0	0	0	0	0	0	0	0	0	0	0	0	0	0	0	0	0	0	0	0	0	0	0	0	0	0	0
ZeamMp104	0	0	0	0	0	0	0	0	0	0	0	0	0	0	0	0	0	0	0	0	0	0	0	0	0	0	0	0	0	0	0	0	0	0	0
ZeamMp105	0	0	0	1.3074	0.829341	0	0	0	0	0	0	0	0	0	0	0	0	0	0	0	0	0	0	0	0	0	0	0	0	0	0	0	0	0	0
ZeamMp106	0	0	0	0	0	0	0	0	0	0	0	0	0	0	0	0	0	0	0.257417	0	0	0	0	0	0	0	0	0	0	0	0	0	0	0	0
ZeamMp107	0	0	0	0	0	0	0	0	0	0	0	0	0	0	0	0	0	0	0	0	0	0	0	0	0	0	0	0	0.435241	0	0	0	0	0	0
ZeamMp108	27.7033	24.1521	20.2126	50.2147	55.5455	35.1676	68.2088	110.716	9.28323	7.08216	6.23022	11.4061	6.2154	7.63637	18.777	7.84806	9.86457	12.7489	17.5867	7.01189	16.373	7.15166	0	4.02252	4.03635	3.74619	3.87473	4.61122	5.02977	6.55658	56.3271	9.87987	8.77459	9.96656	8.7735
ZeamMp109	0	0	0	0	0	0	0	1.37608	0.172913	0	0	0	0	0.157176	0	0	0	0	0.222871	0	0	0	0	0	0.173732	0	0.330484	0	0	0	0	0	0.416166	0	0
ZeamMp110	0	0	0.316234	0	0	0	0	1.31942	0	0.129086	0	0.230454	0	0.143404	0	0	0.506652	0	0.416882	0.30787	0	0	0	0	0.629794	0	0	1.19603	0	0	0	0	0.271156	0	0
ZeamMp111	0	0	0	2.05912	0	0	0	0	0	0	0	0.463899	0	0	0	0	1.88251	0	0.290931	0.814199	0	0	0	0	0	0	0.42204	0	0	0	0	0	0	0	4.76534
ZeamMp112	0.752531	0	0	0	0	0	0	0	0	0	0	0	5.0343	0.290703	0	0	0	0	0.289949	0.0809022	0	0	1.91974	0	0	0	0	0	0	0	0	0	0	0	0
ZeamMp113	1.63663	2.767	1.56843	1.94831	3.69782	1.20945	0.199322	8.69518	0.370952	0.214418	0.447482	0.519989	0	0.746858	0.602936	0.713415	0	2.92651	1.68619	0.595896	0.469828	0.451135	0	0.852492	1.01095	0.802987	0.674062	1.65519	0.934797	3.06076	0	0.995302	0.857712	1.30394	2.92078
ZeamMp114	0	0	0	0	0	0	0	0	0	0	0	0	0	0	0	0	0	0	0	0	0	0	0	0	0	0	0	0	0.20985	0	0	0	0	0	0
ZeamMp115	3.13547	1.05458	1.66144	1.51629	3.86682	3.77217	1.50826	5.2484	0.329843	0.38788	2.38021	0.342242	2.62464	1.50016	0	3.4289	1.44654	5.57412	3.18264	0.226395	1.15455	2.0517	0	0	0.997371	0.139834	0.315692	0	0.542222	0.857434	0	0	0.397627	0.679127	0
ZeamMp116	4.38659	20.5193	18.1434	17.6318	19.3216	11.8214	11.5054	30.7195	6.93976	7.50674	11.1159	5.60821	8.35846	16.6061	1.74901	5.47985	13.9133	11.1661	26.5238	7.37313	8.25828	3.3236	3.21273	4.01056	5.67246	8.72247	8.92553	5.56533	8.99743	12.026	0	7.21179	11.5784	11.1717	8.57575
ZeamMp117	0.847971	0	0.903544	4.08237	1.28212	0.860275	0	0.892469	0.335631	0	0	0.232915	1.83921	0.617361	0	0	0	0	0.983952	0.63214	0.807303	0	0	0.587432	0.231899	0.483883	0.216904	1.20902	0.977598	1.16465	0	0.701196	0.273973	0	0
ZeamMp118	2.28448	9.49075	5.35778	8.23852	7.14844	0	7.97452	7.16927	1.78898	0.712199	0	0.618841	0	2.35971	0	0	0	4.66739	4.66119	1.16846	3.96061	0	3.32061	1.45134	2.3027	2.68626	2.22156	9.72513	5.51353	3.07726	0	3.55347	2.79431	1.19421	0
ZeamMp119	1.53041	1.07502	0.952308	1.83985	2.29995	0.518991	1.05136	2.1501	0.639339	0.47044	0.971015	0.771701	1.67162	0.930219	0.622924	0.732996	0.310713	0.598542	2.10037	0.861338	0.244483	0.80908	0	0.355679	1.12358	0.935859	0.458118	1.45285	2.27658	2.10248	0	2.75265	1.6549	1.68085	0
ZeamMp120	0	0	0.0895087	0.788932	0.234516	0.346888	0.432024	0.584925	0.132111	0.101476	0	0.0929534	0	0.248343	0	0	0	0	0.464883	0.0665664	0	0	0	0	0.0789732	0.0823404	0.0567491	0	0.131893	0	0	0.175453	0	0	0
ZeamMp121	1.01252	0	0.538202	1.22188	0	0	0.411219	0	0	0	0	0	0	0.244419	0	0	0	0	0.216706	0.186208	0	0	1.66067	0	0	0	0	0	0.146017	0	0	0	0.64896	0	0
ZeamMp122	0	0	0	0	0	0	0	0	0	0	0	0	0	0	0	0	0	0	0	0	0	0	0	0	0	0	0	0	0	0	0	0	0	0	0
ZeamMp123	0	0	0	0	0	0	0	0	0	0	0	0	0	0	0	0	0	0	0	0	0	0	0	0	0.122542	0	0.22972	0	0	0.617385	0	0	0	0.492273	0
ZeamMp124	0	0	0	0	0	0	0.488324	0	0	0	0	0	0	0	0	0	0	0	0.205406	0	0	0	0	0	0	0	0	0	0	0	0	0	0	0	0
ZeamMp125	0	0	0	0	0	0	0	0	0	0	0	0	0	0	0	0	0	0	0	0.184033	0	0	0	0	0	0	0	0	0	0	0	0	0	0	0
ZeamMp126	0	0	0	0	0.866545	1.13555	0	0	0	0	0	0.308491	0	0	0	0	0	0	0	0	0	0	0	0	0	0	0	0	0	0	0	0	0	0	0
ZeamMp127	0	0	0.549629	1.22933	0	1.05339	0	0.543388	0.0678331	0	0	0	0	0.0627992	0	0	0	0	0.496584	0	0	0	0	0	0.288947	0.059811	0.266267	0	0.0736964	0.353441	0	0	0.168834	0.284143	0
ZeamMp128	0	0	0	0	0	0	0	0	0	0	0	0	0	0	0	0	0	0	0	0	0	0	0	0	0.60904	0.505677	0	0	0	0	0	0	0	0	0
ZeamMp129	0.523993	0	0.574077	0.636204	1.30164	0	0.769522	0	0.285202	0.183784	0	0	0	0.441999	0	0	0	0	0.974988	0.226017	0.505254	0	0	0	0	0.334253	0.690652	0	0.830311	0	0	0	0.438533	0.613281	0
ZeamMp130	3.9154	1.73474	2.38236	3.54901	4.24808	1.71969	2.84503	5.55097	1.82293	2.04246	1.37822	1.34783	0.967058	3.6135	0.457198	0	6.00219	3.19048	5.85381	2.1715	3.09096	2.34852	0	0.187202	1.35457	0.941704	1.69002	1.0895	2.35585	0.854188	0	0.888199	0.611181	0.854818	0
ZeamMp131	0	0	0	0	0	0	0	0	0	0	0	0	0	0	0	0	0	0	0	0	0	0	0	0.152979	0	0	0	0.115942	0	0	0	0	0	0	0
ZeamMp132	2.32883	2.31369	1.96415	0	6.01194	0.100519	2.75057	1.99741	3.11797	1.08823	0	1.33413	3.73961	1.9707	1.137	0	0	1.74463	0	0	1.48629	0	6.61971	2.6866	0.903291	0.940929	0	0	0.682005	3.9546	8.43667	0.871755	0	0	0
ZeamMp133	0	0	0	0	0	0	0	0	0	0	0	0	0	0	0	5.22155	0	0	0	0	0	0	0	0	0	0	0	0	0	0	0	0	0	0	0
ZeamMp134	0	0	0.0788134	0	0.195906	0	0.307289	0.353284	0.0378151	0.0878746	0	0	0	0	0	0	0	0	0.0446341	0	0	0	0	0	0	0.0313597	0	0.511394	0	0	0	0	0	0	0
ZeamMp135	0	0	0.259192	0	0	0	0	0	0	0	1.85265	0	0	0	0	0	0	0	0	0.179832	0	0	0	0	0	0	0	0	0	0	0	0	0	0	0
ZeamMp136	3.29506	1.39322	2.21193	1.56701	3.17895	1.02495	1.69292	8.2359	0.457548	0.452932	0.631051	0.55038	0.760475	0.851056	0.534983	2.53386	0.646935	1.66416	1.38548	0.292414	0.16658	0.257494	0	0.120867	0.812334	0.548643	0.433011	0.699195	0.681369	1.36263	2.09477	1.82959	0.772034	1.01273	2.58854
ZeamMp137	2.93602	2.1209	2.90585	3.02929	2.53472	5.95954	4.13156	20.3091	1.32815	1.29086	0	1.15227	1.82092	1.12031	1.01692	0	2.02661	0	2.91818	0.625871	0	0.584434	2.81398	0.581555	1.26271	0.862098	0.429345	1.19603	1.3297	2.3044	5.15565	0	1.35578	1.83873	7.46377
ZeamMp138	0	0	0	0	0	0	0	0	0	0.0657497	0	0	0	0	0	0	0	0	0.0336666	0	0	0	0	0	0	0	0	0	0	0	0	0	0	0	0
ZeamMp139	0	0	0	0	0	0	0	0	0	0	0	0	0	0	0	0	0	0	0	0	0	0	0	0	0	0	0	0	0	0	0	0	0	0	0
ZeamMp140	0	0	0	0	0	0	0	0	0	0	0	0	0	0	0	0	0	0	0	0	0	0	0	0	0	0	0	0	0	0	0	0	0	0	0
ZeamMp141	0	0	0	0	0	0	0	0	0	0	0	0	0	0	0	0	0	0	0	0	0	0	0	0	0	0	0	0	0	0	0	0	0	0	0
ZeamMp142	0	0	0	0	0	0	0	0	0	0	0	0	0	0	0	0	0	0	0	0	0	0	0	0	0	0	0	0	0	0	0	0	0	0	0
ZeamMp143	0	0	0	0	0	0	0	0	0	0	0	0	0	0	0	0	0	0	0	0	0	0	0	0	0	0	0	0	0	0	0	0	0	0	0
ZeamMp144	0	0	1.34322	0	0	1.692	0.670605	0	0.446553	0	3.2387	1.8556	0	0	0	0	0	0	0.290931	0.896161	0	0.526802	0	0	0	0.186089	0.844079	0	0.244431	1.15782	0	0	0	0	0
ZeamMp145	1.5592	0	0.27615	0	0	0	0	1.09063	0	0	0	0.853243	0	0.250581	0	0	1.22713	0	0.522287	0	0	0	0	0	0.139948	0.117289	0	0	0.149824	0	0	0.851813	0.998001	0.566164	0
ZeamMp146	0	0	0	0	0	0	0	0	0	0	0	0	0	0	0	0	0	0	0	0	0	0	0	0	0	0	0	0	0	0	0	0	0	0	0
ZeamMp147	0	0	0	1.75702	0	0	0	0	0.381215	0	0	0	0	0	0.830825	0	0	0	0.246313	0.258498	0	0	0	0	0.189886	0.160246	0	0	0.625926	0	0	0	0	0	0
ZeamMp148	0.658229	0	1.39351	0	1.01761	0	0	0	0	0	0	0	0	0.157176	0	0	0	0	0	0	0	0	0	0	0.173732	0.146288	0	0	0.189492	0	0	0	0	1.42314	0
ZeamMp149	0.49356	0	0	0	0	0.99718	0	0	0	0	0	0.270368	0	0.357695	0.589661	0	0	0	0.164881	0	0	0	0	0	0	0	0	0	0.142359	0	0	0	0	0	0
ZeamMp150	0	0	0.456683	0	1.29684	0	0	0	0.113102	0	0	0	0	0	0	0	0	0	0	0	0	0	0	0	0	0	0	0	0	0	0	0	0.27685	0	0
ZeamMp151	0	0	0	0	0	0	0	0	0	0	0	0	0	0	0	0	0	0	0	0	0	0.258606	0	0.510109	0	0	0	0	0	0	0	0	0	0	0
ZeamMp152	0	0	0	0	0	0	0	0	0	0	0	0.437221	0	0	0	0	0	0	0	0	0	0	0	0	0.208145	0.175896	0	0	0.230341	0	0	0	0	0	0
ZeamMp153	0	0	0	0	0	0	0	0	0	0	0	0	0	0	0	0	0	0	0	0	0	0	0	0	0	0	0	0	0	0	0	0	0.530769	0	0
ZeamMp154	0	0	0	0	0	0	0.296066	0	0	0	0	0	0	0.087147	0	0	0	0	0	0	0	0	0	0	0.0989857	0	0	0	0	0	0	0	0	0	0
ZeamMp155	0.377831	0.957466	0.850592	1.35301	1.37446	0.389076	0.957529	1.60229	0.09984	0.462741	0.722106	0.41891	1.48127	0.138921	0.959766	1.98109	0	0	1.08151	0.252792	0	1.56368	4.72353	0	0.185944	0.310488	0.0984562	1.60768	0.162272	1.56094	0	0.958316	1.00049	0.209855	0
ZeamMp156	0	0	1.3993	0	0	0	0	0	0	0	0	0	0.540154	0	0	0.670135	1.12227	4.32265	0	0.268695	0.887301	0	0	0	0.0691098	0	0	0	0	0	0	0	0	0	0
ZeamMp157	0.539303	0.364748	0.521057	0	0.464523	0.543436	0.776233	0.458556	0.268932	0.288431	0.412943	0.373388	0	0.422118	1.47809	0	0.280577	1.39818	1.17542	0.211789	1.08551	0.461146	3.11681	0.315118	0.425312	0.264374	0.452642	0.913687	0.253182	1.21236	1.36784	0.551474	0.459512	0.266323	0.674803
ZeamMp158	267.545	188.675	235.176	367.102	284.802	112.994	124.86	924.467	63.4706	88.9211	116.243	110.229	101.666	176.74	84.0343	478.96	226.78	245.375	217.309	131.655	140.514	59.682	29.9938	113.405	157.438	103.39	146.654	169.01	215.951	192.372	400.197	148.337	140.435	164.587	477.452
ZeamMp159	2.07508	0	1.32717	1.99813	4.38614	0.842719	0	6.11799	0.657036	0.255403	0	0.45609	0	1.0078	0.503501	2.36914	2.00712	0	2.61022	1.23933	3.16546	3.47432	1.39368	1.72738	0.681938	0.474103	0.637395	0	1.19604	3.99003	5.10311	0.686872	0.268396	1.36474	2.46332
ZeamMp160	0	0	0	0	0	0	0	0	0	0	0	0	0	0.116374	0	0	0	0	0	0	0	0	0	0	0.130421	0	0	0	0	0	0	0	0	0	0
ZeamMp161	2.40547	2.50092	3.76807	3.97509	7.80297	4.19299	3.59692	10.987	1.27143	1.5862	1.41466	2.56483	2.51368	4.0372	3.05766	2.22309	3.30622	0.910794	5.70409	5.30777	4.04013	2.78845	1.32332	1.60033	3.47837	2.39058	3.37626	3.67387	6.78048	6.88026	2.32822	5.63393	4.77918	7.81247	9.13598
ZeamMp162	0	0	0	0	0	0	0	0	0	0	0	0	0	0.10985	0	0	0	0	0	0	0	0	0	0	0	0.10316	0	0	0	0	0	0	0	0	0
ZeamMp163	1.29008	0.678783	1.216	1.02266	2.70604	0.653798	0.834262	5.30373	0.272967	0.297765	0.549004	0.526166	0.528956	1.17049	0.706949	2.81945	1.79953	1.30191	1.39392	0.440709	0.521408	0.626463	0.316431	0.420372	0.922354	0.483673	0.436887	0.730061	1.07948	1.10647	3.27935	0.832351	0.844102	1.08915	3.06093
ZeamMp164	0.325974	0.474029	0.375447	0.336369	1.8686	0	0.421362	1.57465	0.0741538	0	0	0.232685	0.624793	0.289874	0.175012	0.8254	0	0	0.272754	0.107139	0	0.102378	0	0.199154	0.117995	0.195624	0.217955	0	0.0806556	0.579537	0	0.235374	0.184143	0.620494	1.70479
ZeamMp165	0	0	0.399539	0	0	0	0	0	0	0	0	0	0	0	0	0	0	0	0	0	0	0	0	0	0	0	0.377439	0	0.21762	1.0329	0	0	0	0	0
ZeamMp166	0	0	0	0	0	0	0.421392	0	0	0	0	0	0	0	0	0	0	0	0	0	0	0	0	0	0	0	0	0	0	0	0	0	0	0	0
ZeamMp167	0.57301	0.969125	1.27486	1.36249	0.818915	1.96348	1.02122	1.74133	0.358792	0.481349	0	0.713584	1.51153	0.444559	0.360727	2.51823	1.07158	0.9993	1.38133	0.678069	0.99329	1.05431	0.330444	0.720708	0.221836	0.188166	0.387275	0.928211	0.368373	0.885103	0	0.139859	0.746338	0.986947	0.5145
ZeamMp168	0	0	0	0	0	0	0	0	0	0	0	0.405355	0	0	0	0	0	0	0	0	0	0	0	0	0	0	0	0	0.213695	0	0	0	0.466615	0	0
ZeamMp169	0	0	0.317509	0	0	0	0	0	0	0	0	0	0	0	0	0	0	0	0.202247	0	0	0	0	0	0.318665	0	0	1.70996	0	0	0	0	0	0	0
ZeamMp170	0.179921	0	0.48219	0	0.784277	0	0.456489	0.381601	0.0951023	0.550777	0	0.598664	0	0.308805	0.228946	0	0.45983	0	0.456971	0	0	0.27162	0	0.259576	0.256458	0.211449	0.187672	0.510264	0.360489	0.495583	2.26503	0.608986	0.357657	0	1.11142
ZeamMp171	0	0	0	0	0	0	0.510295	0	0	0	0	0	0	0	0	0	0	0	0	0	0	0	0	0	0.168668	0	0	0	0	0	0	0	0	0	0
ZeamMp172	0	0	0	0	0	0	0	0	0	0	0	0	0	0	0	0	0	0	0	0	0	0	0	0	0	0	0	0	0	0	0	0	0	0	0
ZeamMp173	0	0	0.654616	1.49245	1.90234	0	0.495384	0	0.324758	0.381739	0	0.336989	0	0.591095	1.44128	3.3819	1.42676	0	1.25253	0	0	0	0	0.830267	0.163859	0.137822	1.24377	0	0	0.844084	0	1.00307	0	0.669035	3.55113
ZeamMp174	0	0	0.430626	0	0	0	0	0	0	0	0	0.445804	3.32738	0.19234	0	0	0	0	0.557352	0	0	0	0	0	0	0.358404	0	2.3319	0.234904	0	0	2.60764	0	0.874523	0
ZeamMp175	1.77428	0.499083	0.474273	0	0.876797	0	0.739313	1.24965	0	0	0	0.16325	0	0.216516	0	0	0	1.41683	0	0	0	0.214532	0	0.418374	0.247864	0.0685351	0.458478	0.840661	0.169918	0	3.68001	0	0.580761	0.326413	0
ZeamMp176	1.29008	0.678783	1.216	1.02266	2.70604	0.653798	0.834262	5.30373	0.272967	0.297765	0.549004	0.526166	0.528956	1.17049	0.706949	2.81945	1.79953	1.30191	1.39392	0.440709	0.521408	0.626463	0.316431	0.420372	0.922354	0.483673	0.436887	0.730061	1.07948	1.10647	3.27935	0.832351	0.844102	1.08915	3.06093
ZeamMp177	0.325974	0.474029	0.375447	0.336369	1.8686	0	0.421362	1.57465	0.0741538	0	0	0.232685	0.624793	0.289874	0.175012	0.8254	0	0	0.272754	0.107139	0	0.102378	0	0.199154	0.117995	0.195624	0.217955	0	0.0806556	0.579537	0	0.235374	0.184143	0.620494	1.70479
ZeamMp178	0	0	0	0	0	0	0	0	0	0	0	0	0	0	0	0	0	0	0	0	0	0	0	0	0	0	0	0	0	0	0	0	0	0	0
ZeamMp179	3.03152	1.06318	2.86228	1.4868	4.01774	2.62661	1.61265	8.07468	0.441434	0.270537	0	0.235549	0.857517	0.201673	0	0	0.583558	0.931864	1.14117	0.0846315	0	0	0	0	0.179587	0.138444	0.320876	0	0.523528	1.22837	0.712883	1.14306	0.376374	0	2.33758
ZeamMp180	1.65059	0	1.1699	2.44653	2.14754	6.02849	0.985301	7.61701	0.439995	1.0411	0	0	2.86774	0	0.797339	0	0	0	1.80415	1.23835	0	0	0	0	1.09146	0.577992	0.813506	0	0.827485	1.29871	0	0.379977	0.732535	0.0519396	7.88636
ZeamMp181	0	0	0	0	0	0	0	0	0	0	0	0	0	0	0	0	0	0	0	0	0	0	0	0	0	0	0	0	0	0	0	0	0	0	0
ZeamMp182	2.96132	1.29811	2.00154	2.61062	3.15	1.36228	1.7782	5.36199	0.319043	0.134091	0.419888	0.304999	1.51104	1.37477	1.13309	2.01136	0.570355	1.10026	2.47267	0.430584	0.441376	0.933578	0.40076	0.640654	0.728101	0.546026	0.345152	1.55263	1.15863	2.11608	1.39063	0.934449	0.878535	1.34627	4.11572
ZeamMp183	0.589414	1.98437	0.625624	1.42471	1.81431	1.18479	0	4.93863	0.465619	0.364401	2.23862	0	0	0.565803	0	0	0	2.6424	1.39389	0.214175	0	0	0	0	0.157154	0.132043	0.297569	1.68451	0.680095	0.806816	0	0	0.375116	0	0
ZeamMp184	0.410651	0.692229	0.656736	1.9768	2.47864	0.834167	0.337421	4.32459	0.433431	0.252693	0	0.451417	0	1.0971	0.997276	2.34645	0	1.91495	2.44503	1.22716	1.56726	1.14754	0	2.28059	1.01289	0.844933	1.47212	0	1.65661	1.69211	0	1.35999	1.32846	0.900577	7.31758
ZeamMp185	0.470371	0.794267	1.25879	1.68732	4.13959	0	0.394953	6.47264	0.186372	0.288334	0	0.520544	0	0.920818	0	0	1.18621	1.14337	1.96215	0.452035	0.925327	0.348292	0.829191	0.336123	1.3279	0.60402	1.09906	1.33539	1.34862	1.61853	0	0.395919	0.154945	1.04214	0
ZeamMt008	8.82009	14.5352	0	25.105	0	0	8.28924	17.2904	10.4306	0	0	10.5235	0	7.32924	0	0	0	0	6.26777	0	0	0	0	0	8.25755	1.93754	5.44413	23.2166	3.52153	0	0	31.7747	12.9318	8.7649	0
ZeamMt017	0	0	0	0	0	0	0	0	0	0	0	0	0	0	0	0	0	0	0	0	0	0	0	0	0	0	0	0	0	0	0	0	0	0	0
ZeamMt018	0	0	0	0	0	0	0	0	0	0	0	5.26175	0	0	0	0	0	0	0	0	0	0	0	0	0	0	0	0	0	0	0	0	0	0	0
ZeamMt019	0	0	0	0	0	0	0	0	0	0	0	0	0	0	0	0	0	0	0	0	0	0	0	0	0	0	0	0	0	0	0	0	0	0	0
ZeamMt021	0	0	9.56948	0	0	0	0	15.5729	0	0	0	0	0	9.70351	0	0	0	60.1569	4.52247	3.74419	0	9.33572	0	0	12.3156	3.18842	0	0	0	0	0	0	6.54652	0	0
ZeamMt026	0	0	14.5595	0	8.0048	42.1141	8.34851	0	8.37351	4.09444	0	5.36387	0	7.44588	0	0	0	117.182	4.35456	0	0	0	0	0	20.3702	21.9153	10.7328	0	10.8296	7.3591	0	15.6563	0	26.4496	0
ZeamMt027	0	0	0	0	0	0	0	0	0	0	0	0	0	0	0	0	0	0	0	0	0	0	0	0	0	0	0	0	0	0	0	0	0	0	0
ZeamMt030	0	0	0	0	0	0	0	0	0	0	0	0	0	0	0	0	0	0	0	0	0	0	0	0	0	0	0	0	0	0	0	0	0	0	0
ZemaCp002	0	0	0.770672	0.933199	0	0.269967	0.777923	0	0.345276	0	0.249865	0.290267	0.59736	0	0	0	1.01337	1.30315	0.820011	0	0.261758	0.200595	1.8971	0.570011	0.168981	0.385979	0.11801	0	0	0	0	2.10964	0	0	0
ZemaCp003	1.15118	2.4458	0.822271	1.21379	2.31121	2.11652	1.31073	2.17133	0.522953	0.479158	0	0.435262	0	0.673048	0	2.61501	0	0	3.04857	0.134147	0.171939	0.531299	0	0.124758	0.300253	0.364104	0.228104	0.722092	0.461047	0.605294	0.673538	0.290597	0.113862	0.814384	0
ZemaCp004	1.18432	0	1.8482	5.68407	5.55056	0	4.48394	3.74045	0.834983	2.74846	0	0	0	0.892645	0	0	9.94271	4.80932	6.7869	1.21654	0	0	3.42136	0	0.891967	1.687	0.856338	0	2.08691	1.59085	0	3.66584	4.62925	0	0
ZemaCp005	2.63585	12.6993	9.33617	0	0	5.14879	2.06134	0	2.01606	0	0	5.50869	0	6.20106	5.37088	12.0119	0	0	34.3088	0	4.21635	2.72564	7.04933	3.16304	3.85584	9.60583	1.22304	7.4303	11.6603	14.0281	0	3.8716	9.10982	28.5907	0
ZemaCp006	0	12.8141	12.316	0	10.0919	0	0	0	1.96443	0	0	0	0	2.96592	8.23952	39.5481	0	0	16.7422	7.91068	0	0	0	0	0	10.9454	3.95355	20.8048	3.86291	20.3303	0	0	14.563	8.04744	0
ZemaCp007	0	0	0	0	0	0	0	0	0	0	0	0	0	0	0	0	0.168895	0	0	0	0	0	0	0	0	0	0	0	0	0	0	0	0	0	0.813687
ZemaCp008	1.21145	1.41832	1.35093	1.33005	2.00161	0.965568	0.637492	3.17075	1.13372	0.854172	1.0706	0.985391	0.429275	2.13112	0.966101	3.43106	3.16283	1.40809	2.39995	1.28406	1.31651	0.580313	2.05286	0.682371	1.05207	1.74881	0.83201	8.96676	3.05785	3.59642	0	1.90853	2.74174	2.60214	2.92267
ZemaCp009	0	0	0	0	0	0	0	0	0.645714	0	0	0	0	1.08439	0	0	0	0	3.24862	0	0	0	0	0	0.617662	0.512561	1.17575	0	0.700174	3.3747	0	0	0	0	0
ZemaCp010	0	0	0	0	0	0	0	0	0.996267	1.19662	0	0	0	1.28075	0	0	0	0	0.643621	0.632239	0	1.03546	0	0	0.475879	2.78892	0.911049	0	1.61195	0	0	0	1.14343	0	0
ZemaCp011	0	0	0	0	0	0	6.25038	0	0	0	0	0	0	0	0	0	0	0	0	0	0	0	0	0	0	0	0	0	0	0	0	0	0	0	0
ZemaCp012	0	0	0	0	0	18.1082	0	0	2.38876	0	0	0	0	0	0	107.386	0	0	6.27588	0	0	0	0	0	3.05626	2.00438	0	0	0	0	0	0	0	0	0
ZemaCp013	0.302479	5.93e-09	0.265623	0.439351	2.23e-06	0.176384	0	1.42719	0.186224	0.202016	0.439825	0.212786	0.178005	0.116821	0.0748129	0.237728	0	0.390668	0.0845883	0.067868	0.053955	0.0303713	0	0.0565501	0.0321448	0	0	0.540416	0.11653	0.0764372	0	0	1.66e-09	0	0
ZemaCp014	0.259912	0.39329	0.193112	0.538713	0.724575	0.228787	0.251744	1.00426	0.143039	0.0596931	0.237867	0.221057	0.287638	0.198476	0.13207	0.688292	0.262023	0.315142	0.202126	0	0	0.149759	0.230005	0	0.182784	0.145415	0	0	0.159092	0.296111	0.790943	5.17e-06	0	0.178011	0
ZemaCp015	0	0	0	0.197106	0.229928	0	0.174422	0.397075	3.43e-07	0	0	0	0	0.164038	0	0	0	0	0	0	0	0	0	0	0.146726	0.077391	0	0	0	0	0	0	0	0	0
ZemaCp016	1.31936	0.808879	0.244023	0.512606	0.682566	0.441078	0.221864	0.17799	0.505326	0.0180969	0	0.0266514	0.718248	0.102792	0.170982	0	0	0	0.210894	0	0	0	0	0	0.163566	0.0821693	0.532401	0	0.304694	0.608652	0	0	0.906091	0.068971	0
ZemaCp017	0	0	0	0.724037	0	0	0.570445	0	0.555384	0.340141	2.75496	0.90668	0	0.193931	0	0	0	0	0	0.814385	0	0	1.32774	0.0903106	0	0	0	0	0.418679	0.296588	0	0.173149	0.11801	0	0
ZemaCp018	0.84227	5.91937	0	2.43031	0.465885	2.43738	0.055321	1.85e-06	0	0	0	0	0	0	0	0	0	0	0	0.125226	0	1.85059	0	0	0	0	0	0	0.518533	0	0	0.488257	0	0	6.41388
ZemaCp019	0	1.17618	0.273443	0	0	0	1.02809	1.16957	0.151203	0.339979	0	0.408764	0	0.260446	0	0	0.840891	0.613934	0.507077	0	0	0.257104	1.0472	0.227183	0.121816	0.343129	0.306315	2.90086	0.479427	0	0	0.873296	1.75715	0.638217	0
ZemaCp020	0	0	0.244728	0	0.268746	0.457704	0.0927458	1.04614	0.0981764	0.0951499	0	0.133681	0	0.596025	0	0	0.637349	0.906184	0.247108	0.66391	0.17418	0.398849	0	0.684277	0	0.485665	0.310205	1.34151	0.914406	0	0.159239	0.378762	1.06031	1.41064	3.24803
ZemaCp021	0	6.60231	1.2432	3.80416	8.57407	1.56575	6.22189	4.92739	1.6516	0.975777	0	0	3.21416	2.41211	3.56946	0	1.75855	3.39127	4.01677	1.11191	0	0	0	0	1.22678	1.5544	0.391188	2.24197	2.48552	1.07155	0	1.25738	1.96866	3.37192	0
ZemaCp022	0.401369	0.485003	1.07826	2.17941	1.46882	0.47637	0.886616	3.29552	0.682565	0.630179	0.659171	0.734993	0.265913	2.99242	0.449243	2.12888	1.20833	2.04001	3.58996	0.908478	0.232963	0.180866	0.21274	0.67599	0.66819	1.46385	0.36241	3.40455	2.07503	2.5298	0	1.57116	3.00187	1.98942	2.89574
ZemaCp023	0.448822	0.476838	0.902773	1.06617	1.25055	0.226202	0.525304	1.39953	0.365245	0.318039	0	0.113021	0.520485	1.45282	1.07472	2.76212	2.70373	0.855718	2.1564	0.673524	0.683984	1.10655	0.576268	0.447334	0.820886	1.23974	0.241959	2.4032	1.92955	1.96294	1.43049	1.97875	2.27495	1.72074	1.29052
ZemaCp024	0.672966	1.70245	3.77403	8.07567	5.52284	5.49301	3.62646	4.97062	3.46364	2.68662	2.56473	1.66876	0	4.91827	0.829388	3.90727	6.62828	6.38608	10.0088	2.54384	0.650238	1.68551	1.15366	0.945542	2.70738	3.49182	1.38655	2.87213	4.35418	3.70065	0	6.17193	7.67652	5.55756	8.09324
ZemaCp026	0.531151	0	1.98875	1.90732	3.52445	0	1.55498	2.80831	1.4027	0.488718	1.01342	0.733867	0	1.94708	0	1.56635	2.6596	1.2816	5.31456	0.812528	1.03928	0.58386	0	0.377608	1.04412	0.988479	0.27513	2.26355	1.52452	1.46172	0	2.22892	1.91859	2.34902	0
ZemaCp027	0	0.626665	0.198345	0.893291	0	0.756849	1.22727	0.783524	0.882754	1.14225	0	0.204543	1.62705	0.9042	0.909777	0	0.907813	0	0.733345	0.279409	0	0.26293	0	1.03844	0.205034	0.426715	0	0	0.534972	1.53201	0	0.617784	0.72425	1.63387	0
ZemaCp028	0.225671	0.762211	0.120823	2.15798	0.991396	0	0.379432	1.43367	0.575228	0.691529	1.72382	0.749516	0	1.01058	0	0	1.14083	0	0.836054	0.260661	0	0	0.79777	0.646096	0.63815	0.844001	0.234534	1.28121	1.16438	0	0	0.760496	0.776562	0.250132	1.38295
ZemaCp029	0.589414	0	0.938436	1.42471	1.81431	0	2.37304	3.70398	0.620825	0.364401	0	0.322126	0	0.990156	0	0	0	2.6424	0.398254	0.642525	1.09198	1.5601	0	0	0.157154	0.528174	0	1.68451	1.02014	0	7.13053	0	1.12535	1.92038	3.40547
ZemaCp030	0.469807	0	0.327243	3.39763	1.42968	0	0	0	0.265097	0	0	0	0	0.0850326	0	0	0	2.16133	1.15051	0.208054	0	0	0	0	0	0.358765	0.239458	0	0.61677	0.644272	0	0	0.302171	0	0
ZemaCp031	0.054831	0	0	0.0719648	0	0	0.309703	0.492137	0	0.331975	0.0259359	0	0	0	0	0	0	0	0.163113	0.0448826	0	0	0	0	0	0.0641987	0	0	0	0	0	0	0.0625606	0	0.173211
ZemaCp032	0	0	0	0.815637	0.983569	0	0	0	0	0	0	0	0	0.0955527	0	0	0	0	0	0	0	0	0	0	0	0	0	0	0	0	3.05776	0	0	0	0
ZemaCp033	8.39544	25.6283	16.4214	0	10.0919	14.8876	5.75736	14.9816	1.96443	8.76223	0	16.2907	0	20.7614	8.23952	39.5481	0	0	9.30122	13.1845	0	0	0	21.6635	16.681	16.4181	0	62.4145	48.2864	40.6606	0	0	4.85432	0	138.844
ZemaCp034	0.420971	0.870312	1.7914	1.79734	6.14104	2.77551	5.60474	2.33239	2.86447	0.812481	0.911583	0.360996	0	0	0	0	0.506265	4.2806	6.72145	0	0	0	0	0	0	0	0	1.32424	4.3177	4.1425	0	2.19765	4.19808	2.90899	0
ZemaCp035	0.443651	2.99701	3.44442	1.06045	3.89541	4.10309	3.73185	4.22821	2.16824	2.71875	1.69457	0.736856	0	1.84658	0	0	3.36727	4.32821	5.96329	0.683688	0	0.330052	3.14008	0	1.31816	1.91938	0.922433	1.25926	2.67021	0	0	1.86953	1.02442	1.47554	0
ZemaCp036	1.3401	2.8563	2.61733	2.86717	5.15124	3.77115	2.96021	3.11673	3.46257	2.42547	2.57106	0.90383	0.669445	2.13956	0.376151	0.910752	0.774336	1.49025	4.50804	1.70248	0	0.460842	1.63365	1.08195	1.40723	1.49736	1.15545	1.26705	2.31792	0.833922	0	0.778907	1.85445	1.99985	0
ZemaCp037	21.6806	65.8988	27.9424	0	18.5705	13.0154	14.8755	13.8373	37.081	35.1481	24.6023	21.0416	0	16.771	0	32.0418	66.9512	27.5085	33.7561	2.1781	0	11.275	0	44.4652	19.1728	21.2365	3.33565	0	26.0925	9.19965	0	31.9681	40.1448	0	78.3977
ZemaCp038	7.91411	0	11.4717	0	29.254	0	5.36716	44.4165	11.1303	16.2409	0	0	0	1.38383	0	0	0	60.5697	3.70997	0	0	0	0	0	6.50695	6.66091	0	0	0	0	0	11.6025	4.46726	7.63861	0
ZemaCp039	15.1418	11.4006	10.9782	0	9.68482	13.6529	10.3622	0	15.8619	3.99212	0	22.0837	0	4.00213	21.9068	0	0	0	8.98947	0	0	0	0	9.3469	20.3998	11.1466	0	0	17.7986	0	0	44.3064	8.41496	14.6129	41.283
ZemaCp040	6.24805	10.342	7.80119	2.99574	21.4399	9.80907	12.5552	23.5484	8.4631	6.99497	0	2.70005	0	9.0934	0	0	0	5.03903	10.5765	3.37609	0	0.716653	0	0	3.75435	5.57174	0.603187	0	6.69993	6.71405	0	7.69409	17.4748	10.3849	6.78373
ZemaCp041	0	0	0	0	0	0	0	0	0	0	0	0	0	0	0	0	0	0	0	0	0	0	0	0	0	0	0	0	0	0	0	0	0	0	0
ZemaCp042	0	11.4557	3.19184	0	0	0	0	0	0	0	0	0	0	1.69734	0	110.71	14.0271	31.0552	8.91585	2.1684	12.1509	8.39515	21.6362	10.1084	6.11625	5.98543	0	0	0	0	0	10.8892	3.81619	6.39379	0
ZemaCp043	19.6981	19.815	12.8988	28.1206	71.2221	24.5216	28.1244	12.8599	10.958	18.7576	0	9.71063	0	12.0469	0	0	36.6167	0	49.3384	3.98484	0	10.176	161.814	0	6.79692	20.3809	0	16.8102	3.30903	17.0096	0	48.0293	25.667	25.6752	0
ZemaCp044	2.1622	3.51654	7.71662	10.0758	3.29512	16.9008	5.03139	9.28223	14.9658	10.6406	0	13.7391	0	19.8277	2.22147	0	8.45882	8.21439	46.9078	10.4961	3.51939	1.13964	29.2946	5.2275	11.6555	11.9404	4.06249	42.8068	10.7491	20.2439	0	6.40951	24.0142	12.8904	0
ZemaCp045	0.336483	2.26994	2.15659	4.03784	3.01246	4.11975	1.11584	1.42018	3.46364	1.44664	2.56473	1.66876	0	5.57404	0.829388	7.81455	3.31414	1.59652	9.23888	2.54384	0	0.722363	2.30732	0	1.30701	4.26777	1.03992	6.70163	1.64491	8.32645	0	2.24434	3.72859	3.70504	4.04662
ZemaCp046	2.99224	2.0142	0.952527	0	1.84207	2.40457	0.481368	2.50598	0.787548	1.10986	6.81705	0.653842	0	1.43501	0	3.29134	8.33521	0	4.44943	0	0	0.789844	0	0	0.955995	0.669641	0.301917	0	0.345231	0	0	0	0.761058	1.29883	3.45268
ZemaCp047	1.68694	1.62765	4.38499	2.3058	8.13826	3.95749	3.43744	12.2423	1.84599	2.21618	5.5209	2.2664	0	2.88907	1.51402	2.85877	3.03451	1.16993	3.56129	1.01805	1.42079	2.84944	0.848282	1.37633	1.15541	0.899632	2.12627	1.36855	2.07329	2.65343	0	1.2164	2.06277	4.00316	1.47291
ZemaCp048	0.443746	0.751141	0.716069	2.45439	0	0	0.768059	0.946125	0.587158	0.945842	0	0.743628	0	2.62636	1.17329	2.7834	2.3719	1.73588	2.78783	1.7751	1.21662	1.42964	0.632861	0.882781	1.04496	1.73174	0.704445	4.86708	4.77872	4.0307	0	4.11279	3.16538	3.48785	0
ZemaCp049	0	13.8784	0	0	10.7246	0	6.3698	0	8.43647	8.89933	0	4.61528	0	3.44336	0	0	0	0	0	0	0	0	0	0	0	1.97368	4.60935	0	0	9.92833	0	0	0	8.8533	0
ZemaCp050	0	0	6.18191	0	8.49849	0	9.0515	24.6751	1.49687	0	0	0	0	3.49529	0	0	23.135	0	1.65299	0	0	0	16.976	0	0	2.58782	0	0	0	0	0	0	3.46542	6.05057	0
ZemaCp051	0	5.54315	0	3.98641	13.0021	19.8039	10.4529	0	0.871618	0	0	0.906103	0	1.87321	1.76054	0	3.38414	0	6.2406	0.555923	2.81205	0	0	0	0	0.701108	0.798721	9.51535	3.2961	0	0	7.63561	4.02561	1.71459	0
ZemaCp052	0.216897	0	1.04531	1.03669	0.317135	0.44591	0.182561	2.55553	0.573014	0.132903	0	0.600523	0	1.16848	0.821662	5.17406	0.549394	0	1.99974	0.619821	0	0.323267	0	0.310951	0.429994	0.71054	0.112787	1.23113	1.58607	1.49307	0	0.731542	1.08757	1.92422	3.99363
ZemaCp053	0.368174	1.24156	0.306158	0	1.45875	2.24963	1.32913	3.10519	0.485808	1.18537	2.80454	0.405286	0.86372	0	0	4.24593	0	4.3115	1.40313	0	0	0	2.06747	0	0.569592	0.250234	0	1.0482	0.532989	1.44354	3.80048	0	1.70089	1.03614	6.42844
ZemaCp054	0.547992	0.694712	1.0289	0.326423	2.96497	1.13245	1.39794	2.03684	0.651994	0.586575	0.524214	0.380558	0	1.71577	0.1759	0.832183	0.353822	0	6.64162	0.535358	0.548592	0.839875	0.993304	0.597345	0.708321	1.55374	0.21509	2.32887	1.17462	0.377502	0	2.79397	3.28269	2.74742	0.852686
ZemaCp055	0	0.738487	0.70025	0	0	1.77688	1.07677	2.76581	0.693726	0.539585	0	0.240599	0	1.80619	0	4.97908	3.16274	8.12235	8.73381	0.162965	0	0.606992	1.46286	1.81739	1.67395	2.0972	0.895736	3.74969	2.27423	1.2032	0	4.34303	2.2623	1.91901	5.18239
ZemaCp056	24.8439	12.2774	0	0	10.0613	28.9472	16.6231	0	9.55863	0	0	4.00002	0	2.85729	0	0	0	0	9.21328	2.52678	0	4.42478	0	20.8654	2.26438	1.74386	3.7931	0	5.66641	20.0655	0	12.0528	13.8541	7.98072	0
ZemaCp057	2.18999	3.67895	0	0	4.53561	1.45685	2.89925	6.10055	0.95874	1.35778	0	0.795999	0	1.21241	0.835222	0	0	3.17914	4.21448	1.03952	0	0	2.27423	0	0.954686	0.644591	0.729346	6.25142	1.46895	0	0	0	1.83455	1.57181	4.13894
ZemaCp058	1.42659	0	4.30056	3.43971	7.96348	0	1.93856	5.99641	0.752446	0.87891	1.80793	1.0427	0	2.6449	0.570181	2.68023	1.13447	0	5.23344	0.35157	0.897141	0.976442	0	0.6534	1.16062	0.86298	0.968771	0	2.19445	1.30401	0	3.13064	3.05674	1.5583	2.79444
ZemaCp059	0.564378	0	2.69569	0	0.866545	3.40665	0.45542	2.36437	0.891958	1.04542	2.14298	0.616981	0	1.08502	0.665206	0	1.31987	2.54259	2.85142	0	0	0.376036	0	0	0.150977	0.380197	0	1.61163	1.62716	0.7725	0	1.84258	1.0795	1.22678	3.27161
ZemaCp060	2.85317	5.60619	2.02379	6.87942	4.34372	1.92367	0.775423	5.99641	1.88111	3.22267	1.80793	1.0427	0	2.06992	0.570181	0	1.13447	2.18477	2.8546	1.40628	0	0.650961	0	0	1.28958	1.83383	1.21096	2.71469	3.01737	2.60802	0	3.13064	2.13972	3.1166	0
ZemaCp061	2.52618	1.93907	2.58157	3.29457	7.74014	2.35876	3.66635	4.37637	1.03131	0.703792	0	1.65234	1.03144	2.36071	0.289232	9.55943	4.05946	3.35428	5.74165	0.795253	0.904449	2.21484	0.810939	0.65705	3.89375	2.84371	0.835087	3.25984	4.477	2.84525	8.62987	3.48129	2.2708	3.56282	1.40638
ZemaCp062	0.830031	0.699485	0.884782	6.99346	5.01273	2.52816	1.02247	7.86598	1.09506	2.29863	1.57921	0.912181	1.80298	2.62029	3.52451	2.36914	3.01068	0	3.02236	0.774581	0.791366	0.579054	0	0.575795	2.50044	0.568924	1.69972	3.54958	6.09978	2.85002	5.10311	4.12123	1.07359	3.63932	4.92663
ZemaCp063	3.39666	4.05166	2.54422	3.52102	0.758546	3.84177	1.89806	5.06904	3.30164	2.11574	1.84649	2.63989	0	3.16014	1.61035	5.0174	1.05078	4.05972	0.994606	2.35201	0.855645	0.292615	1.44715	1.25218	1.98386	1.15485	0.476798	1.38229	1.94572	0	0	3.8202	0.30027	1.02794	0
ZemaCp064	2.18242	0	0.555153	1.61323	4.39877	3.19705	1.50993	1.72994	1.33428	2.94332	0	1.31609	0	1.96082	1.707	0	3.28819	0	3.08481	0.696056	0	2.68187	2.26516	0	1.00909	1.19513	2.75446	4.61122	0	1.09276	0	2.46997	1.73064	0.523906	0
ZemaCp065	0.704841	0.398102	0.850207	0.268661	0.855699	0.497231	0.243433	1.82128	0.492103	0.985105	0.340825	0.277425	0.559452	0.704137	0.417182	0	1.24593	0.614905	0.652457	0.596854	0.277443	0.505201	0	0	0.435469	0.457935	0.398707	0.622175	0.931798	0	0	0.822152	0.532536	0.112218	0
ZemaCp066	0	0	0	0	0	0	0	0	0	0	0	0	0	0	0	0	0	0	0	0	0	0	0	0.152979	0	0	0	0.115942	0	0	0	0	0	0	0
ZemaCp067	0	0.810331	1.27211	3.52102	3.03418	0	1.51845	4.05523	2.41274	3.32473	3.69298	1.84793	0	2.70869	0.536782	0	3.15235	2.02986	4.97303	1.17601	2.56694	3.21877	0	0	0.991929	1.67979	1.66879	1.38229	3.47451	2.62755	0	2.29212	1.50135	0.513971	8.05894
ZemaCp068	2.67572	4.20454	0	0	0	0	0	5.50472	0	1.57908	0	0	0	0.514959	0	0	0	0	0	0	0	2.736	7.16152	0	0	0.546642	0	0	0	3.53989	0	0	0	0	0
ZemaCp069	0	0	0	0	0	0	0	0	2.07991	0	0	0	0	0	0	0	0	0	0	0	0	0	0	0	0	0	0	0	0	0	0	0	0	0	0
ZemaCp070	0	0	0	0	0	0	0	0.442389	0	0.319764	0	0	0	0	0	0	0	0	0.0999661	0	0	0	0	0.299728	0	0	0	0	0.0299047	0	0	0	0	0	0
ZemaCp071	0	0	0	0	0.348473	0	0	0	0.121038	0	0	0	0	0.0555532	0	1.29752	0.54932	0	0.152753	0.0850222	0	0	0	0	0.187138	0	0	0	0.264661	0	0	0	0	0	0
ZemaCp072	0	0	0	0	0	0	0	0	0	0	0	0	0	2.76767	0	0	0	0	1.85498	0	0	0	0	0	0	0	0	0	0	0	0	0	0	0	0
ZemaCp073	0	0.713595	0.22387	1.02956	0.665055	0	0.335302	0	0.223277	0.52944	0	0	0	0.0999717	0	0	0	1.8162	0.436397	0	0	0	0	0	0	0	0	0	0	0	0	0	0	0.454488	0
ZemaCp074	0	0	0	0	0	0	0	0	0	0	0	0.0904036	0	0	0	0	0	0	0.145637	0	0	0	0	0	0	0	0	0	0	0	0	0	0	0	0
ZemaCp075	0.256884	0.072408	0.139173	0.0127996	0.188878	0.00408737	0.00386645	0.832327	0.0924774	0.0277361	0	0.00119248	0.395005	0.191198	0.166714	0	0.111988	0	0.246404	0.0679794	0	0.0668357	0.157539	0.251134	0.10184	0.131284	0.159618	0.363426	0.217546	0.118031	0	0.45249	0.429767	0.478411	1.07566
ZemaCp076	1.53041	1.07502	0.952308	1.83985	2.29995	0.518991	1.05136	2.1501	0.639339	0.47044	0.971015	0.771701	1.67162	0.930219	0.622924	0.732996	0.310713	0.598542	2.10037	0.861338	0.244483	0.80908	0	0.355679	1.12358	0.935859	0.458118	1.45285	2.27658	2.10248	0	2.75265	1.6549	1.68085	0
ZemaCp077	0.592162	0.980056	0.616066	0	3.70037	0	0.458274	0	0.771871	0	0	0	0	0	6.38741	0	0	0	0	0	1.02187	0.343112	0	0	0	0.126099	0.286657	11.752	0	1.59085	6.87802	0	0	0	0
ZemaCp080	0	0	0	0	0	0	0	0	0	0	0	0	0	0	0	0	0	0	1.08864	1.8692	0	0	0	0	3.81941	0	0	0	0	0	0	0	0	0	0
ZemaCp081	0	0	0	0	0	0	0	0	0	0	0	0	0	0.522413	0	5.59626	0	0	0.392237	0	0	0	0	0	0	0.492336	0	0	0	0	0	0	0.703155	0	0
ZemaCp082	0	1.19085	0.372967	1.71817	1.12302	0	0	1.51852	0.374757	0	0	0	0	0.324126	0	0	0	0	0.729401	0	0	0	0	0.895785	0.537017	0.454318	0.344555	2.03271	0.202983	0.966134	0	0	0.433672	0.741454	0
ZemaCp083	0.0570869	0.289726	0.582778	0.542457	0.568677	0.711433	0.392336	0.364566	0.166118	0.0697125	0	0.159082	0.264759	0.210801	0	1.05983	0.451166	0	0.406946	0.158293	0	0.135067	0.211822	0.168264	0.266116	0.21794	0.060138	0.484228	0.325341	0.0787098	0	0.391077	0.268224	0.702839	0.360396
ZemaCp084	0	18.3315	12.9755	6.62617	25.8397	11.2178	4.4981	18.7194	9.47679	14.2101	0	8.9184	10.5451	9.7311	2.91194	12.9763	0	10.6907	11.7725	5.44337	0	0	0	0	4.19237	4.05838	1.32495	0	5.54052	15.3184	33.2406	0	1.64245	5.64496	0
ZemaCp085	0.584931	0.247156	0.0784327	0	1.26796	0	0	0.931532	0.270601	0.0894632	0	0.162425	0	0.359001	0.187393	2.65917	0.753634	0	1.24519	0.114111	0	0	0.528725	0	0.167741	0.310613	0	0	0.167231	0.201457	0	0	0.583429	0.977023	0.908682
ZemaCp086	0.0875478	0	0.188043	0	0.125241	0	0.449501	0.186205	0.208395	0.213964	0	0.194937	0.403716	0.796678	0.227177	1.6138	0	0.883161	1.69229	0.620994	0.17687	0.0682868	0.965883	0.513356	0.279055	0.874071	0.276	1.48637	0.774231	1.20675	0	0.747489	0.644327	1.07598	0
ZemaCp087	1.32119	0	2.73833	0	2.05774	7.7819	2.04052	2.7747	2.754	3.28025	0	0	0	6.57719	1.40983	32.6477	16.3917	21.1341	22.3344	1.77603	0	1.50035	15.0308	6.62245	2.63928	8.37451	3.80683	0	12.6691	5.32109	0	6.06956	9.59174	12.2984	14.3119
ZemaCp088	0	0	0.861251	0	1.27527	0	0.645448	3.41671	0.214642	0.508002	0	0	0	0.19234	0	0	0	0	1.1147	0	0	0	0	0	0.423796	0.358404	0	4.6638	0	0	0	0	2.04311	0.874523	0
ZemaCp089	0	1.07958	0.17094	0	0	1.96065	0	2.70208	0.168913	0	0	0	0	0.156006	0	0	0.790864	0	0.312932	0	0	0	0	0	0	0.0742535	0	0	0.459896	0	0	0	0	0.705255	0
ZemaCp090	0.309789	0.522765	0.331136	0	0.460358	0	0	1.30857	0.245349	0	1.18124	0	0	0.755701	0	1.80933	0	0	1.41171	0.352845	0	0	0	0	0.431726	0.215028	0.159923	0.880965	0.356187	1.27812	0	0.517876	0.810028	0	0
ZemaCp091	0.253538	0	0.612173	0	0.547744	0	0.323812	0.538657	0.100559	0	0	0	0	0.311404	0	0.771867	0.984684	0	0.358445	0	0	0.0974992	0	0	0.145915	0.299901	0.132796	0	0.253518	0.524022	0	0.646973	0.253403	0.706603	0.790446
ZemaCp092	0	0	0.30907	0	0	0	0	0.244782	0.2132	0.281663	0	0.128089	0	0.283032	0	0.703175	0.29907	0.57692	0.288828	0	0	0.0889512	0	0.168034	0.0996345	0.0272866	0	0.978425	0.263129	0	0	0.392314	0.153676	0.256968	0
ZemaCp093	0	1.19085	0.372967	1.71817	1.12302	0	0	1.51852	0.374757	0	0	0	0	0.324126	0	0	0	0	0.729401	0	0	0	0	0.895785	0.537017	0.454318	0.344555	2.03271	0.202983	0.966134	0	0	0.433672	0.741454	0
ZemaCp094	0	0	0	0	0	0	0	0	0	0	0	0	0	0.522413	0	5.59626	0	0	0.392237	0	0	0	0	0	0	0.492336	0	0	0	0	0	0	0.703155	0	0
ZemaCp095	0	0	0	0	0	0	0	0	0	0	0	0	0	0	0	0	0	0	1.08864	1.8692	0	0	0	0	3.81941	0	0	0	0	0	0	0	0	0	0
ZemaCp098	0.592162	0.980056	0.616066	0	3.70037	0	0.458274	0	0.771871	0	0	0	0	0	6.38741	0	0	0	0	0	1.02187	0.343112	0	0	0	0.126099	0.286657	11.752	0	1.59085	6.87802	0	0	0	0
ZemaCp099	0	9.57344	1.50418	0	4.47013	0	0	0	3.04119	1.85285	0	1.54923	0	0	0	0	0	0	0	0	4.75009	0	0	0	0	0	0	0	0	0	0	0	0	0	0
ZemaCp100	1.53041	1.07502	0.952308	1.83985	2.29995	0.518991	1.05136	2.1501	0.639339	0.47044	0.971015	0.771701	1.67162	0.930219	0.622924	0.732996	0.310713	0.598542	2.10037	0.861338	0.244483	0.80908	0	0.355679	1.12358	0.935859	0.458118	1.45285	2.27658	2.10248	0	2.75265	1.6549	1.68085	0
ZemaCp101	0.256884	0.072408	0.139173	0.0127996	0.188878	0.00408737	0.00386645	0.832327	0.0924774	0.0277361	0	0.00119248	0.395005	0.191198	0.166714	0	0.111988	0	0.246404	0.0679794	0	0.0668357	0.157539	0.251134	0.10184	0.131284	0.159618	0.363426	0.217546	0.118031	0	0.45249	0.429767	0.478411	1.07566
ZemaCp102	0	0	0	0	0	0	0	0	0	0	0	0.0904036	0	0	0	0	0	0	0.145637	0	0	0	0	0	0	0	0	0	0	0	0	0	0	0	0
ZemaCp103	0	0.713595	0.22387	1.02956	0.665055	0	0.335302	0	0.223277	0.52944	0	0	0	0.0999717	0	0	0	1.8162	0.436397	0	0	0	0	0	0	0	0	0	0	0	0	0	0	0.454488	0
ZemaCp104	0	0	0	0	0.348473	0	0	0	0.121038	0	0	0	0	0.0555532	0	1.29752	0.54932	0	0.152753	0.0850222	0	0	0	0	0.187138	0	0	0	0.264661	0	0	0	0	0	0
ZemaCp105	0	0	0	0	0	0	0	0.442389	0	0.319764	0	0	0	0	0	0	0	0	0.0999661	0	0	0	0	0.299728	0	0	0	0	0.0299047	0	0	0	0	0	0
ZemaCp106	0	0	0	0	0	0	0	0	2.07991	0	0	0	0	0	0	0	0	0	0	0	0	0	0	0	0	0	0	0	0	0	0	0	0	0	0
ZemaCp107	2.67572	4.20454	0	0	0	0	0	5.50472	0	1.57908	0	0	0	0.514959	0	0	0	0	0	0	0	2.736	7.16152	0	0	0.546642	0	0	0	3.53989	0	0	0	0	0
ZemaCp108	0	0.810331	1.27211	3.52102	3.03418	0	1.51845	4.05523	2.41274	3.32473	3.69298	1.84793	0	2.70869	0.536782	0	3.15235	2.02986	4.97303	1.17601	2.56694	3.21877	0	0	0.991929	1.67979	1.66879	1.38229	3.47451	2.62755	0	2.29212	1.50135	0.513971	8.05894
ZemaCp109	0.704841	0.398102	0.850207	0.268661	0.855699	0.497231	0.243433	1.82128	0.492103	0.985105	0.340825	0.277425	0.559452	0.704137	0.417182	0	1.24593	0.614905	0.652457	0.596854	0.277443	0.505201	0	0	0.435469	0.457935	0.398707	0.622175	0.931798	0	0	0.822152	0.532536	0.112218	0
ZemaCp110	0	0	0	0	0	0	0	0	0	0	0	0	0	0	0	0	0	0	0	0	0	0	0	0.152979	0	0	0	0.115942	0	0	0	0	0	0	0
ZemaCp111	2.18242	0	0.555153	1.61323	4.39877	3.19705	1.50993	1.72994	1.33428	2.94332	0	1.31609	0	1.96082	1.707	0	3.28819	0	3.08481	0.696056	0	2.68187	2.26516	0	1.00909	1.19513	2.75446	4.61122	0	1.09276	0	2.46997	1.73064	0.523906	0
ZemaCp112	3.39666	4.05166	2.54422	3.52102	0.758546	3.84177	1.89806	5.06904	3.30164	2.11574	1.84649	2.63989	0	3.16014	1.61035	5.0174	1.05078	4.05972	0.994606	2.35201	0.855645	0.292615	1.44715	1.25218	1.98386	1.15485	0.476798	1.38229	1.94572	0	0	3.8202	0.30027	1.02794	0
ZemaCp156	0	0	0	0	0	0	0	0	0	0	0	0	0	0	0	0	0	0	0	0	0	0	0	0	0	0	0	0	0	0	0	0	0	0	0
ZemaCp157	4.56466	3.66047	11.3302	10.2902	3.27519	8.92211	8.83	9.77005	1.7192	4.13643	8.32327	3.44632	8.21769	5.4676	2.29296	0	8.5916	0	8.67755	2.11824	0	0	0	0	1.1385	3.25906	1.05804	12.6183	3.04533	6.15905	0	3.36092	3.85951	11.1158	12.2732
ZemaCp158	4.56466	3.66047	11.3302	10.2902	3.27519	8.92211	8.83	9.77005	1.7192	4.13643	8.32327	3.44632	8.21769	5.4676	2.29296	0	8.5916	0	8.67755	2.11824	0	0	0	0	1.1385	3.25906	1.05804	12.6183	3.04533	6.15905	0	3.36092	3.85951	11.1158	12.2732
ZemaCp159	0	0	0	0	0	0	0	0	0	0	0	0	0	0	0	0	0	0	0	0	0	0	0	0	0	0	0	0	0	0	0	0	0	0	0
ZemaCt129	0	0	0	0	0	0	8.34851	0	0	0	0	0	0	0	0	0	0	0	4.35456	0	0	0	0	0	0	0	0	0	0	0	0	0	0	0	0
Zm00001d000001_T001	461.362	725.319	1039.42	1225.67	579.018	733.669	822.184	1623.44	41.0841	37.7742	167.827	334.648	1798.25	729.951	734.74	1365.53	2427.97	4055.7	2639.98	242.221	72.1596	299.096	0	127.683	429.912	48.8601	43.9199	1078.7	231.309	3628.79	872.162	2679.5	3394	5248.62	475.298
Zm00001d000001_T002	446.083	979.608	713.792	662.202	298.549	335.889	252.546	626.896	398.01	738.462	745.846	1183.74	1424.45	813.762	972.193	961.143	295.14	850.058	773.379	1431.56	726.202	581.43	896.093	629.267	679.427	285.097	197.658	1989.96	1029.79	1803.76	85.2458	4132.73	2019.94	3235.71	664.021
Zm00001d000001_T003	0	0.000642383	2.59955	0.133722	11.5629	3.64e-07	6.39e-06	7.95503	2.80894	0	0.0497774	14.7515	15.2073	5.65668	6.23047	51.2121	0	0.000115211	8.50028	10.9075	4.3e-06	1.34524	1.15e-05	3.25e-08	1.36755	0.642765	0	0	3.46457	3.79648	0	19.2233	10.8815	14.7713	2.79e-08
Zm00001d000001_T004	83.325	25.7786	12.6134	6.67418	0	69.9209	72.0053	230.225	0.368407	0.378936	2.58798	0	0	0	0	0	15.8045	14.2754	189.199	0.477345	0	0	0	1.13046	0	0.492391	0	0	0	4.79197	26.3657	0	1.27299	5.07597	0
Zm00001d000001_T005	0	2.98885	1.47057	0	0	0	3.74524	3.78168	0.431	0.821089	0	1.22462	0	0.32523	0	0	0	0.00823763	1.56852	1.26721	0	0.598218	0	0	0.798215	0	0	4.29361	0.186673	0	0.00187655	1.81496	5.95941	9.59453	0
Zm00001d000001_T006	29.4352	93.3595	75.088	64.803	54.1947	34.5515	38.6693	65.3497	15.5531	25.7397	22.7343	44.1927	104.823	24.9193	28.5207	0.01549	44.7192	71.292	39.7053	36.3639	36.0873	4.27639	32.9266	37.9292	89.3719	67.7019	4.75816	52.9491	43.1547	72.0545	42.1615	76.5867	142.731	71.1815	5.13e-06
Zm00001d000002_T001	0	1.2861	0.374215	0	0.359883	0	0	0	1.08e-10	0	0	0.000292043	0.863282	0.00161583	0.751923	0	0	0	0.066975	0	4.94e-09	0	0	0	0.640206	0.242609	0	0.474653	0.447274	0.900604	0	1.21969	1.49768	0.572969	0
Zm00001d000002_T002	0	0.338581	0	0.306988	0	0	0	0	0.357535	0.243525	0	0.209237	0	0	0	0	0	0	0.0822625	0.537694	0.503714	0.184353	1.40629	0	0	0.148622	0.231632	1.12679	1.33e-06	0	0	0	0	0	0
Zm00001d000002_T005	0	1.9e-08	0	0	0	0	0.26187	0	0	0	0	0.107531	0	0.115008	0	0	0	0	0	0	0	0.386898	0	0	0	0	0	0	0	0	0.5543	0	0	0	0
Zm00001d000002_T007	2.66e-05	0	0.000407784	2.6e-06	0	0.29817	0	0	1.83808	0.000976174	0	1.78867	0	2.02266	0	3.02624	0	0	0	1.14608	6.12e-08	0	0.905113	8.52e-08	2.88674	2.69491	0.711742	0.297837	6.09046	0	0	6.9e-10	4.17e-05	0	0
Zm00001d000002_T009	0	0.190092	0	0	0	0	0	0.521462	0	0	0	0	0	0	0	0	0	0	0	0	0	0	0	0	0	0	0	0.21776	2.9e-10	0.00407084	0	0	0	0	0
Zm00001d000002_T010	0	0	0.296647	0.346982	0	0	0	0	0.624807	1.00342	0	2.07e-07	0	0.587727	0	0	0	0	0	0	1.62749	1.21498	0.762235	1.56e-09	0.0482442	0.187771	1.89181	3.82e-07	0.601597	0.000323686	0	0	0.000127146	0	0
Zm00001d000002_T011	7.08359	8.41549	10.7667	12.3043	4.94538	3.80218	4.14985	6.58492	0	0	0	0	6.38242	1.84098	4.18618	1.65555	6.92391	12.8687	7.60342	0	0.237913	0	2.05359	0.256756	3.30278	0.357827	0	5.56792	0	3.09019	11.3487	14.2188	7.90142	9.89013	6.26546
Zm00001d000002_T013	0	0	0	0	0	0	0	0	0	0	0	0	0	0	0	0	0.453221	1.03498	0	0.278146	0.0322651	0	0	0	0	0	0	0	0	0	0	0	0	0	0
Zm00001d000002_T015	0	0	0	0	0	0	0	0	0	1.79e-10	0	0	1.01707	1.64607	0	0	1.34654	0	2.71675	0	0	0	0	0.792362	1.14069	1.54511	0.1535	0	1.14273	0.354853	0	0.650873	0.888045	0.66816	0.664875
Zm00001d000002_T016	0	0	0	0	0	0	0	0	4.01e-08	1.46e-08	0	0	0	0	0	0	0	0	0	0	0	0	0	0	0	0	0	0.00016073	0	6.2e-10	0	0	0	0	0
Zm00001d000002_T017	0	0	0	0	0	0	0	0	0	0	0	0	0	0	0	0	0	1.29e-06	0.0736836	0	4.69e-06	0	1.73678	0	0	0	0	0	0	0	0	0	0	0	0
Zm00001d000002_T019	0	0	0	0	0	0	0	0	0.0839912	0.045582	0	0	0	0	0	0	0	0	0	0	0	0	0	0	0	0	0.0404559	0	0.0871095	0.00303365	0	0	0	0	0
Zm00001d000002_T022	0	0	1.11e-07	0	0.487409	0	0	0	0.724425	3.51039	0	0.0341134	0	0.0805172	0	0	0	0	0	1.61701	0	1.92e-08	2.7e-06	3.62e-09	0.00708992	0.00646905	1.98e-06	2.06912	0.105351	1.14e-05	0	0.0117258	0.0335439	0.00580519	0
Zm00001d000002_T023	0	0	0	0	0	0	0	0	2.49e-06	3.58e-07	0	0	0	0	0	0	0	0	0	4.07e-10	1.91e-09	0	0	0	0	0	0	1.23e-05	0	0.025852	0	0	0	0	0
Zm00001d000002_T026	0	0	0	0	0	0	0	0	1.67e-07	1.85e-09	0	0.000433113	0	3.89e-07	0	0	0	0	0	0.00700724	0	0	0	0	2.38e-08	0.479258	0.0451027	0	0.00316557	0	0	0	0	0	0
Zm00001d000002_T028	0.650802	0.773632	1.23119	0.429756	0.827657	0.0109631	0	0.986462	0.487053	1.39e-07	0.00421645	0	0	3.39396	2.62772	0.103629	8.39e-07	0.752685	0.214646	0	0.00614746	2.55717	2.24899	2.46723	1.24485	2.73118	1.66641	0.812588	3.46519	1.15026	0	4.91241	2.70178	2.1231	6.36046
Zm00001d000002_T031	0.15172	0	0	0	0	6.28e-05	0	0	0	0	0	0	0	0	0	0	0	0	0	0	0	0	0	0	0.181846	0	0	0	0	1.73e-09	0	0	0	0	0
Zm00001d000002_T033	0	0	0.512216	0.568054	0	0.0104343	0	0	1.26594	0.129819	0	0.000112032	9.74e-05	2.48e-06	0	0	0	6.8e-05	0	0.00234147	0.460807	0	3.95e-09	1.53068	0.775921	1.57973	1.0814	0.0769468	0.982383	0	0	0	7.31e-08	0	5.86558
Zm00001d000002_T034	0	0.832059	0.0296511	0	0.0602725	0	0	0	2.91751	0.444968	4.78954	3.04929	0.733288	1.90746	0.663743	0.992003	0	2.94e-08	0	2.99583	2.08965	4.44616	0	3.05497	2.64391	7.23709	3.87525	8.08e-07	5.82686	1.65113	0	6.21e-06	2.96e-08	0	0
Zm00001d000002_T036	0	0	0.0680851	0	0	0	0	0	0	0	0	0	0	0.13513	0	0	0	0	0.561727	0	0	0	0	0	0.108864	0.04589	0	0	0	0.100181	0	0.219013	0	0.0847016	0
Zm00001d000002_T037	0	0	0.412793	0	0	0	1.01e-05	0	0	0.204584	0	0	0	0	0	0	0	0	0	0	0	0	1.38401	0	0	0	0	0	0	0	0	0	0	0	8.12e-08
Zm00001d000002_T039	0	0	0	0	0	0	0	0	0	0	0	0	0	0	0	0	0	0	0	0	0	0	0	0	0	0	0	0	0.0752994	0	0	0	0	0	0
Zm00001d000003_T001	0	0	0	0	0	0	0	0	0	0	0	0	0	0	0.333445	0	0	0	0	0	0	0	0	0	0	0	0	1.10627	0	0	0	0	0	0.294944	0
Zm00001d000004_T001	40.2401	23.1584	26.2282	31.7069	16.7865	22.1729	26.8393	21.8992	29.6085	31.5499	33.4861	38.7875	57.6989	39.6177	68.2099	19.2495	30.8514	36.189	30.8755	40.9552	49.411	32.1335	19.4881	38.6605	36.8898	42.0289	45.7858	37.9768	38.7262	26.9247	28.1728	45.568	21.9124	30.7651	35.8241
Zm00001d000005_T001	2.02981	1.0639	2.18366	2.74955	1.16916	0.0270469	2.76045	1.85478	5.54539	5.58593	8.80667	8.74683	2.7189	7.0119	4.98357	0	3.8749	4.4869	2.02412	8.38553	8.42867	2.102	1.09434	5.17993	3.75566	3.92049	6.09045	0	1.95311	4.00014	0	1.49811	0.587447	0.976855	0
Zm00001d000005_T002	0	0.75864	0	0	0.331101	3.03625	0	0	0	0	0	0	0	0	0	0	0	0	0	0	0	0	0	0	0	0.101976	0	0	0.0912779	0	0	0	0	0	0
Zm00001d000005_T003	5.86882	5.93567	3.90758	5.42379	8.40782	5.13613	4.40203	5.60162	3.19525	3.96025	0	2.36214	9.37836	2.38087	2.16012	5.51015	4.16648	5.53334	8.8329	0	2.14955	10.9281	6.21843	3.44665	3.06581	2.49251	2.63861	3.42254	1.27807	0.566517	4.05726	1.55453	4.02694	2.65779	0.803321
Zm00001d000006_T001	0	0	0	0	0	0	0	0	0.194255	0.0899136	0	0.0816175	0	0.0721588	0	0	0	0	0.231781	0	0	0	0.531267	7.38506	2.402	10.162	0.384259	11.2454	0.0420187	0.202467	8.87756	0.499068	3.81102	0	3.65249
Zm00001d000008_T001	0	0	0	0	0	0	0	0.341466	0.0425284	0	0	0	0	0.0394774	0.205549	0	0	0	0	0	0	0.12226	0	4.27733	0.644291	1.62992	0.0840408	2.28063	0	0.221625	2.47133	0.272817	0.854586	0	0.997209
Zm00001d000009_T001	0	0	0	0	0	0	0	0	0	0	0	0	0	0	0	0	0	0	0	0	0	0	0	0	0	0	0	0	0	0	0	0	0	0	0
Zm00001d000009_T002	0	0	0	0	0	0	0	0	0	0	0	0	0	0	0	0	0	0	0	0	0	0	0	0	0	0	0	0	0	0	0	0	0	0	0
Zm00001d000009_T003	0.20209	0.113988	0.162948	0.159887	0.286444	0.210188	0.0870674	0.35873	0.151495	0.0822192	0.129126	0.263051	0.156901	0.190845	0.176824	0	0	0	0.093529	0.0535826	0.0687222	0.0803772	0	0.199371	0.0886901	0.145078	0.142197	0.761406	0.0575361	0.510943	0	0	0.0453276	0	0.213531
Zm00001d000011_T001	6.58221	0.465372	1.36595	0	5.58641	2.55996	4.82512	6.31733	0.424206	0.275596	0	0.000446834	0.364104	0.504271	0.204932	0	0.52789	0	0.497069	0.390737	0.15951	0.185041	0	0.0810409	0.465897	0.175097	0	0.669023	0.0432817	0	1.00264	0.819094	0.691114	0.470362	0.991453
Zm00001d000011_T002	0.590964	0.47189	0.0580453	0	0	1.2e-09	1.35069	2.37e-07	0.191937	0	0	0	0	0	0	0	0	0	0	0	0	0	0	0	0	0	0	0	0	0	0	0	0	0	0
Zm00001d000011_T003	0	0	0	0	0	0	0	0	0	0	0	0	0	0	0	0	0	0	0	0	0	0	0	0	0	0	0	0	0	0	0	0	0	0	0
Zm00001d000011_T005	0	0	0	0	0	0	0.15279	0	0.0749627	0	0	0	0	0	0	0	0	0	0	0	0	0	0	0	0	0	0	0	0	0	0	0	0	0	0
Zm00001d000011_T006	1.56e-07	0	0	0	0	0	0	0	0	0	0	0	0	0	0	0	0	0	0	0	0	0	0	0	0	0	0	0	0	0	0	0	0	0	0
Zm00001d000011_T007	0.237938	0	0	0	0	0	0	0	0	0	0	0	0	0	0	0	0	0	0	0	0	0	0	0	0	0	0	0	0	0	0	0	0	0	0
Zm00001d000011_T009	1.41126	0.227823	0.237399	3.08e-09	0.927837	0.814944	1.25623	1.04933	0.496898	0.2466	1.38261	0.357026	0	0	0	0	0	0	0	0	0	0	0	0	0	0	0	0	0	0	0	0	0	0	0
Zm00001d000011_T010	0	0	0	0	0	0	0	0	0	4.21e-05	0	2.15e-09	0	0	0	0	0	0	0	0	0	0	0	0	0	0	0	0	0	0	0	0	0	0	0
Zm00001d000011_T011	0.510496	1.74561	0.223742	0	2.58023	0.790007	0.000221179	3.07e-06	1.98e-07	0	0	0.428119	0	0.011454	0	0	0	0	0.790294	0	0	0	0	0.248267	0	0.0908017	0	0	0.363267	0	0	0.258687	0.36469	0.587069	0
Zm00001d000011_T013	0.692803	0.848765	0.377545	0.391198	0	0	0	6.58e-06	0.260069	0.398413	0	0.246705	0	0	0	0	0	0	0	0	0	0	0	0	0	0	0	0	0	0	0	0	0	0	0
Zm00001d000011_T014	2.0909	2.57948	2.35077	2.67636	2.70379	1.9408	0.427961	2.13601	1.9684	1.77842	2.43944	1.56732	0	0	0	0	0	0	0	0	0	0	0	0	0	0	0	0	0	0	0	0	0	0	0
Zm00001d000011_T016	0	0.00312565	0	0.0105593	0.663177	0	0	0	0	0	0	0	0	0	0	0	0	0	0	0	0	0	0	0	0	0	0	0	0	0	0	0	0	0	0
Zm00001d000011_T017	0	9.6e-08	0.382217	0.154515	0	0	0	2.31758	0	0	0	0	0	0	0	0	0	0	0	0	0	0	0	0	0	0	0	0	0	0	0	0	0	0	0
Zm00001d000011_T018	0	0	0	0	0	0	0	0	0	0	0	0	0	0.0197828	0	0	0	0	0.114521	0.0729027	0	0	0	0	0.0261833	0.0455376	0	0	0.141796	0	0	0.148982	0.097335	0.0759376	0
Zm00001d000011_T019	1.79814	0.607965	1.07661	0.67688	0.382829	0.620377	0.527655	0.898325	0.650579	0.359755	0	0.207855	0	0.257679	0.557201	0	0	0.250797	0	0.932314	0.434404	1.00169	0.393974	0.00652958	0.318574	0.517271	0.196829	0.305083	0.874111	0.000435125	0	0.370451	0.269841	0.347925	0
Zm00001d000011_T020	0	0	0	0	0	0	0	0	0	0.399879	0	0	0.308826	0	0	0	0	0	0	0	0	0	0	0	0	0	0	0	0	0	0	0	0	0	0
Zm00001d000011_T021	0	0.748269	0.233104	0.573884	0	0	0.140094	0	0.336181	0	0	0.237772	0	0.75605	0	0	0.421786	0.830756	0.838463	0	0	0	0	0	0.263781	0	0.198872	0	0.382642	0.148109	0	0	0	0	0
Zm00001d000011_T022	0.496766	0	0.283031	0	0	0	0.125883	0	0.173998	0	0	0	0	0	0	0	0	0	0	0	0	0	0	0	0	0	0	0	0	0	0	0	0	0	0
Zm00001d000011_T023	0	0	0	0	0	0	0	0	0	0	0	0	0	0	0	0	0	0	0	0	0	0	0	0	0	0	0	0	0	0	0	0	0	0	0
Zm00001d000011_T024	1.09127	0	0.720208	0.0433579	0	0.959035	1.66661	0	0.38171	0.347533	0	0.364821	0	0	0	0	0	0	0	0	0	0	0	0.0602226	0	0	0	0	0	0	0	0	0	0	0
Zm00001d000011_T025	0	0	0	0	0	0	0	0	0	0	0	0	0	0	0	0	0	0	0	0	0	0	0	0	0	0	0	0	0	0	0	0	0	0	0
Zm00001d000012_T001	0	0	0.0810558	0	0	0	0	0.320882	0.119857	0.0924741	0.578168	0	0	0.118962	0.629416	0	0	0	0.0477112	0	1.53439	0	0	7.41802	2.67761	2.4676	1.37925	9.09299	0.671044	0	0	0	1.70762	0.168252	4.69175
Zm00001d000013_T001	0	0	0	0	0	0	0	0	0	0	0	0	0	0	0	0	0	0	0	0	0	0	0	0	0	0	0	0	0	0	0	0	0	0	0
Zm00001d000016_T001	0	0	0	0	0	0	0	0	0	0	0	0	0	0.0493105	0	0	0	0	0	0	0	0	0	0	0.0571518	0	0	0	0	0	0	0	0	0	0
Zm00001d000017_T001	0	0	0	0	0	0	0.140951	0.353049	0.175905	0	0.636289	0.64622	2.26822	0	1.85706	1.00374	0	0	0	0	1.29774	0.378553	0	4.12573	1.69525	0.89233	0.371106	6.96885	0.0701216	0	0	0.56388	0	0	0
Zm00001d000018_T001	0	0	0	0	0	0	0	0	0.560057	0	0	0	0	1.03242	3.68071	0	0	0	0	0.11799	8.76418	0	0	13.8226	4.57486	2.68954	4.29321	8.57776	0.822209	0	3.82133	0.770521	2.21267	0.168468	6.57672
Zm00001d000018_T002	0	0	0	0	0.229155	0	0	0.335954	0	0.290588	0.60543	0.527184	1.44075	0	0	0.956696	0	0	0.25019	0	0	0.481554	0	0	0	0.136168	0	0.000607827	0	0	0	0	0	0	0
Zm00001d000019_T001	73.5149	84.397	42.9926	60.455	102.149	71.8283	51.991	51.0523	115.292	172.91	122.788	101.899	16.1335	61.3713	35.5435	60.3632	46.5235	24.6432	77.4689	50.3814	66.8685	58.1214	82.025	41.82	40.2644	58.3755	89.3748	73.3831	78.8265	86.7594	49.8239	54.4808	60.6675	58.0069	22.9709
Zm00001d000020_T001	2.83382	2.39452	1.01307	2.62782	0.68367	1.94954	1.33526	3.34157	2.12237	2.69752	1.80655	2.44705	2.14984	1.31351	2.61657	0.95174	1.21371	0.780315	1.14449	0.613104	1.25621	0.958217	2.83702	1.14006	0.495645	0.111317	0.658052	0.446279	0.270174	0.6506	0	1.06816	0.209128	0.350397	0
Zm00001d000021_T001	104.942	69.2492	68.6302	51.3368	117.615	90.3911	118.421	75.054	3.02262	3.39067	0	1.0965	18.8463	12.6667	22.5905	15.7142	52.4283	77.0427	51.8716	0	0	79.0593	8.92379	0	11.058	3.96925	1.65456	8.43e-05	3.50008	12.9991	91.5115	133.881	49.443	57.9489	34.0156
Zm00001d000021_T002	0	0	0.966111	0	0	0	1.98101	3.46912	0.348477	0.80941	0	0.715943	0	1.13108	0	0	0	0	3.59139	0	0	2.05414	0	0	1.2011	0	0.443944	0	1.87414	4.0582	0	0	0	1.90985	0
Zm00001d000021_T003	21.3736	46.1032	45.5355	46.3029	17.9207	28.7638	16.726	13.8444	156.882	147.565	118.611	106.377	38.052	72.2207	38.9867	62.7905	10.8462	16.7456	17.5629	105.454	103.205	53.3304	96.9992	94.7609	88.3823	150.036	118.5	86.6	227.859	63.4476	6.93835	201.277	68.6247	71.3016	229.512
Zm00001d000021_T004	0	0	0	0	0	0	0	0	0	0.909063	0	0	0	0	0	0	0	0	0	0	0	0	0	0	0	0	0	0	0	0	0	0	0	0	0
Zm00001d000023_T001	1.59881	0	0.373645	0.5162	0	0.00855673	1.08821	0.247887	0.796156	1.18368	0	0.191645	0	0.69637	0.487466	0	1.31927	0	0.460367	0.064465	0	0.0485413	2.19154	0	1.07974	0.0984696	0.267341	0.144137	0.385424	0	1.02536	0.962632	0.96251	0.660195	0
Zm00001d000023_T002	0	0	0	0	0	0	0	0	0	0	0	0	0	0	0	0	0	0	0	0	0	0	0	0	0	0	0	0	0	0	0	0	0	0	0
Zm00001d000023_T004	0.299708	0.756117	0.300172	0	0.992605	0.67625	0.315993	0.868695	0	7.73e-07	0	0	0	0	5.63e-09	0	0.265331	0	0.887003	0.0994091	9.7e-07	0.133721	0	0	0	0	0	0.294259	0	0	0	0	1.58e-08	0.0328936	0
Zm00001d000023_T005	0	0	0.245353	0	0	0	0	0	0.0434074	0.132569	0.280873	0.0783196	0.390969	0	0	0	0	0	0	0	7.72e-09	0	0.211116	0	0.066172	0.0267065	0	0	0	0	0	0	0.152953	0	0
Zm00001d000023_T006	0	1.07495	0.389393	0	0	0.260804	0.446073	0	0.595178	0	2.10236	0.518413	0	0.108214	0	0	7.45e-06	0	0	1.20852	2.89816	0.21974	0	0	0	0.53648	0.653795	0	0.38163	0.884123	0	0	0	0	2.46219
Zm00001d000023_T007	0	1.38e-06	0	0.123839	0	0	0.444662	0	0.142709	0	2.98e-06	0	3.23e-07	0.120838	0	0	0	0	0	0	0.0942824	0	0	0	0.0346787	0.0322171	0	0	0.195777	0.277189	0	0	0	0	0
Zm00001d000023_T008	0.120132	0.109833	0.233242	0.164154	0.396146	0.602661	0.608846	0.463668	0.364885	0.282555	0.277233	0.323693	0	0.348719	0.505544	0.269658	0.756641	0.309445	1.29864	0.433647	0.282736	1.01241	0.588156	0.47142	0.476419	0.232341	0.0719539	0.492563	0.283097	0.697866	0.551249	0.396205	0.672362	0.414721	0.921911
Zm00001d000023_T010	0	0	0.052335	0	0.156198	0	0	0.171929	0.246819	0.336205	0.596016	0.271224	0	0.260808	0.278956	0.516145	0	0	0.402228	0.185983	0	0.315764	0.319899	0.460601	0.25875	0.350723	0.281591	0	0.260214	0	0	0.400031	0.221542	0.30502	0
Zm00001d000023_T011	2.06598	3.15399	4.58326	3.67637	4.533	5.33089	2.13278	2.56934	3.21286	2.41708	0.627767	2.98511	3.41039	4.81112	2.01579	4.35998	3.5142	5.46301	5.83644	2.90012	3.57291	4.89255	1.88621	3.7953	4.03706	4.30556	3.13701	4.70913	5.91065	3.72221	2.66238	7.08643	5.82005	6.41651	2.91467
Zm00001d000023_T013	0	0	0	0	0	0	0	0	0	0	0	0	0	0	0	0	0	0	0	0	0	0	0	0	0	0	0	0	0	0	0	0	0	0	0
Zm00001d000023_T014	0	0	0	0.00314786	0	0	0	0	0.893612	1.24703	0	1.63817	1.16163	1.51185	0.423119	0	0	0.472889	0	2.14842	0.024765	2.616	1.48012	1.25941	0.619479	2.13284	2.47684	0	2.14485	0	0	0	0.357009	0	0
Zm00001d000025_T001	0	0	0	0	0	0	0	0	0	0	0	0	0	0	0	0	0	0	0	0	0	0	0	0	0	0	0	2.0107	0	0	0	0	0.443655	0	0
Zm00001d000026_T001	0.209454	0.40123	0.252838	0	0.318306	0	0	0	0	0	0	0	0	0.0630635	0	0	0	0	0	0	0.606542	0.584912	0	0.407586	0	0.0647812	0	0	0	0	0	0	0.170185	0	0
Zm00001d000027_T007	0	7.17e-07	6.74e-10	0	9.71e-07	0	0.1332	9.08e-07	0	0	0	0	0	0	2.25e-09	1.89e-07	0	0	0	0	1.61e-09	2.76e-10	4.73e-09	0	1.03e-09	0	4.18e-10	1.5e-09	0	7.04e-10	1.06e-08	0	0	0	0
Zm00001d000027_T020	6.7975	6.46872	9.80405	8.37656	9.76228	8.06629	6.11849	8.39242	4.98633	4.68351	5.80136	4.68665	0.354053	0.243491	0.374098	1.0276	0	0	0.0790725	0.0444131	0.424634	0.345254	0.151466	0.387401	0.475818	0.408464	0.547379	0.795439	0.146729	0.799929	0.383477	0.059604	0.0502279	0	0
Zm00001d000027_T028	0.442788	0.425733	0.486492	0	0.682105	0.225387	0.386534	0	0.124134	0.269329	0	0.0401946	0	0	0	0	0	0	0	0	0	0	0	0	0	0	0	0	0	0	0	0	0	0	0
Zm00001d000027_T029	0.130726	1.30154	0.403187	0.149319	0.503998	0.841782	0.51012	0	0.965176	0.45125	0.668624	0.305692	0.183085	0.0932828	0	0	0	0	0.0560214	0	0	0	0	0	0	0	5.67e-10	0	0.0400047	0	0	0	0.0573095	0.234436	0.464494
Zm00001d000027_T030	0.135908	0.221729	0.170912	0.211498	0.36159	0.34493	0.392797	0.586394	0.120596	0.276793	0	0.236067	0	0	0	0	0	0	0	0	0	0	0	0	0	0	0	0	0	0	0	0	0	0	0
Zm00001d000027_T031	0.760843	2.12837	1.77793	0.917979	2.41392	1.03066	1.13172	0.876621	2.38387	2.15554	2.54533	1.87141	0	0	0	0	0	0	0	0	0	0	0	0	0	0	0	0	0	0	0	0	0	0	0
Zm00001d000027_T032	0	0	0	0	0	0	0	0	0	0	0	0	0	0.0348222	0.432515	0	0	0.526382	0	0	0	0.228293	0	0	0	0	0.0955675	0	0	0	0	0	0	0	0
Zm00001d000027_T033	0	0	0	0	0	0	0	0	0	0	0	0	0	0	0	0	0	0	0	0	0	0	0	0	0	0	0	0	0	0	0	0	0	0	0
Zm00001d000027_T034	0	0	0	0	0	0	0	0	0	0	0	0	1.11595	0	0	0.610653	0	0	0	0	0	0	0.367764	0	0	0	0	0	0	0	0	0.317726	0	0	0
Zm00001d000027_T035	1.46551	2.2682	0.648098	0.0429499	1.83613	1.3849	3.67232	0.000980415	1.00758	0.822645	1.79612	1.22981	0	0	0	0	0	0	0	0	0	0	0	0	0	0	0	0	0	0	0	0	0	0	0
Zm00001d000027_T036	0	0	0	0	0	0	0.0139194	0	0	0	1e-06	0.343088	0	0	0	0	0	0	0	0	0	0	0	0	0	0	0	0	0	0	0	0	0	0	0
Zm00001d000027_T037	0	0	0	0	0.0479344	0	0	0	0	0	0	0	0	0	0	0	0	0	0	0	0	0	0	0	0	0	0	0	0	0	0	0	0	0	0
Zm00001d000028_T001	2.96448	2.86494	2.45613	1.81276	3.87542	4.91724	4.56787	6.66597	3.11388	2.79436	5.51495	2.92354	4.29868	1.95831	2.9689	2.08311	4.43195	0	2.21696	3.5731	1.54084	1.98399	4.36443	3.9752	2.25912	1.4703	2.35923	1.91721	0.410721	3.73605	6.45998	0.723368	1.36047	1.51439	0.532086
Zm00001d000029_T001	0	0	0	0	0.391468	0	0.288384	0	0.289348	0.136162	0	0.421899	0.841186	1.53363	1.05519	0.774786	0.109245	1.40109	2.02622	0.662863	0.941731	1.5489	1.55026	0.419953	1.06642	1.43247	0.90317	1.13117	1.20516	2.96964	1.69888	1.4207	1.65451	0.0788246	0.666672
Zm00001d000029_T002	3.15642	4.02692	3.40135	2.68561	5.54075	3.66671	3.82582	4.43379	2.03581	2.36547	3.0815	1.73074	0.569073	0.376811	0	0	2.20003	0.610393	1.87148	0.122697	0.343523	0.238337	0.684795	0.530646	0.435456	0.446121	0.179022	0.953052	0.223036	0.154874	0.843705	0.471089	0.194735	1.19088	1.63234
Zm00001d000029_T003	36.5045	34.8488	34.0774	31.9557	30.1169	29.0683	23.5	36.9393	36.2778	36.259	38.967	30.2962	10.3381	9.78863	13.8123	4.80274	14.3733	7.89852	11.0561	15.4762	8.83303	3.59065	22.7189	17.774	14.9181	20.4777	11.2798	12.346	14.8552	12.6876	39.272	16.2395	14.5014	20.125	18.4528
Zm00001d000029_T004	5.19429	4.46127	1.41665	1.08247	14.9113	2.66437	16.0106	0.919699	1.05671	0.0777519	0	0.384818	0	1.16543	0	0	0	0	1.66023	0	0	2.25565	1.12432	0	0.216706	0.372831	0.0911101	0	0.96472	0	0	0.239061	2.78156	0	0
Zm00001d000029_T005	3.24299	0	0	0	6.48825	10.0408	12.2065	4.00332	0	0.53559	0	0	6.62269	7.62426	3.46473	15.0928	0	7.97143	7.57462	4.4319	6.04444	16.6634	10.7816	5.51918	7.41378	6.98981	10.3356	20.0409	7.18461	25.4394	10.7285	20.8637	7.56353	11.1208	19.4798
Zm00001d000030_T001	33.9549	32.8744	32.5276	39.7519	49.2237	29.073	30.8785	36.3144	39.4097	36.7721	41.6036	44.0029	33.8154	45.7405	27.0955	41.3174	34.5989	37.235	41.1292	46.0345	46.0341	48.0935	32.7435	36.2913	38.1521	40.4344	48.5974	26.4168	53.9508	38.1866	24.8794	38.8761	40.7117	36.7655	51.0507
Zm00001d000030_T002	0	0	0	0	0	0	0	0.523195	0	0.269532	0	0	0	0	0	0	0	0	0.145809	0.149029	0	0.383268	1.48834	0	0	0.0939811	0	0	0	0	0	0	0	0	0
Zm00001d000032_T001	1.2154	0	0.644764	0	0	0	0.976648	0	0.159899	0.75158	0	0	0	0	0	0	0	0	0	0	0	0	0	0	0	0	0	0	0	0	0	0	0	0	0
Zm00001d000034_T001	7.73187	7.39636	7.2367	6.05915	9.91086	5.89143	7.96004	9.31056	6.5114	6.82911	7.37312	9.24598	6.18854	4.85318	5.17866	1.74022	5.00223	3.21749	8.39964	5.50614	6.99044	8.28505	4.44047	6.27873	6.23178	6.66811	4.63637	3.45854	2.24015	2.55584	5.36132	1.98056	4.54062	2.89994	3.32457
Zm00001d000034_T002	0.168921	0	0	0	0.542745	0	0.171932	0	0.093258	0.189619	0	0	0	0.251932	0.595098	2.06e-05	0	0	0.0497539	0	0	0	0	0.339168	0.0782984	0	0.1591	0	0	0	1.58e-05	0	0	0	0
Zm00001d000035_T001	5.9578	5.52493	7.11956	5.02943	10.4628	7.76476	9.69249	6.74296	5.69268	4.58044	5.51958	4.43827	4.42415	5.13182	5.47581	7.07122	10.0279	3.86913	10.868	4.34841	3.87665	6.05248	7.75521	3.23511	4.72644	5.54494	2.77505	3.80757	6.22624	5.43019	3.66024	6.56962	7.40142	6.86798	2.40977
Zm00001d000036_T001	0	0	0	0	0	0	0	0	0	0	0	0	0	0	0	0	0	0	0	0	0	0	0	0	0	0.0891203	0	0	0	0	0	0	0	0	0
Zm00001d000037_T001	0	0	0.0448047	0	0	0.346007	0	0.177473	0.0220672	0.101944	0	0.185804	0.385036	0.0410447	0.108344	0	0	0	0	0.0658022	0	0	0	0.122394	0.0967756	0.019843	0.0877048	0.472118	0.309369	0.115007	1.0607	0.427582	0	0	1.57274
Zm00001d000038_T001	1.3225	0.774503	1.06599	1.08726	0.650779	1.2683	0.874645	2.05764	0.82436	0.807384	1.3646	0.793966	3.30654	1.00501	1.86237	1.89142	1.34208	1.29478	0.80305	1.27902	2.0691	0.771954	1.32358	1.65098	0.801152	0.916577	0.696942	2.01314	2.3765	0.841629	1.29765	0.784498	0.854106	1.42378	0
Zm00001d000039_T001	2.09747	5.17034	3.23693	3.10797	1.66274	1.918	1.80735	2.74439	5.80979	7.29213	7.66742	7.07785	8.21532	5.80733	6.39354	6.20785	7.37299	5.92772	5.54318	6.49833	8.55898	8.26795	6.98737	7.03021	4.47617	7.06836	5.9947	7.10119	4.72402	3.58663	5.35209	2.63564	5.52906	3.60988	3.23684
Zm00001d000039_T002	4.53711	3.29109	1.87568	1.97129	6.56307	4.95563	7.30366	7.33181	0.609327	0.925675	0	0.472592	0	0.510259	0	0	0	0	4.63669	0.226355	0.419899	1.35232	1.79708	0	0.881441	0.37056	0.866876	0	0.275486	0.49045	5.3255	2.26607	1.36502	1.8538	0
Zm00001d000040_T001	7.21081	6.32879	7.71109	8.9841	12.3847	11.2167	7.69887	7.9245	14.3176	12.3913	25.3061	21.3431	10.2533	11.2672	11.1274	16.9263	8.61947	4.15311	7.4818	20.0023	21.9238	10.4881	27.0567	19.6115	18.9617	24.8891	19.0911	20.4956	15.575	15.0781	7.18401	11.5956	17.7625	13.0589	22.7328
Zm00001d000041_T001	18.4253	17.3009	16.6277	18.1244	24.5139	27.1817	21.1143	30.7406	10.5921	10.825	16.2242	14.6182	14.0071	11.4521	23.2367	18.6142	11.6813	5.81451	15.4496	13.2369	21.3377	21.6689	20.0916	18.6734	19.6677	19.9483	15.9828	21.9636	14.6327	19.3399	51.7224	18.8712	18.1835	14.004	14.5389
Zm00001d000042_T001	0	0	0	0	0	0	0	0	0.298285	0.183978	0	0	0	0.0537315	0	0	0	0	0.145955	0	0	0	0	0	0	0	0	0	0.100489	0	2.7713	0	0	0	0
Zm00001d000042_T002	3.12454	4.49711	3.53486	4.9295	5.36199	4.72255	3.21785	2.57811	3.81427	4.80951	2.99401	5.17184	2.5468	5.96649	3.12926	10.5725	3.62055	5.15434	7.76922	6.0736	4.37029	7.38438	10.9062	4.28791	6.6325	8.49198	6.64892	5.54499	8.15623	10.92	0	6.83561	9.36138	5.58595	6.86252
Zm00001d000042_T003	0	1.6664	0.605538	0	0	0	0	1.04948	2.82796	1.617	1.88822	0.813013	2.30764	3.10232	1.30146	0.0806811	2.63103	2.53881	0.358614	4.52875	4.04232	1.64602	9.28807	5.12915	2.16381	3.82157	3.90701	1.3897	1.35091	0.679016	0	0.847673	0.664786	0.55273	0
Zm00001d000042_T005	0	0	0.13341	0	0	0	0	0	0	0	0	0.836716	0	0	0	3.04184	0	6.81e-09	0.0989942	0	0	0.336262	0	0	0.154427	0.436478	0	0	0.0979035	0	0	0	0	0	0
Zm00001d000044_T001	0	0	0	0	0	0	0	0	0	0	0	0	0	0.109543	0	0	0.619825	0	0.366313	0.373665	0	0	0	0.675394	0.132913	0.741719	0	0	0.55041	0.303665	0	2.14076	4.3351	0.760259	4.01521
Zm00001d000045_T001	9.32962	12.248	10.8446	7.14796	8.72384	12.629	12.8869	13.4241	9.20127	9.89725	6.78952	7.06316	8.09252	7.90577	8.34202	11.6495	9.90453	10.2868	7.63135	9.19651	3.84188	5.8707	9.86626	8.58191	8.87974	11.4331	8.07444	13.6334	8.63314	14.3798	24.2827	14.0608	16.8971	11.3624	17.456
Zm00001d000046_T001	7.7666	8.72163	9.797	5.74813	7.08876	14.235	8.52784	8.07183	10.7365	9.96994	13.862	11.2854	14.4042	9.78604	10.928	13.4117	12.0679	11.987	9.05872	16.4084	16.6777	12.6585	10.4114	13.0675	11.358	15.0273	8.1239	22.9677	14.6854	19.7643	14.6524	9.65596	10.6625	11.3398	26.3755
Zm00001d000046_T002	4.38692	12.1662	9.73767	13.9221	6.83278	3.99982	3.76395	7.50393	7.77699	5.47921	4.28745	6.23513	5.7263	7.04929	1.90369	0	4.74881	17.4396	7.42499	4.31692	1.55578	5.57692	6.15479	3.48695	4.24651	4.1889	5.18563	6.73624	8.93801	2.58588	0	7.84498	8.67183	3.97962	9.68137
Zm00001d000051_T001	0	0	0.0879574	0	0	0	0	0	0	0	0	0	0	0	0	0	0	0	0.0519188	0.12763	0	0.127624	0	0	0.140691	0	0.0856667	0	0.0938646	0	0	0	0	0	0
Zm00001d000052_T001	0	1.64789	0.369701	0	0.684709	0	0.364426	0	0	0	0	0	0	0.335565	0	0	2.04819	0	0.13749	0.220596	0	0	0	0.600804	0	0	0	0	0.120578	0	0	0	0.34428	0.794406	0
Zm00001d000052_T002	7.27304	4.62953	4.42486	5.83057	4.97442	5.53601	6.31483	4.82698	4.48897	3.26431	7.8586	4.86132	4.88182	5.96948	7.52718	8.10538	2.70343	13.0526	7.22493	7.12186	5.95901	6.81426	3.23111	6.46903	7.98702	5.86705	4.6006	3.90427	4.47409	2.2597	5.76743	9.02067	5.99001	4.21496	7.39893
Zm00001d000052_T003	2.01356	1.6321	2.98e-06	1.13735	0.618377	2.61505	0	0.703102	0.47287	1.31e-06	0	0	0.432945	0	0.42914	0	0.0348475	0	1.56515	1.49e-06	0.370829	0.864682	0.184583	0.00129642	0.531649	9.92e-08	1.41e-07	1.86907	0.000945999	0.00265902	0	0.475492	1.43674	0.000311295	0
Zm00001d000052_T004	0.914633	0	3.17943	1.05465	5.31929	1.05011	2.67301	3.54075	1.13336	1.72169	1.97802	1.66057	1.91678	3.91525	1.47168	0.731661	4.44301	5.02547	3.63271	1.57797	1.1992	0.964038	0.533749	1.98084	2.54614	2.17935	2.99817	0.56783	2.55888	3.38587	2.07967	2.06991	1.96347	3.80402	3.82125
Zm00001d000052_T005	0	0.438174	1.86933	6e-07	2.26964	0	2.03386	0	0.459502	1.39506	0	1.5418	1.48514	1.47425	0	0	1.27654	0	2.07643	0.667362	0.510404	1.23e-05	1.1866	1.40156	0.592549	1.06463	0.65144	0	0.836229	2.85628	0	0	0.0151476	1.08104	0
Zm00001d000053_T001	13.6011	11.7869	14.1942	19.8097	15.4583	14.4624	15.7946	14.5495	12.043	12.0848	15.1967	16.0325	19.1757	14.3349	18.2203	18.269	19.9471	17.6702	12.2738	22.0217	21.4601	12.8861	12.6029	13.5285	12.6018	12.7683	15.7187	20.6554	15.5557	16.9187	20.9308	18.2917	13.7023	15.1929	20.3702
Zm00001d000053_T002	0.500684	0	1.13226	1.61522	0	2.34242	0	0	0.549992	1.32871	1.64776	0.56051	0	0.372166	1.08415	0	0	0	0.499358	0.622693	0.794459	0.572444	1.2807	0.366382	0.435384	1.08638	0.603311	2.70273	2.193	0.358168	0	2.02685	1.41451	1.33215	2.84616
Zm00001d000055_T001	2.09187	1.42827	1.65701	2.1779	1.92566	3.81627	4.17258	3.1267	5.13642	6.74178	9.70745	8.02438	4.61325	5.30658	3.41761	0.456409	10.0092	2.6252	4.54325	10.6057	15.7159	7.17348	3.42491	6.40499	4.43213	1.72941	8.59689	2.17793	0.240343	0.101219	3.75047	0.503815	1.18495	0.986975	0
Zm00001d000058_T001	0	0	0	0	0	0	0	0	0	0	0	0	0	0	0	0	0	0	0	0	0	0	0	0	0	0	0	0	0	0	0	0	0	0	0
Zm00001d000060_T001	0	0	0	0	0	0	0	0	0	0	0	0	0	0.147181	0	0	0	0	0	0	0	0	0	0	0	0.0236826	0.104747	0	0	0	0	0	0	0	0
Zm00001d000061_T001	0	0	0	0	0	0	0	0	0	0	0	0	0	0	0	0	0	0	0	0	0	0	0	0	0	0	0	0	0	0	0	0	0	0	0
Zm00001d000062_T001	0	0	0	0	0	0	0.406339	0	0.0696757	0	0	0	1.08692	0	0	0	0	0	0.310167	0	0	0	1.79282	0	0.323494	0.225189	0	0	0.27457	0	0	0	0.790612	0	0
Zm00001d000064_T001	0	0	0	0	0	0	0	0	0	0	0	0	0	0	0	0	0	0	0	0	0	0	0	0	0	0	0	0	0	0	0	0	0	0	0
Zm00001d000064_T002	0	0	0	0	0	0	0	0	0	0	0	0	0	0.880424	1.69757	0	3.35083	6.46025	1.26311	0.528498	0	1.8868	0	1.96521	0.194143	0.327894	0	0	0.215116	0	0	1.19292	0	0.799598	0
Zm00001d000065_T001	7.42611	5.78515	7.63633	9.57983	2.9588	5.26231	4.52822	6.03684	1.96083	3.15537	2.17919	2.20837	3.80943	2.99911	5.33477	10.0631	14.2351	6.85898	3.79489	0.979933	1.67082	1.03957	1.98619	0.809558	2.87784	4.4405	4.13637	4.87113	2.78957	5.50108	10.6739	3.82852	5.05422	3.47	1.73246
Zm00001d000066_T001	9.41137	9.1799	5.03958	5.26429	11.6189	4.18793	7.2623	5.62253	8.06031	8.52204	4.17612	10.0354	13.6414	7.26854	13.9601	11.8926	4.25789	7.27587	10.0726	6.81362	8.34325	25.5889	54.855	19.1324	11.4559	11.344	9.78958	6.90521	3.969	10.558	0	8.77625	6.01629	9.74196	6.59826
Zm00001d000067_T001	0	0	0	0	0	0	0	0	0	0	0	0	0	0	0	0	0	0	0	0.409	0	0	0	0	0	0.0834582	0.186528	0	0	0	0	0	0.226228	0	0
Zm00001d000070_T001	0	0	0	0	0	0	0	0	0	0	0	0	0	0	0	0	0	0	0.0743731	0	0	0	0	0	0	0	0	0	0	0.31923	0	0.390554	0	0	0
Zm00001d000071_T001	0.526774	0.556922	0.212238	0.31295	0	0.546762	0.169511	0.140135	0.470283	0.281488	0.504577	0.2568	0.304883	0.307904	0	0	0	0	0.122658	0.104177	0	0.0517655	0.97479	0.193786	0.134081	0.188333	0.762485	0	0.0375386	0.0907803	0.838633	0	0.13247	0.220986	0
Zm00001d000072_T001	15.8941	15.108	12.2609	13.8696	13.5598	21.116	23.6819	18.5815	13.7866	18.9397	9.77308	12.2248	4.32455	8.56283	9.26673	10.5159	24.9729	9.5154	22.0884	15.2618	14.6984	13.8591	17.6354	2.93234	5.44253	6.1916	3.86805	11.6854	4.59007	14.9204	0	12.4121	6.00671	17.0497	4.00693
Zm00001d000072_T002	0.725954	3.89942	0.822706	1.33156	0.320681	2.01843	0	2.4191	4.91878	4.49578	6.19234	5.25849	4.29736	5.37475	0.0189057	6.04356	1.52733	12.4059	7.57229	9.63662	4.64491	6.75988	9.557	3.39185	3.67755	4.18756	3.40398	0	4.93221	3.57108	5.92509	2.87872	6.75608	3.66362	0
Zm00001d000072_T003	1.22e-07	1.83e-05	0.465851	4.3e-06	1.00507	2.12e-05	1.03e-05	2.65e-05	0.624574	0.579905	8.54e-06	0.649356	0	0.680379	8.06e-07	9.14e-05	5.11e-05	4.88e-05	1.0458	0.480925	2.34e-06	1e-06	2.41e-05	0	7.2e-07	0.243575	1.69e-06	1.3e-06	2.92e-07	6.79e-07	0	9.27e-07	0.273208	9.85e-07	3.52e-06
Zm00001d000072_T004	0.236243	0.563588	3.07e-07	0.199544	0	0.707283	0.557939	0.741466	0	0	0.322512	0	0	0.00253011	0.0733107	1.05593	0.922554	1.02408	3.63e-05	0	0.278735	0.315044	0.819346	0	0.120434	7.49e-07	0.523682	0.22987	0.123558	0.190822	0	0.14401	0	0.312571	0.164292
Zm00001d000074_T001	19.3641	7.23947	7.77026	7.44499	21.0691	16.6223	27.463	14.4804	0	0	0	0	0	0	0.0124362	0	7.95581	10.5268	18.7418	0	0	0	0	0	0	0	0	0	0	0	2.34e-06	0.449942	0	2.22733	0
Zm00001d000074_T002	0	3.33726	13.626	9.18436	1.79696	4.71388	3.48664	4.90072	9.66383	11.0658	11.0708	9.44831	9.8577	11.3067	10.8358	12.2504	6.36753	7.16847	6.85513	9.91205	6.68425	15.3945	12.9518	5.63817	8.8377	8.18892	5.18384	8.82069	7.4464	9.80238	3.62134	20.9142	16.9709	14.2222	7.37219
Zm00001d000074_T003	0	0	0	0.399749	0	0	0	0	8.04468	10.116	9.17985	7.91599	23.8297	10.0596	0.246545	30.2933	0	4.12815	0	30.2294	15.8661	0.292169	22.0851	12.8189	6.43209	22.0065	15.9893	9.55384	11.1588	10.3339	8.70444	0	1.2408	0	8.16509
Zm00001d000076_T001	0	0.876452	0.63239	0.578614	0.000286835	0.493973	0.583458	0.689094	1.27217	1.36992	0.911279	1.36852	0.816104	1.49469	0.747451	1.72308	0	0	2.38808	1.7051	0.506292	0.658013	0	1.05938	0.789743	0.725641	0.488764	0	0.847464	0	0	0.321764	0.921201	0.77925	0
Zm00001d000076_T002	0	0	0	0	0.18347	0	0.291722	0	0.106757	0	0	0	0	0	0.175694	0	0	0	0.131918	2.8e-08	0	0	0.307465	0	0	0	0	0	0	0	0	0	0	0	0
Zm00001d000076_T003	0.178541	0	0	0	0	0	0	0	0	0	0	0	4.6e-09	0.206368	0.277843	0	0	0	0.236326	0	0.500376	0.803652	0	0	0	0.184382	0	0.904834	0.308129	0	0	0.0946103	0	0	0
Zm00001d000076_T004	0.0512697	0	0	0	0	0	0	4.65e-07	0	0	0	0	0	0	0.259397	0	0.824091	0	1.56e-05	0	0	0.834926	2.27444	0	0	0	0.972057	0	0	0.984619	0	0	1.31442	0	0
Zm00001d000076_T005	0	0	0	0	0.287751	0.0910257	7.96e-05	0	0	0	1.40531	0	0	0	0	0.0247516	0	1.58017	0	0.158531	0	1.13e-06	0	0	0	0.0372578	0	0	0.0350843	0	0	0	0	0	0
Zm00001d000077_T001	0.0660451	0	0	0	0	0	0	0	0	0	0	0	0	0.0998083	0	0	0	0	0	0.101703	0.221354	0.25774	0.329674	0	0	0	0	0	0	0	0	0	0	0	0
Zm00001d000077_T004	0	0	0	0	0	0	0	0	0	0	0	0	0	0.00240836	0	0	0	0	0.605059	0.195097	0	0.595177	0	0	0.103557	0.253608	0.18616	0	0.188306	0.485303	0	0.605845	0.17211	0	0
Zm00001d000077_T005	0	0.0900603	0.155383	0	0.433397	0.105604	0.127958	0.277418	0.22765	0.0936667	0	0.0550862	0.183825	0.358398	0.214504	0.327536	0.778573	0.45939	0.286703	0.210157	0.460257	0	0.559305	0.387864	0.341971	0.375352	0.162471	0.581463	0.350105	0.376683	0	0.113968	0.624653	0.449748	0.908502
Zm00001d000077_T006	0	0.117537	0	1.71827	0	0	0	0	0	0.178688	2.22195	2.2659	0	0	0	0	0	0	0	0	0	0	0	0	0	0	0	0	0	0	0	0	0	0	0
Zm00001d000077_T007	1.16323	0	0	0	0	1.31e-09	0	0	0	0	0	0	0	0.302228	0	9.14001	0	0	0	0	0.559782	2.60482	6.02634	0	0.000107947	2.42e-07	0	2.2683	0	2.19e-09	18.1472	2.68687	0	0	0
Zm00001d000077_T008	2.29e-07	0.0745202	3.94e-06	0	1.01e-05	6.26942	4.3e-05	7.89e-05	1.3e-06	0.0191719	0	0	1.06e-05	0.00947069	3.29e-05	0	0.000283484	0.000229491	0.0240979	6.54e-06	3.69e-05	2.09e-05	0.00422792	1.1e-05	0.0107422	0.0067912	4.38e-06	2.64e-05	0.797759	3.06e-05	0	2.72e-05	2.17e-05	1.2e-05	0.000106564
Zm00001d000077_T009	9.14e-06	1.03725	9.22e-05	0	0.000233562	7.17e-07	0.000682948	0.00107059	3.76e-05	0.39038	0	0	0.000278169	0.292448	0.000592179	0	0.00337629	0.00283946	1.27657	0.000193068	0.000712809	0.000506697	0.0588702	0.000291502	0.22624	0.309977	0.000108951	0.000574852	0.000122692	0.000748937	0	0.000567089	0.000508686	0.000301794	0.00162471
Zm00001d000077_T010	1.69e-05	1.60982	0.000156142	0	0.000394257	1.12e-06	0.00108352	0.00165441	6.6e-05	0.645591	0	0	0.000479774	0.518447	0.000959257	0	0.00510537	0.00432104	2.47645	0.000339689	0.00116856	0.000862558	0.0913713	0.00050339	0.376255	0.58656	0.000186287	0.000961584	0.000213051	0.00127696	0	0.000941477	0.000860933	0.000516799	0.00256016
Zm00001d000077_T011	1.15223	0.119485	2.11413	0	5.0784	0.00330606	4.54783	4.31654	1.68758	5.84e-09	0	0	9.11327	3.96066	5.86299	1.91e-07	8.99258	8.53881	8.95127	9.24678	8.86724	12.9267	15.6468	9.77779	8.69977	8.02222	3.02495	10.5076	4.57585	19.7094	4.12e-08	8.97564	11.6237	8.62502	9.50095
Zm00001d000079_T001	0	0.369736	0.351679	0	0	0.450019	0	0	0.0578359	0.13415	0	0.121217	0	0.32922	0	0	0	0	0.565554	0	0.431922	0.502948	0	0	0	0.256673	0	0	0.188744	0.602798	0	0	0	0	0
Zm00001d000080_T002	0	0.552487	0	0	0	0	0	0	0.0893606	0.180668	0	0	0	0.0792642	0	1.86862	0	0	0	0.301062	0.624617	0.28018	0	0	0.235174	0.274315	0	0	0.635927	0	0	0	0	0	0
Zm00001d000080_T003	0	0	1.16477	1.38714	1.28631	0	0.502667	0.4483	0.40542	0	1.39953	0	0	0.873116	0.722561	0	0	1.14527	1.02191	0.256116	0.670373	0.0934103	0	0	0.749702	0.788961	0.00101958	1.02302	2.48087	2.93281	2.19213	0.814365	0.653297	0.152582	0
Zm00001d000080_T004	17.885	12.3123	14.9834	15.3186	26.559	16.1251	16.7442	11.8508	6.93905	8.40997	1.96164	3.24621	5.68126	3.72355	3.36526	7.45e-08	16.8843	0	19.8723	1.54462	0	14.0083	0	1.16199	8.63888	5.84848	0.330191	0	0	16.5056	0	8.90665	7.41566	8.82815	11.9827
Zm00001d000080_T005	7.45423	6.03197	9.15114	3.7423	10.8817	9.55683	16.7333	8.00992	0.145323	0.674183	0	0	0	0.62578	0	6.80416	0	0	0.788119	0.514501	0	1.70463	0	0	0.463789	0.583036	0.323915	0	1.53501	4.97125	20.8768	4.7208	2.82142	3.94842	0
Zm00001d000080_T006	0.600351	0	0.269099	0	0.61759	0.0418401	0.498772	0	0	0	0	0	0	0.148927	0	0	0	0	0.523372	0	0	0	0.629971	0	0.022051	0.113927	0.0360225	0	0	0.0470096	0.255046	0.0527306	0.289682	0.725578	0
Zm00001d000080_T007	0	0	0.555815	0	0	0	0	0	0.39473	0	0	0	4.52457	1.4215	0.218775	0	0	0.457103	0	3.43436	3.65576	2.0028	10.3529	3.51432	0.730296	1.10154	1.70158	5.17048	0	0	0	0	0	0	3.25111
Zm00001d000080_T008	0	0	1.18974	0	0	0	0.38007	0	0.308042	0.201301	0	0	0	0.258333	0	0	0	0.225056	0.126143	0	0	0.352655	0	0	0.171059	0.154756	0	0	3.47169	0.725292	0	0	0	0	0.12142
Zm00001d000080_T009	0	0	0	0	0	0	0	0.193847	0	0.48011	0	0	0	0	0	0	0	0	0	0	0	1.06533	0.286671	0	0	0	0.315633	0.465348	0	0	0	0	0.0682131	0	0
Zm00001d000080_T010	0.172996	0.608735	0.139422	0.524498	0.485745	0.0289456	0.186912	0	0	3.25e-08	0.308465	1.8e-06	0.23504	0.153969	0	2.06592	0.764048	0	0.989566	0	0	0	0	0.000904196	0.045298	1.86e-07	0.32067	0	1.41179	0	0.854226	0.401878	0.274882	0.198582	0
Zm00001d000080_T011	7.2e-07	1.4567	0	0	0	0.00709296	0	0	0	0	0	0	0	0	0	0	0	0	0	0	0	0	0	0	0	0	0	0	0	0	0	0	0	0	0
Zm00001d000080_T012	0	0	0	0	0	0	0	0	0	0.515671	0	0	0	0.0962185	0	0	0	0	0	0.112491	0	0	0	0	0	0	0	0	0	0	0	0	0	0	0
Zm00001d000080_T013	0	0.335357	0	0	0	0.846175	3.06e-06	0	3.33e-08	0	0	0	0	0	0	0	0	0	0	0	0	0	0	0	0	0	0	0	0	0	0	0	0	0	0
Zm00001d000080_T014	0	0	0	0	0	0	0	0	0	0.0336366	0	0	0	0	0	0	0	0	0	0	0	0.00100891	5.54e-09	0	0	0	0	1.19e-06	0	0	0	0	3.86e-06	0	0
Zm00001d000080_T015	3.72e-08	9.45e-10	0	0	0	0	0	0	0	0	0	0	0	0	0	0	0	0	0	0	0	0	0	0.067356	0	0	0	0	0	0	0	0.012569	0	0	0
Zm00001d000080_T016	1.69407	0	0	0	0.101799	9.78e-09	0.554771	2.19049	0	0	0.147239	0	0	0	1.07093	0	4.75462	0	0	0	0	0	0	0	0	0	0	0	0	0	32.37	0	0	0	0.000139303
Zm00001d000080_T017	0.155423	0	0.0734883	0	0	0.267268	0.210936	0	0.0229071	0.133319	0	0.113983	0	0.190833	0	0	0	0.187137	0.125813	0.0449655	0	0.245351	0	0	0.0801132	0.201277	0.140964	0	1.2374	0.146914	0	0	0	0	0
Zm00001d000080_T018	0.274914	0.451352	0.815802	0.442181	1.12271	0.946739	0.638473	0	0.163716	0.051127	0	0.234462	0	0.318168	0.601318	0.00434367	0	0	0.54458	0.25404	0.565102	0	0	0	0.290507	0.562714	1.07088	0.332512	0.431214	0.555684	0	0.31941	0.714858	0.883561	0
Zm00001d000080_T019	0	0.468302	0	0	0.582816	0.281302	0.0020642	0.255892	0.288029	0.345484	0.450133	0.128431	0	0.120051	0	0	0.861237	0	0.754739	0.206213	4.25e-07	0.456641	0.281755	0.538571	0.263206	0.543916	0.464402	0.0536334	1.03458	1.07977	0	0.293313	0	1.55e-09	1.3734
Zm00001d000080_T020	0.0960268	1.48574	1.38592	2.51202	0.530729	4.61353	2.07e-08	0.868817	14.2172	13.1992	17.8392	10.7445	14.0657	20.439	15.7226	22.8264	2.4e-07	9.37641	3.83503	14.931	14.7537	18.7503	25.3228	23.4197	22.5406	23.5259	15.9084	29.1267	37.7503	25.8517	0	10.8775	8.22295	9.68201	11.2734
Zm00001d000080_T021	0	2.46e-05	0.177223	0.261575	1.14973	6.57e-07	0.627976	0	0.311123	0.893722	0	0.24558	0	0.460712	0	0.923288	0	0	0.714105	0.35766	0	0.860645	1.26426	0	0.158873	0.0415647	0	0.669842	4.11878	0	0	0	0.858174	0.235232	0.00109415
Zm00001d000080_T022	0	0	0	0	0	0	0	0.344055	0.308157	0	0	0.236338	1.00189	0.0662898	0	5.69e-08	0	0	0	0.301224	0	0	0	0.21334	0.439735	0.797086	0	0	1.43e-05	0.650045	9.08e-06	4.54e-06	0	0.15051	0
Zm00001d000080_T023	1.12815	0.306147	0.69813	0	0.780099	0.329858	0	0.493707	1.03299	0.539483	1.0639	0.793758	0	1.05829	0.781566	1.06128	0	2.66508	0.436247	0.437014	1.03272	0	0	1.67164	1.17419	1.52863	1.13362	0	4.58978	5.69021	1.59289	1.43938	1.10372	0.96477	5.19417
Zm00001d000080_T024	0.0203084	0.225674	0.183622	0	0	0	0	0	0	0	3.65e-09	0	0	0.269545	0.204447	0	0	0	9.96e-10	0	0.382764	0	0	0.200981	0.364192	0	0	4.48e-05	0.468028	0.0115963	0	0	0	0	0
Zm00001d000080_T025	0	0	0.123517	0	0.33255	0	0	0	0.077608	0.0257738	0	0	0	0.0912024	0	0	0	0	0	0.0840403	0	0.125635	0	0.240582	0	0	0	0.605161	0.204876	0	0	0	0	0	0
Zm00001d000080_T030	0	0	0	0	0	0	0	0	0	0	0	2.5907	0	0	0	0	0	0	0	13.6541	3.84712	0	3.37303	0	0	0	0	2.5454	6.65359	0	0	0	0	0	0
Zm00001d000081_T001	0	0	0	0	0	0	0	0	0.0536644	0	0	0	0.249341	0.0572033	0	0	0	0	0	0	0	0	0	0	0	0	0.260171	0	0	0.272594	0	0	0	0	0
Zm00001d000082_T001	0	0	0	0	0	0	0	0	0	0	0	0	0	0	0	0	0	0	0	0	0	0	0	0	0	0	0	0	0	0	0	0	0	0	0
Zm00001d000083_T001	0	0	0	0	0	0	0	0	0	0	0	0	0	0	0	0	0	0	0.0400302	0	0	0	0	0	0.0302343	0	0	0	0	0	0	0	0	0	0
Zm00001d000083_T002	0	0	0	0	0	0	0	0	0	0	0	0	0	0	0	0	0	0	0	0	0	0	0	0	0	0	0	0	0	0	0	0	0	0	0
Zm00001d000085_T001	0	0	0	0	0	0	0	0	0.190414	0.25535	0	0	0	0	0	0	0.796865	0	0.681809	0	0	0	0	0	0.250594	0	0.925642	0	0	0	0	0	0.864576	0	0
Zm00001d000085_T002	6.58564	6.91347	4.03627	3.34532	6.65901	1.93196	3.27398	5.47289	5.29644	4.94494	11.4861	7.16904	3.50938	5.7247	5.84111	0	0	4.30175	4.30223	11.3366	9.36528	3.02201	2.10879	6.68592	4.74682	4.11385	2.3245	5.64841	4.22684	7.74469	0	3.86734	2.31054	3.79336	2.38725
Zm00001d000085_T003	1.12999	0.0217774	1.20082	5.78227	1.27226	5.60254	7.91e-05	1.61288	2.07609	3.73417	2.05715	4.18845	5.03232	4.39031	4.88748	11.3214	12.858	8.93519	5.00141	7.98658	5.16919	1.95568	9.32506	3.2418	5.13201	5.47555	4.20185	4.01675	4.69491	2.10136	1.97189	3.23224	5.20049	4.95677	9.19345
Zm00001d000085_T004	0	0	1.94486	0.000526845	1.91e-06	0	5.2889	0	0	0	0	0	0	0	0	0	0	0	0	0	0	1.23167	0	0	0	0	0	0	0	0	0	0	0	0	5.47e-08
Zm00001d000086_T001	6.26078	1.65459	6.55993	7.34492	6.97811	6.19699	7.00124	7.26714	4.56559	5.34596	9.35172	4.80678	0	0.717736	0	0	0.823303	1.92848	0.374293	0.857304	0.300971	1.11935	1.47055	0.20912	0.653478	0.94351	0.0734287	1.1267	0.59303	0.793413	1.50941	0.222433	0.366885	0.142994	0.896703
Zm00001d000087_T001	0	0	0	0	0	0	0	3.75e-08	0	0	0.341034	0.0924868	0.347403	0.104694	0	0	0	0	0	0	0.557724	0	0	0.106258	0.0959618	0.388746	0	0	0.246433	0	0.929783	0	0.139129	0	0
Zm00001d000087_T002	0.114998	1.49949	0.0477545	0	2.41964	1.57893	1.06413	2.33149	1.01178	0.956693	0	0.164224	0	0	0	0	0	0	0	0	0	0	0	0	0	0	0	0	0	0	0	0	0	0	0
Zm00001d000087_T003	0.408866	0	0.897746	1.43711	0.304878	0.658577	1.06746	0	0	0	0	0	0.012283	0	0	0	0	0	0	0	0.266042	0	0	0	0	0	0	0.452417	0	0	0	0	0	0	0
Zm00001d000087_T004	0.402044	0	0	0	0	0.911726	0	0	1.92e-07	0.121102	0.13978	0	0	0	0	0	0	0	0	0.0821855	0	0	0	0	0	2.16e-07	0	0	0	0	0	0	0	0	0
Zm00001d000087_T005	0.326129	0	0.114182	0	0.875236	0	0.382324	0	0	0	7.85e-08	0.386568	0	0	0	0	0	0	0	0	0	0	0	0	0	0	0	0	0	0	0	0	0	0	0
Zm00001d000087_T006	0	0.146161	0.18067	0.129684	0	0.648297	0	0	0	0.149808	0	0.411054	0	0.221197	1.92e-09	0	0	0	0.236254	0.0514856	0	0	0	0	0.0999977	0	0	0	0	0	0	0	0	0	0
Zm00001d000089_T001	0	0	0	0	0	0	0	0	0	0	0	0	0	0	0	0	0	0	0	0	0	0	0	0	0	0	0	0	0	0	0	0	0	0	0
Zm00001d000089_T002	0	0	0.0761577	0	0	0	0	0	0.0375377	0	0	0	0	0.146474	0	0	0	0	0	0	0	0	0	0	0	0.0338367	0.512334	0	0	0	0	0	0	0	0
Zm00001d000092_T001	0.342465	0	0.684481	0	0	1.25076	0	0	0.202646	0	0	0	3.077	0.41911	0.958736	0	2.01851	0	0.190219	0.453966	2.24844	1.52509	0	5.22686	5.52131	6.92169	0.415147	12.3146	0.600225	0	11.4408	0	0	0	1.39848
Zm00001d000093_T001	0.541277	1.08007	0.679291	0.832388	2.70196	3.03723	2.30732	1.74534	1.72964	1.77089	3.64593	2.13572	6.3796	2.54583	3.87448	3.16209	4.20538	6.3785	7.7147	5.03656	4.73721	6.16873	2.26096	2.46074	2.2951	2.55267	0.573403	4.69458	4.55568	2.37165	0	2.62394	5.03479	3.24697	3.38415
Zm00001d000094_T001	0	0	0	0	0	0	0	0	0	0	0	0	0	0	0	0	0	0	0	0	0	0	0	0	0	0	0	0	0	0	0	0	0	0	0
Zm00001d000094_T002	0	0	0.362845	1.37976	2.38733	0	1.3085	0.994953	0.584067	0.501609	1.65041	0.612516	0	0.615304	0	1.72521	7.02947	0	1.74644	0.681934	0	0	0	0	0.634099	0.827165	0	0	0.40621	1.5061	9.46054	0.00551153	1.30516	0.349032	0
Zm00001d000094_T003	0	0	0	0	0	0	0	0	0	0	0	0	0	0	0	0	0	0	0	0	0	0	0	0.000271417	0	0	0	0	0	0	0	0	0	0	0
Zm00001d000094_T004	0	0	0	0	0	0	0	0	0	0	0	0	0	0	0	0	0	0	0	0	0	0	0	0.796097	0	0	0.240457	0	0	0	0	0	0	0	0
Zm00001d000095_T001	0	0	0.378805	0	0	0	0.293495	0	0	0	0	0.195383	0	0.172748	0.435693	0	0	0	0.465379	0.802349	0	0	0	0.497024	0.0981405	0.244941	0	1.0099	0.510382	0	0	0.590653	0.692549	2.73203	2.12698
Zm00001d000096_T001	0.397414	1.17603	1.01342	0.472789	0	1.44066	0.353613	0.422489	1.70789	1.518	0.760865	1.82424	5.94289	2.27166	14.6585	6.08797	2.84892	1.99855	4.34659	2.96958	3.40491	2.70082	4.00535	4.65108	4.93055	6.98067	0.990914	11.53	9.38566	11.7762	12.6105	4.40608	3.45235	2.55143	4.35763
Zm00001d000097_T001	0	0	0	0	0	0	0	0	0	0	0	0	0	0	1.32859	0	3.56523	0	2.93866	0.329591	0	1.70315	0	0	0	0	0	6.21069	0.234639	0.886797	7.65502	1.7544	0.449386	0.435192	0
Zm00001d000098_T001	0	0	0	0	0	0	0	0	0	0	0	0	0	0	0	0	0	0	0	0.225335	0	0	0	0	0	0	0.0170563	0	0	0	0	0	0	0	0
Zm00001d000098_T002	0	0	0	0	0	0	0	1.80458	0	0	0	4.43e-10	0	0	2.81366	0	1.74769	0	0	0.724394	3.88222	2.37e-06	0	0.290808	1.47231	0.323997	1.36019	0	2.2673	0	0	0	0	0	0
Zm00001d000098_T003	0	0	0	0	0	0	0	0	0	0	0	0	0	0	0	0	0	0	0	0	0	0	0	0.956681	0	0	0	0	0	0	0	0	0	0	0
Zm00001d000098_T004	0.861781	1.3113	0	0	0	0.0299022	4.18e-07	0	0.640322	0.739901	1.63112	1.24447	3.71893	1.52942	0	0	0	0	1.13709	0.612363	0.506601	1.36684	0	0.694881	0.0603066	0.61435	0	0.138588	1.71855	0.419804	0.0514048	0.567934	0.000446248	1.1997	0
Zm00001d000098_T005	2.30996	2.77051	2.65725	2.84268	4.761	2.14382	2.13697	2.13917	2.79331	3.91792	1.57258	2.1732	0	2.93987	5.72e-06	3.67409	2.88118	4.56027	5.21965	1.32912	0	3.55626	2.86344	1.74257	1.43416	3.08026	2.67604	1.74186	6.32974	1.36226	3.90728	3.15354	3.73367	2.10976	4.87318
Zm00001d000098_T006	1.21135	1.27716	1.72875	2.54181	4.94529	4.19736	4.06152	0.970723	0.327573	0.746978	0	0.31505	0	0.459182	0.279249	0	1.73111	0	0.724222	0.146779	0	0	0	0	0.452979	0	0.232598	0.663569	1.19767	0.902897	4.65818	0.133932	0.638041	0.365087	0
Zm00001d000098_T007	2.68491	2.41846	0.846137	0	0	0	2.64423	2.80408	0	0.314065	0	0	0	0.331629	0	0	0	5.05776	2.19981	0	0	1.29616	0	0	0	0	0.238233	0	0	0.618404	0	1.19299	5.13e-07	0.866521	0
Zm00001d000099_T001	0	1.83989	1.80953	0	0	0	1.13e-09	0	2.06924	1.0799	0	0	7.04125	2.55438	0	0	1.19152	0	0.705536	1.15602	3.28473	0	1.02145	0	0	0	2.715	0	1.32535	0	0	3.44806	0.0011391	0.0092773	0
Zm00001d000099_T002	0.132266	0.35191	0.0701679	0	0.47217	0.452913	0.193339	0	0.125077	0.0765284	0	0.0830409	0	0.136298	0	0	0	0.536146	0.396014	0.0776184	0	0.130656	0	0	0	0	0.313844	0.293476	0.0934451	0	0	0	0.256696	0.00959559	0
Zm00001d000099_T003	2.29704	0	0.0618097	5.55328	4.53e-07	1.3243	0.744853	0	0.290807	0.66171	0	0	0	0	0	0	1.84781	0	0.74542	0	0	0	0	0	0	0	0.628511	0	0.327524	0	0	0	0.268107	1.29032	0
Zm00001d000099_T004	2.22566	4.16409	2.96987	4.44e-07	4.84791	6.06e-06	2.97205	5.21388	0.862155	0.884768	0	2.14653	0	1.24767	4.06122	0	4.64244	2.43321	2.36234	2.50374	1.34062	3.68888	4.64668	1.54753	5.95372	1.99863	1.05937	0.661056	3.6167	0.393596	4.15918	1.56962	4.22509	1.07909	0
Zm00001d000099_T005	5.42229	7.18632	5.04612	6.57164	5.206	12.6407	6.89641	2.55545	10.1185	9.65085	15.0703	14.7768	6.631	13.8046	6.84136	8.16786	8.9661	8.69522	16.1593	10.819	8.08378	15.2176	7.30886	14.5277	9.14987	10.746	15.0002	14.008	15.5971	5.84283	6.61257	4.43618	10.9653	7.5489	8.71354
Zm00001d000099_T006	0.353232	0	0.451112	1.03419	0.958078	0.552479	0.77774	1.32687	0.284468	0.292653	0	0.308051	0	0.349576	0.280251	0	0.347875	0	0.860231	0.280631	0	0.102426	0	0	0.193892	0.308076	0.158979	0	0.391476	0	1.08997	0.320517	0.130496	0.225575	0
Zm00001d000101_T001	0	0	0	0	0	0	0	0	0	0	0	0	0	0.0501667	0	0	0	0	0.653238	0	0	0	0	0	0	0	0	0	0.117314	0	0	0	0.135331	0.681697	0
Zm00001d000102_T001	17.44	20.0208	18.1553	25.422	19.3186	13.1847	10.966	15.7595	26.0503	27.8583	24.4054	32.4021	24.4121	23.3362	19.4123	17.4202	16.4983	16.8863	19.6807	20.6728	27.1343	41.5911	14.1826	20.4535	14.5974	16.6812	21.8079	14.0097	27.221	16.1393	18.1142	15.9362	17.5979	18.4227	26.7642
Zm00001d000104_T001	29.4467	28.3354	34.3522	30.7496	27.9701	32.1514	35.4755	32.172	9.70562	11.5982	5.28252	13.8674	0	13.2957	0	29.0435	32.1439	39.1529	22.9665	13.089	0	0	8.4477	14.2957	28.4349	28.6958	0.33677	0	14.0588	24.6763	0	34.6133	30.1165	39.2514	11.9285
Zm00001d000105_T001	0	0	0	0	0	0	0	0	0	0	0	0	0	0.0716422	0	0	0	0	0	0	0	0	0	0	0	0	0	0	0	0	0	0	0	0	0
Zm00001d000106_T001	0	0	0	0	0	0	0	0	0	0	0	0	0	0	0	0	0	0	0	0	0	0	0	0	0	0	0	0	0	0	0	0	0	0	0
Zm00001d000107_T001	43.3331	48.9049	39.1239	43.1111	45.7238	76.1811	88.6233	44.1227	113.085	120.947	117.882	146.131	33.3295	54.6076	64.3106	5.03928	37.8233	19.1839	51.9832	88.7436	152.934	179.827	24.1474	110.958	189.246	41.8366	125.145	99.2376	5.4679	5.43063	33.1039	7.37092	12.4498	14.9596	2.80677
Zm00001d000109_T001	0	0.267434	0.0708463	0	0	0	0	0	0.163858	0.197857	0	0.0773561	0	0.0150883	0	0	0	0	0	0	0	0	0	0.000212966	0	0	0	0	0	0	0	0	0	0	0
Zm00001d000109_T002	0	0	0	0	0	0	0	0	0	0	0	0	0	0	0	0	0	0	0	0	0	0	0	0	0	0	0	0	0	0	0	0	0	0	0
Zm00001d000110_T001	2.33008	5.7947	3.88321	4.31821	1.50038	9.80774	3.28358	4.69912	4.01034	4.3527	2.04073	4.64005	6.04601	6.70955	5.96534	14.9302	10.5615	10.83	5.38845	8.46931	11.1872	4.79837	7.59706	7.78871	6.06135	6.41531	6.47808	2.2075	7.96877	8.58964	0	1.58836	8.19006	2.49885	9.01327
Zm00001d000110_T002	2.15398	2.11124	1.63224	2.75931	1.92431	0	3.57372	0	2.48141	0.57646	3.95587	2.0706	0	2.51292	5.86832	0	2.0444	6.78267	4.93424	3.48218	2.79916	4.85896	0	4.74943	1.16765	3.27025	3.57469	0	3.99814	1.13827	0	2.89783	3.05339	3.79844	0
Zm00001d000110_T003	0	2.31222	1.1638	1.19263	0.0218821	0	0	2.79e-07	1.68742	6.79366	9.86223	10.1029	0	3.66964	0.445838	0	2.21426	0.266638	0	2.7226	3.0917	0.0159705	5.81731	3.06e-07	7.98061	5.03362	5.43411	6.28745	6.4949	2.83e-05	0	0.00178695	0	0.755227	5.32634
Zm00001d000110_T004	1.06212	1.11e-07	2.1247	0	0.605744	1.26e-09	0.000483697	0.134842	7.2899	7.42631	4.05287	4.25247	10.9388	8.05115	2.89147	0	0	0.000472381	3.78246	14.7618	9.8102	5.04809	4.09833	7.40116	3.1922	6.63219	7.68495	11.0418	7.94515	4.47893	0	4.11028	3.23485	0	5.19139
Zm00001d000110_T005	2.25085	3.01912	2.74757	1.90134	7.50289	3.08324	3.5722	2.75011	2.23015	2.09579	2.44052	2.82764	1.12787	1.83521	0.61921	1.53189	2.55979	0	3.98004	1.04	1.04346	1.85429	3.44948	0.766562	1.55031	1.1403	1.42118	0.969574	1.90792	2.8239	2.7318	3.2459	3.68587	2.24154	0.63017
Zm00001d000110_T006	20.2614	9.58988	14.867	14.5209	21.7211	14.1146	17.0351	18.9677	1.27864	0.0445271	0	0	12.2191	6.03719	13.0738	16.07	14.6096	13.1654	25.4738	0	0	14.443	8.87688	5.80071	5.54185	1.35488	4.15731	9.05903	2.16899	12.3254	24.4746	18.8777	14.8931	21.2239	2.38
Zm00001d000111_T001	0	0	0	0	0	0	0	0	0	0	0	0	0	0	0	0	0	0	0	0	0	0	0	0	0	0	0	0	0	0	0	0	0	0	0
Zm00001d000112_T001	6.29432	4.68607	7.87564	6.46543	2.76144	3.16541	6.98844	6.66667	14.3844	13.053	11.1033	9.00082	4.45274	7.77083	7.04148	8.83741	1.88522	1.84023	1.22311	5.14176	6.42248	6.11117	0	4.05297	10.6634	10.3364	6.36617	4.30001	8.2706	14.621	9.72932	15.3073	16.1355	14.0742	10.5511
Zm00001d000112_T002	1.67269	4.8476	1.86466	2.58541	1.48263	0	1.7462	3.58542	2.75722	1.26895	4.97386	0	1.43142	3.53504	0	0	2.90137	0.780695	0.905495	2.222	0	0.800752	0	4.51044	5.99392	3.91455	5.07442	1.03089	2.00612	8.00426	5.2961	3.80944	7.78621	2.02314	5.11966
Zm00001d000112_T003	3.46359	0	3.96899	0	0.735095	2.58831	0.912385	0	2.80025	5.15525	0	1.07581	1.45032	9.61016	3.66062	1.89e-08	5.18275	10.023	2.62722	7.55678	3.76238	2.19457	3.75963	8.15698	15.7272	16.5386	8.55881	3.14164	3.44691	8.46124	3.96757	13.3546	13.6584	24.8606	21.2051
Zm00001d000112_T004	3.04572	4.89853	4.98431	6.27892	4.76021	3.74084	5.5818	6.03719	7.059	6.21185	3.28782	2.57192	0.919086	5.95773	1.2282	5.59387	2.57541	7.76108	1.7396	2.99865	2.93146	4.37121	5.0702	3.40361	10.8094	8.56247	7.37925	2.87709	3.74649	21.7452	4.38737	11.9508	9.43126	14.5194	16.413
Zm00001d000112_T005	14.4223	8.169	11.7246	4.09397	7.16537	6.37162	11.9013	7.85686	5.57e-07	0	0	0	2.94914	0	0	0	0	0	1.80657	0	0	4.32171	12.2446	1.48468	0	0	0	0	0	0	34.8281	10.3511	0	5.01e-08	0
Zm00001d000113_T001	4.65834	5.85268	7.27199	5.8149	9.39549	7.4802	8.39702	4.72226	5.70615	3.45367	3.071	3.04109	0	0.149374	0	0	0	0.985034	0.523028	0.080069	0	0.176092	0	0	0.0596628	0	0	0	0.121268	0	0	0	0.545604	0.227505	0
Zm00001d000115_T001	0	0	0	0	0	0	0	0	0	0	0	0	0	0	0	0	0	0	0	0	0	0	0	0	0	0	0	0	0	0	0	0	0	0	0
Zm00001d000116_T001	4.64486	4.31766	3.75644	3.2149	1.29145	0.872796	2.02689	1.83893	27.2178	30.9524	32.5045	25.6786	5.81449	17.5235	4.78817	3.44701	7.44441	1.53949	4.67328	42.332	27.2419	17.6327	27.3856	25.8611	23.0303	39.923	37.763	19.9733	48.7961	17.276	2.00283	14.669	10.252	7.76687	17.2674
Zm00001d000116_T002	0.407636	1.99188	2.84643	1.69104	1.40504	2.05513	4.04e-06	1.83426	1.4832	1.02514	1.75801	1.1091	1.99621	1.5607	4.44555	3.26259	2.99836	3.12108	0.800419	2.23037	1.40316	1.96463	0	0.495027	1.76443	1.16574	1.25351	2.26179	1.02838	1.81111	12.1133	3.12909	2.31545	3.35429	0
Zm00001d000116_T003	0	0	0	0	0	0	0.809834	0	0	0	0	0	0	0	0	0	0	0	0	0	0	0	0	0	0	0	0	0	0	0	0	0	0	0	0
Zm00001d000116_T004	0.430078	1.04804	0.727395	0.657552	0.785892	1.21384	0.363472	0	0.896336	0.573407	2.36087	0.812599	1.01776	3.45229	1.78564	1.86922	1.99684	2.28037	4.32788	0.996284	5.07237	6.05536	3.32396	1.42624	1.98458	0.980633	0.297251	0	2.07148	4.86881	3.70506	1.79383	2.55773	3.15739	0
Zm00001d000116_T005	28.5304	32.9001	37.5328	31.2421	33.1391	34.6219	38.8022	33.7176	38.917	32.434	31.769	27.0006	39.3908	45.5517	54.99	37.718	31.9195	42.9003	32.4601	49.3105	57.5686	104.54	44.6676	57.9134	57.2193	59.0824	53.5915	74.9793	57.5325	66.9079	105.595	72.2045	59.3231	68.7747	93.5688
Zm00001d000117_T001	7.17285	5.95956	5.18533	2.14725	8.55162	6.33805	6.3699	10.0806	4.23713	4.9051	6.97227	4.77113	19.6399	5.02571	6.9031	12.8988	7.5745	0	8.69633	5.6178	17.9	14.6344	3.24132	6.61127	6.40057	2.31828	5.09603	11.6278	2.92623	1.29207	0	3.13939	2.53069	2.111	0
Zm00001d000117_T002	1.11404	2.38636	0.683144	3.50062	0	1.43894	3.30173	3.60946	1.04685	1.04114	0	1.03312	2.33141	0.827209	2.74147	0	1.35726	7.6057	1.74554	1.07984	2.61215	3.34687	0	1.61075	0.341921	0.505266	1.29182	0	1.01327	0.403711	14.5646	0.706451	0	0	1.80126
Zm00001d000118_T001	0	0	0	0	0	0	0	0	0	0	0	0	0	0.629154	0	4.51654	0.520568	2.00852	1.06571	0.486676	0	0.0851104	0	0.648252	0.700937	0.491181	0.558809	0.282661	0.287934	0	0	0.175263	0.423138	0.231507	0
Zm00001d000120_T001	1.51861	0.65445	0	0	1.16889	0	3.51039	0.869208	0.465702	0.86444	0	0.637572	2.55478	0.305023	0	0	2.0621	0	1.02143	0	0	0.334264	0	0.63941	0.130012	0.464607	0.202505	0	0	0.551374	0	0.746096	0.299416	0.436224	0
Zm00001d000120_T002	74.8085	69.3641	62.5665	91.4392	95.426	75.8934	139.446	91.9508	52.5537	55.2607	54.8406	56.2202	104.773	59.9114	91.1937	30.0276	66.0009	51.5812	68.5955	46.3399	58.6629	68.4161	5.39161	64.2499	57.4413	41.7584	62.9474	25.1245	39.3595	28.3251	36.6379	56.1557	46.7029	73.8953	23.8762
Zm00001d000120_T003	98.8134	46.248	39.7799	25.4604	47.5745	50.0352	0.000617071	59.091	30.7897	32.9619	5.89015	44.9043	40.6443	22.0386	19.3358	18.2078	31.3068	51.1425	42.5128	16.9823	28.6996	59.9306	42.019	37.0955	37.7549	28.0527	34.6104	14.1154	19.5222	13.7724	40.2943	14.6448	35.4529	27.8162	62.8671
Zm00001d000121_T001	0	0	0	0	0	0	0	0	0	0	0	0	0	0	0	3.17136	0	0	0	0.213193	0	0.397178	1.81562	0	0.150908	0.126094	0	0	0	0.762508	0	0	0	0.613831	0
Zm00001d000122_T001	0	0	0	0	0	0	6.09e-10	0	0	0	0	0	0	0	0	0	0	0	0	0.0345203	0	0	0	0	0	0	0	0	0	0.174711	0	0	0.290035	0.178486	1.07689
Zm00001d000122_T002	0.713257	2.30161	1.56061	0	3.99e-09	1.59411	0	0.0253188	1.50502	1.08519	5.39e-05	2.81151	3.25181	0.672314	1.81468	0.935479	1.465	0	5.03e-07	1.07961	2.82034	0	4.21168	3.40527	1.69939	1.19584	1.04402	6.93e-08	1.19604	0.273449	0	0.000943076	0.557046	3.98e-05	0
Zm00001d000122_T003	6.22e-09	0	0.00035178	0	0.908161	0	0	0	0	0	3.31193	6.5e-08	0	0	0	0	0	0	0.0194507	0	8.25e-10	0	0	0	0	0	0	0	0	0	0	0	0	0	0
Zm00001d000122_T004	4.09e-07	1.68e-09	0	1.63828	0	0	0	0	1.32e-06	1.52e-09	0	3.9e-07	0	1.78e-06	0	0	0	0	0	2.64e-07	0	0.75388	0	0	0	0	1.17e-06	0	1.09e-06	0	0	0	0	0	0
Zm00001d000122_T005	1.33052	1.76322	0.0119441	0.544905	0.799488	0.2153	0	0	0.882572	1.5711	1.4e-06	0.547592	0	2.17792	0	0	0.614282	0	3.69702	1.60272	1.78161	3.40599	0	0	1.3221	0.986502	2.53303	0	6.27e-05	0	0	1.00512	0.999611	1.21879	0
Zm00001d000122_T006	0	0	0	9.46e-10	0	0	0	0	0	0	0	0	0	0	0	0	6.87e-09	0.871616	0	0	0	0	0	0	0	0	0	1.3993	0	0	0	0	0	0	0
Zm00001d000122_T007	1.16184	0	4.08e-07	0	2.21e-06	1.19017	1.93061	0	0.292785	0.493236	0.473546	0.0821187	0	0.485329	0	0	0	0	0.411528	1.57e-05	0	0.33545	0	0.701578	0.570919	0.789098	0	0	0	0	0	0	0.126571	0	0
Zm00001d000122_T008	0	3.5e-05	2.49e-09	0	0	0	0	0	0.431955	0.000131547	0	0.040765	0	0.000153814	0	0	0	0	0	0.0983972	0	0.169168	0	0	0	0	0.222127	0	0.284136	0	0	0	0	0	0
Zm00001d000122_T012	0	0	0	0	0	0	0.343279	0	0	0	0	0.299005	0	0	0	0	0	0	0	0	0	0	0	0	0.150466	0	0	0	0	0	0	0	0	0	0
Zm00001d000122_T015	2.6e-07	0	0	0.548296	0	0	0	2.41894	0	0	0	0	0	0	0	0	0	0	0	0	0	0	0	0	0	0	0	0	0	0	0	0	0	0	0
Zm00001d000122_T016	0	0	0	0	0	0	0	0	0	0	0	0	0	0	0	0	0	0	0.0548331	0	0	0	0	0	0	0	0	0	0	0	0	0	0	0	0
Zm00001d000122_T019	0.0025578	1.17454	1.94833	0.49134	2.81728	0.406413	1.69087	0.705569	0.000194279	0.425552	0	0	0.95084	0	0.387496	0	1.70505	2.38246	1.52928	0	0	0	0	0	0	0	0	0	0	0	0	0.355242	0	0.280273	0
Zm00001d000123_T001	0.437719	0.705772	0.809048	0.623223	0.742971	0.727415	0.540022	0.482477	0.812073	0.635291	1.1762	0.458958	0.264917	1.25802	0.518534	0	0.759428	0.28129	0.787879	0.551833	0.77056	0.773195	0.221591	0.269744	0.850059	0.956415	0.93302	1.86466	0.493699	0.463811	0.682038	0.688344	0.736558	0.753964	0
Zm00001d000123_T002	1.6543	1.53984	1.21003	1.5897	0	0.236654	3.82e-09	1.29139	0.352173	0.750025	0	0.496923	1.38435	2.24323	0.815258	0	1.64718	3.99074	2.03028	0.838276	0	0.251217	0	1.98675	2.28535	1.7925	2.378	0	2.30045	0.118194	0	1.97689	1.97573	2.9624	3.04096
Zm00001d000123_T003	16.852	12.7511	12.9156	8.92517	6.45378	6.4335	7.56067	8.29253	13.3588	12.7584	7.34221	8.19314	18.3801	11.7775	19.6783	9.66866	5.2821	3.04796	5.33999	9.25191	8.99313	14.0798	6.74074	16.2683	12.5695	16.2034	13.0772	17.9635	11.4583	5.18556	8.87674	9.54622	5.98556	7.1859	15.0478
Zm00001d000124_T001	0.873592	0	0.661015	0	0.802384	0	0.980156	0.487068	0.601452	0.489122	0	0	0	0.705282	0	4.91283	0	0	0.289968	0.481333	0	1.25318	0	0.720103	1.48171	0.486621	0.384231	0	1.46446	0	0	3.26526	1.12712	1.37465	0
Zm00001d000124_T002	0	2.52936	0.501693	0	0	0	0	0	2.33967	2.17382	3.6538	1.03669	0	1.10179	0	0	2.47e-05	0	0.346548	0	2.28968	0.550478	0	0.917221	0.939277	2.64328	0.41382	0	4.26139	0	0	2.5662	0.906044	0	5.18166
Zm00001d000124_T003	0	1.67515	0.483874	0	0	0.000556162	0.584769	1.24593	3.92e-08	1.12e-09	1.42e-05	1.20244	0.794242	1.9101	0.344085	0	2.81078	3.05842	0.660531	1.37154	0.346556	0.000377996	1.51e-05	1.22744	1.51634	0.634784	0.76468	1.21962	0.00281132	1.67177	0	1.54086	0.000931971	0.612375	2.09387
Zm00001d000124_T004	20.6396	16.4574	30.5761	32.1985	37.3726	25.5525	23.0118	21.5388	5.23367	3.14445	6.87543	6.60714	25.7009	18.1395	15.2196	23.8899	21.0716	18.5277	21.7869	5.96189	17.657	22.1166	0.000162973	12.5582	15.2332	9.69629	10.7604	13.6334	22.4963	25.7755	19.4555	27.2841	8.05936	17.6454	18.2802
Zm00001d000124_T005	0.83746	0.279343	4.73e-10	0	0	1.93e-05	3.66852	2.55778	7.8818	11.3304	11.4848	8.16033	1.99347	4.05497	2.92043	0	0	3.05946	4.23784	12.3033	0.000300584	3.57867	14.5753	6.06719	5.3532	10.9735	6.58807	0	16.2167	5.36735	0	0	1.9271	4.3336	9.14662
Zm00001d000124_T006	0	1.93e-06	0	0	0	0	0	0	0	2.59e-09	0	0.38615	0	5.37e-07	1.51341	0	0.642001	0	0	0.00255207	0	0	0	0	0	7.83e-10	1.05e-06	0.785187	1.56e-09	0	0	0	0	0	0
Zm00001d000124_T007	0	0	0	0	0	0	4.16e-08	0	0	0	0	0	0	0	7.74e-05	0	1.87e-07	6.57e-06	0	0	1.89e-09	0	0	0	0	0	0	0	0	7.14e-09	0	0	1.92e-05	0	0.00103741
Zm00001d000124_T008	0	0	8.26e-06	0	1.63635	4.1e-09	1.36e-07	0	9.23487	3.29062	7.97e-06	5.67196	0	6.2e-05	0	0.00160063	0.000771121	0.0307097	0.0836136	9.62e-06	0	0.742599	6.06829	0.000366448	1.71e-07	4.49e-05	1.26254	8.15167	0.186053	2.28e-07	0	0	11.2179	0.930628	7.75787
Zm00001d000124_T009	0	0	0	0	7.18e-07	0	4.41e-06	0	0.00403871	0.0868456	1.1e-07	0	0	0	0	3.41206	0	0	0	0	0	0	0	0	1.62e-10	1.14326	8.14e-07	0	8.15196	0	0	2.77e-06	0.010528	0	1.63e-05
Zm00001d000124_T010	0	0.597443	0	0	0	2.21598	0	0	0	0	0	0	0.000172863	1.64e-10	0	0	0	0	0	0	0	0	0	0	0	0	0	0	0	0	0	0	0	0	0
Zm00001d000124_T011	0.684359	0	0.196906	0.371698	1.42601	1.7536	0.691419	0	1.1346	1.25124	0.658251	6.93e-06	0	0.0173899	0	1.13438	3.13e-07	0	2.66781	5.19e-06	1.99e-07	1.32081	1.222	0.666892	3.13e-07	0.642895	0.710262	0.156131	2.31172	0.322611	1.00585	3.73e-06	1.02667	9.74e-10	0.000320789
Zm00001d000126_T001	352.949	359.15	429.131	438.845	328.918	319.199	243.171	269.85	312.06	218.264	304.813	148.357	381.413	274.106	338.975	272.208	164.723	182.337	81.786	203.947	115.866	85.2238	149.218	171.825	214.876	211.735	302.057	232.57	291.227	594.542	434.473	374.602	181.477	280.608	342.369
Zm00001d000126_T002	0	0	0	0	0	0	0	0	0.137621	0.312591	0	0.250672	0	0	0	0	0	0	0	0	0	0	0	0	0	0	0.188707	0	0	0.790792	0	0	0	0	0
Zm00001d000128_T001	0.556968	1.90396	1.4379	0	0.523581	5.78477	0.991247	0	0.829525	0.591203	0	1.12645	0	0	0	0	0	0	0	0	0	0	0	0	0	0.0509668	0	0	0	0.148101	0	0.183157	0	0	0.672374
Zm00001d000128_T002	0.233427	0.832977	0.112346	0	0	0	0.380219	0	0.093562	0	0.747323	0.883729	0	0	0	0	0	0	0	0	0	0	0	0	0	0	0	0	0	0	0	0	0	0	0
Zm00001d000128_T003	0.414242	0	0	0.610611	0.227559	0.000302869	1.04498	0.539865	0	0	0	0	0	0	0	0	0	0	0	0	0	0	0	0	0	0	0	0	0.0732105	0	3.18798	0	0	0	0
Zm00001d000133_T001	21.8011	19.2215	37.6001	20.4151	36.3984	21.5385	14.3483	22.2934	11.0762	3.76e-06	16.4784	5.82055	14.1115	5.46734	13.3985	11.8998	9.78264	10.3906	20.552	0.930358	0	12.3049	19.3072	22.1699	15.9492	4.64031	4.7029	1.20119	0.824794	6.2316	43.2312	29.8436	26.9608	24.3706	0.031298
Zm00001d000133_T002	28.6523	31.039	64.0589	47.063	50.6621	42.2373	46.7173	47.2941	0.216385	0	0	0	39.2581	2.92159	78.0128	39.4032	40.3383	58.7902	15.583	0	0	0	0.000307274	0	10.3034	0	0	28.0629	0	37.679	238.934	29.6025	10.5899	25.8761	12.3171
Zm00001d000133_T003	0	0	2.51e-06	0	0	1.28972	0	0	2.61539	1.17238	1.88382	0.975058	0	3.27035	0.306021	0	5.41946	0	0.0297636	2.89513	0.732288	1.50202	0	3.94481	2.52404	4.93215	2.53332	2.72832	29.8746	0	0	0.0496379	0.355346	0	9.96684
Zm00001d000133_T004	1.05754	3.23329	1.64699	0	2.78881	1.33798	0	0	0	0	0	0	0	0	0	0	0	2.45576	1.58829	0	0	0	0	0	0	0	0	0	0	0.447899	0	0.492706	1.00178	0.382087	0
Zm00001d000133_T005	0	0	0	0	0	0	0	0	0	0	0	0	0	0	0	0	0	0	0	0.10528	0	0	0.000154143	0	0	0	0	0	0.14662	0	0	0	0	0	0.191918
Zm00001d000133_T006	1.3704	0.872659	2.45654	1.09035	1.4032	0.8504	0.871272	0.952977	1.83084	1.53515	0	1.00831	1.24588	0.983185	0.955717	0	1.06648	0	1.25893	0.415894	0	0.428857	1.52026	0.244103	1.13005	0.991629	0.960392	0.880747	5.83659	0.14429	0.963899	3.4237	0.538203	0.39348	3.43607
Zm00001d000133_T007	0	0	0	0	0.525631	0	0.103639	0	0.131898	0.149196	0	0.28367	0	0	0	0	0	0	0	0	0	0	0	0	0	0.103875	0	0	0.359221	0	0	0	0	0	0
Zm00001d000133_T008	4.84356	3.24382	6.03541	4.57823	3.02041	4.23307	4.15815	3.33405	5.29085	3.2572	5.85629	4.24873	1.82879	3.77866	6.45785	5.91175	1.67003	2.89014	1.54446	2.54849	0	1.70884	0	0.583412	3.28387	3.19031	1.15305	1.42527	12.9451	3.01361	10.1634	4.65869	3.14036	4.18353	1.47758
Zm00001d000133_T009	0	0	0	0	0	0	0	0	0	0	0	0	0	0.0191296	0	0	0	0	0	1.31043	1.44107	0	0	4.51514	2.56e-07	2.2503	3.46241	0	0.00417148	0	0	0	0	0	0
Zm00001d000133_T010	0	0	0	0	1.24045	0.618744	0.339585	0	0.112951	1.0445	1.19494	0.722002	0	0.434621	0	0	0	0	0.226183	0	0	0.270011	2.36854	0	0.166045	0.391569	0.556114	0	1.63417	0	0	0	0	0.574623	0
Zm00001d000133_T011	0	8.98092	1.43042	8.13145	0	0.0159601	0.722855	0	58.4441	49.6796	62.3601	44.2049	4.96176	46.0519	20.688	8.63852	0	6.8958	1.67458	36.6645	13.5216	6.77582	11.715	46.5083	54.4082	61.5547	48.3878	83.6981	202.793	35.3516	5.84e-07	12.0834	21.0734	10.7442	96.4821
Zm00001d000133_T012	0	0	0	0	0	0	1.30088	0	1.6632	0	0	1.53279	0	0	0	0	0	0	0.491945	0	0	0	0	0	0.463894	0.376326	2.47939	0	3.15868	0	0	0	0	0	0
Zm00001d000134_T001	0	0	0	0	0	0	0	0	0	0	0	0	0	0	0	0	0	0	0	0	0	0	0	0	0	0	0	0	0	0	0	0	0	0	0
Zm00001d000135_T001	36.3893	29.1701	25.5127	31.1569	10.6346	21.9682	15.1509	20.0597	26.723	32.5477	33.8401	30.5452	17.9864	15.3986	19.993	19.4625	15.4624	17.4024	7.49872	22.3185	25.3633	25.6682	22.2846	22.7803	23.6027	24.5736	21.1902	20.905	17.8377	18.5555	12.4942	24.8212	23.4007	24.5791	20.7521
Zm00001d000137_T001	1.91498	2.12788	0.892265	1.24457	1.62898	1.82157	0.725217	1.7303	1.2794	0.584176	1.44037	1.59641	1.51717	0.0340161	0.496391	0	0	1.67038	1.20374	0.148507	0.023631	0.302425	0	1.13424	0.544368	0.829128	0.802726	0	0.481484	0	3.27518	0.476984	0.529494	0.421634	0
Zm00001d000137_T002	0.392128	0.595574	0.737905	0.486861	1.38344	0.944691	0.631116	0.761753	0.801936	1.00923	0	1.00131	0	0.93702	0	0.613107	1.13002	0.399711	0.392473	1.15265	0	0	0.578675	0.557598	0.703771	0.153543	0.772942	0.599003	0.477766	0.449882	0.752493	0.144637	0.231175	0.360652	0
Zm00001d000137_T003	0	0	0	0	0	0	0	0	0	0	0	0	0.143954	0	0	0	0	0	0	0	0.753242	0	0	0	0	0	0	0	0	0	0	0	0	0	0.323006
Zm00001d000137_T004	0.736499	0.374368	1.09547	0	0.954361	5.36e-09	1.12419	0.467783	0.588114	0.948273	0.476621	1.34e-09	5.93e-06	0.828896	0.681126	2.48351	1.37086	0	1.3511	0.973037	1.98314	3.1384	2.95132	0	0.280573	0.3161	0	1.51813	0.127604	1.06454	0	0	0.679623	0.671561	0
Zm00001d000139_T001	0	0.30681	0	0	0	0	0	0	0	0	0	0	0	0	0	0	0	0	0	0	0	0	0	0	0	0	0	0	0	0	0	0	0	0	0
Zm00001d000140_T001	0	0	0.0691387	0	0	0	0	0	0	0	0	0	0	0	0	0	0	0	0	0	0	0	0	0	0	0	0	0	0	0	0	0	0	0	0
Zm00001d000141_T001	3.26661	4.46902	3.25324	4.0798	1.12569	3.53186	2.77119	1.65091	1.39802	1.9037	1.19002	2.67706	2.83318	3.20656	4.37685	0	13.1974	6.1708	4.17755	3.39342	2.79363	0.473697	2.80462	2.70433	2.27128	1.39348	3.17015	1.32278	1.824	0.642836	1.9631	0.791687	1.13668	2.07748	3.86005
Zm00001d000142_T001	0	0	0	0	0	0	0	0	0	0	0	0	0	0	0	0	0	0	0	0	0	0	0	0	0	0	0	0	0	0	0	0	0	0	0
Zm00001d000142_T002	0	0	0	0	0	0	0	0	0	0	0	0	0	0	0	0	0	0	0	0	0	0	0	0	0	0.0406412	0	0	0	0	0	0	0.114558	0	0
Zm00001d000142_T003	0	0	0	0	0	0	0	0	0	0	0	0	0	0	0	0	0	0	0	0	0	0	0	0	0	0	0	0	0	0	0	0	0	0	0
Zm00001d000142_T004	0	0	0	0	0	0	0	0	0	0	0	0	0	0.363498	0	0	0.639038	1.2327	0.580664	0.289767	0.247483	0.284845	0	0	0	0	0	0.349213	0.140885	0.169899	0	0	0	0.549922	0
Zm00001d000142_T005	0	0	0	0	0	0	0	0	0	0	0	0	0	0	0	0	0	0	0	0	0	0	0	0	0	0	0	0	0	0	0	0	0	0	0
Zm00001d000143_T001	7.51686	8.10006	3.28531	6.81003	5.3251	8.73127	1.62585	6.2e-06	10.6407	8.6248	8.7666	7.84714	8.91e-08	5.00303	5.49281	5.26e-06	1.12e-05	6.4e-06	3.58596	5.84977	6.64517	13.4868	4.74288	9.57144	4.89709	4.78282	8.38921	4.51199	1.58215	5.3e-08	6.1e-06	2.14e-07	2.49845	2.00219	7.64e-07
Zm00001d000143_T002	1.49471	5.84e-09	2.75639	0.0135151	4.4216	2.25e-05	6.46631	8.84508	0.569634	2.41974	0	2.08652	4.50711	2.93614	0	2.00496	7.82414	5.48968	6.17306	0.290595	2.5839	9.13e-05	0	0	2.77255	0.571662	3.71561	0	1.6698	1.85995	11.6969	3.14291	0.328213	2.62036	2.045
Zm00001d000145_T001	0	0	0	0	0	0	0	0	0	0	0	0	0	0	0	0	0	0	0	0	0	0	0	0	0	0	0	0	0	0	0	0	0	0	0
Zm00001d000147_T001	0	0	0	0	0	0	0	0	0	0	0	0	0	0	1.66e-07	0	0	0	0	0	0	0	0	0	1.13e-08	0	0	0	0	0	0	1.24e-07	0	0	0
Zm00001d000147_T002	0	0	0	0	0	0	0	0	0	0	0	0	0	0	0.502862	0	0	0	0	0	0	0	0	0	0.0771434	0	0	0	0	0	0	0.795133	0	0	0
Zm00001d000147_T003	0	0	0	0	0	0	0	0	0.362728	0	0	0.304447	0	0	0	0	0	0	0	0	0	0	0	0	0.180107	0	0	1.35973	0	0	0	0	0	0	0
Zm00001d000147_T004	0.597162	0.450006	0.126033	0	0.194577	1.13799	0.408398	0.15013	0.227243	2.34e-05	0	0	2.67618	0	1.96e-06	0.419169	1.01668	1.32555	0.628846	0	0	1.46719	0	1.28074	0.149991	0	0	0	0	0.522452	11.5172	0.471538	0	0.974375	0
Zm00001d000147_T005	0.604711	0.634735	0.520357	0	0.266494	0.477161	0.494742	0.446831	0	0.480018	1.2346	0	0.541515	0.408024	1.86869	0	2.1572	0.746893	0.237906	0.829483	1.47624	1.34246	0	1.2542	0.538392	0.747072	0.300762	0	1.1169	0.70331	3.38652	1.12751	0.668674	0.731053	0
Zm00001d000147_T006	0	0	0	0	0	0	0	0	0.150923	0	0	0	0	0	0	0	0	0	0	0	0.60175	0	0	0	0	0.113648	0.365654	0	0.405727	1.08734	0	0	0	0	0
Zm00001d000147_T007	0	0	0	0	0	0	0	0	0	0	0	0	0	0	0	0	0	0	0	0	0	0	1.43543	0	0	0	0	0	0	0	0	0	0	0	0
Zm00001d000147_T008	0	0	0	0	0	0	0	0	0	0	0	0	0	0	0	0	0	0	0	0	0	0	0	0	0	0	0.288447	0.688196	0	0	0	0	0	0	0
Zm00001d000147_T009	0	0	0	0.0907039	0	0	0.0778151	0	0.224105	0.482912	0	0	0	0.873625	3.01395	0	0.91013	0	0	0.791309	2.92265	0	0	0	1.45223	0.684859	1.74048	2.69749	0.915092	0	0	0.0125256	1.14622	0	0
Zm00001d000147_T010	0	0	0	0	0	0	0	0	0	0	0	0	0	0	0	0	0	0	0	0	0	0	0	0	0	0	0	0	0	0	0	0	0	0	0
Zm00001d000147_T011	0	0	0.0727584	0	0	0	0	0.213231	0	0	0	0	0	0	0	0	0	0	0	0	0	0	0.369968	0	0	0	0	0	0	0	0	0	0	0.149898	0
Zm00001d000147_T012	0	0	0	0.151563	0	0	0	0	0	0	0	0	0	0	0	0	0	0	0	0	0	0	0	0	0	0.132232	0	0	0.135739	0	0	0	0	0	0
Zm00001d000147_T013	0.14409	0	0.187578	0.420127	0.189334	0	0.120973	0	0	0	0	0.247941	0	0.234204	0	0.842682	0	0	0.0376095	0.286496	0.503507	0	0	0.393386	0.24043	0.262007	0	0.548231	0.166392	0	0	0	0.133085	0.517399	0
Zm00001d000147_T014	0	0	0	0	0	0	0	0	0	0	0.217553	0	0	0	0.929937	0	0	0	0	0	0	0	0	0	0	0.331183	0.0833143	0	0	0	0	0	0	0	1.02578
Zm00001d000147_T015	0	0	0	0	0	0	0	0	0	0	0	0	0	0	0	0	0	0	0	0	0	0	0	0	0	0	0	0	0	0	0	0	0	0	0
Zm00001d000150_T001	14.1274	29.8284	12.1683	11.1632	11.0006	16.1769	11.2351	12.65	24.4115	25.012	20.7289	21.767	11.8832	26.4627	12.4101	26.9498	30.2505	33.3964	35.9936	25.3873	18.9365	21.0126	48.5726	24.6271	15.8841	27.4792	31.0822	13.322	22.4512	29.5998	23.5306	18.8198	30.2216	28.3969	18.9938
Zm00001d000152_T001	0	0	0	0	0.0954065	0.188302	0.121643	0.128268	0	0.116197	0	0.131424	0	0.130791	0.419765	0	0	0	0.1004	0.109236	0	0.10176	0	0.280032	0.109193	0.0218377	0.220696	0.192884	0.0266771	0	0	0	0	0	0
Zm00001d000152_T002	0.209779	0	0	0	0	0	0	0	0	0	0	0	0	0.11517	0.0161482	0	0	0	0.587772	0.0409997	0	0.503891	0	0	0	0.0237263	0	0	0.0265889	0	0	0.297017	0.135425	0	0
Zm00001d000152_T003	0	0	0	0	0	0	0	0	0	0	0	0	0	0	0	0	0	0	0	0	0.141143	0	0	0	0	0	0	0.242727	0	0	0	0	0	0	0
Zm00001d000152_T004	0	0	0	0	0	0	0	0	0.032675	0	0	0	0	0	0	0	0	0	0	0	0	0	0	0	0	0	0	0	0	0	0	0	0	0	0
Zm00001d000152_T005	0.240075	0.00494328	0.564708	0.595057	1.74467	1.5625	1.19759	1.89069	0.550578	0.757968	0	0.159351	0.503288	1.02171	0.00189992	0	0	0.731048	7.38e-09	0.651058	0	0.21458	0	0.243634	0.199872	0.002333	1.08119	0.760281	0.526768	1.91801	1.49049	0.471079	1.41195	0.12638	0.0363139
Zm00001d000152_T006	0	0.467629	0	0	0	0	4.05e-09	0	0.146177	0	0	0.339632	0	0.0770188	0.536709	2.72206	0.843223	0.866922	1.99855	0.464694	0.518936	0.001878	0.0356206	0.0470377	0.238976	0.879765	0	5.93e-09	0.492996	0	0	0	0.568072	0.518967	1.06091
Zm00001d000152_T007	0	0.198814	0	0	0	0	0	0	0	0	0	0	0	0	0	0	0	0	0	0	0	0.569704	2.95219	0	0	0	0	0	0	0	0	0	0	0	1.27034
Zm00001d000152_T009	1.70297	0	0.804114	0	1.64405	1.23928	1.90691	0.317304	0.653544	0.709981	0.51525	0.736068	2.67461	1.64835	2.2326	0	0.796968	2.68482	1.23584	1.13575	1.71998	1.59188	2.98277	0.768126	0.737633	0.00137528	2.09641	1.88498	1.03018	2.60807	4.73333	1.44929	1.9256	1.79502	0
Zm00001d000153_T001	0.189528	0	0	0	0	0	0	0	0	0	0	0	0	0.0853538	0	0	0	0	0	0.227965	0	0.385993	0	0	0.108918	0	0	0	0	0	11.2359	0	0	0	0
Zm00001d000153_T002	0	0	0	0	0	0	0	0	0	0	0	0	0	0	0	0	0	0	0	0	0	0	0	0	0	0.21949	0	0	0	0	0	0	0	0	0
Zm00001d000153_T003	0	0	0	0	0	0.0507774	0	0	0	0	0	0	0	0	1.19e-08	0	0	0	0	5.92e-09	0.187637	0	0	0.000388952	0	0	0	0.0893716	0.420741	0	0	0	0	0	0
Zm00001d000153_T004	0	0	0.505808	0	0	0	0	0	0.331229	1.60776	0	3.82351	7.42186	8.40632	3.41424	9.92998	0	0	0	2.36875	6.05593	4.9578	0	6.62861	1.37483	1.77245	11.5524	0	0.884304	1.97475	0	3.37174	0	0	0
Zm00001d000153_T005	0	0	0	0	0	0	0	0	0	0	0	0	0	0	0	0	0	0	0	0	0	0	0	0	0	0	0	0	1.15e-10	0	0	0	0	0	0
Zm00001d000153_T006	0	0.440669	0.0833538	0	0	0.442246	0.131821	0.375863	0.0605259	0	0	0.396936	0	0.124185	0.0697468	0	0.312705	0.859756	0.86994	0.330516	0.216786	0.116937	0.207336	0.109826	0.0699723	0.187519	0.135946	0	0.0713669	0.0960109	0	0	0.498112	0.0915409	0
Zm00001d000153_T007	0.158978	0	0	0	0.295834	0	0.269595	0	0.11592	0.255011	0	0	0	0.0244019	0	0.746612	0	0	0.149344	0	0	6.05e-10	0	0.0391535	0.116922	0.0168132	0.100736	0	0.0368787	0.00038018	0	0	0.0452364	0	0
Zm00001d000153_T008	40.3197	38.9467	26.4534	38.507	20.8242	22.8339	26.1484	20.6449	31.8526	37.0447	31.5311	54.5294	39.2005	30.011	35.5996	19.969	31.617	24.6873	28.7674	41.8885	54.689	44.9302	46.6332	34.2609	36.6001	34.7357	37.1684	27.4752	24.7249	18.5454	4.65852	13.0571	23.6292	23.3635	19.4939
Zm00001d000153_T009	0	0.0841006	0	0	0.000372903	0	0	0	0	0	0.219088	0	0	0.000143493	0	0	0.154319	0	0.299287	0	0	0.000110934	0	0	0	0	0.00143544	0	0	0.413259	0	0	0	0	0.39959
Zm00001d000153_T010	1.45883	1.15966	1.77899	2.6723	2.59427	1.43622	3.17077	2.82252	1.06506	1.16633	2.50226	1.42034	0.359501	1.24347	0.479074	1.55767	1.50452	0	0.763224	0.752189	0.72351	0.624033	1.0005	0.884503	1.25887	1.34363	0.606066	0	0.16454	1.56945	0.447075	2.49e-09	2.5053	2.23728	0.197176
Zm00001d000153_T011	0	0	0	0	0.00367344	0	0	0	0	0	0	0	0	0	0	0	0	1.22739	1.68165	0	0	1.07e-06	0	0	0	0	1.43e-09	1.10521	0.418264	0	0.670767	3.40806	0	0	5.23e-05
Zm00001d000153_T012	0.200013	0.448301	0.4212	0.420682	0.437153	0.2391	0.390287	0.391021	0.356841	0.1592	0	0.585561	0.661638	0.39258	0.967669	0	1.04911	0	0.510244	1.21e-07	1.24e-07	0.519361	0.153649	0.288219	0.163113	0.218207	0.0427706	0	0.302104	0.0487248	0	0.195613	0.20256	0.522905	0
Zm00001d000153_T013	0.0239586	0	0	0	0.0181931	0.226803	0	0	4.64e-10	0.0703411	0	0	0.249183	0.438985	3.79e-06	0	0	1.75437	0.700782	0.657932	0.645109	0.159509	0.565747	1.15e-08	0.164074	0.217303	0.381856	0.329697	0.0158776	0.0460082	0	0	0.4241	0.0551712	0
Zm00001d000154_T001	0.342465	1.15665	1.02672	1.63757	0.334482	0.625378	0.767482	1.45032	2.33043	1.81911	0	1.01093	0	0.41911	1.91747	1.35806	2.01851	0	0.760874	2.26983	0	0	6.45201	3.92014	3.38403	2.41454	1.24544	0	5.55208	5.02872	0	3.46138	3.61255	2.7832	1.39848
Zm00001d000156_T001	0	0	0.263844	0	0	0	0.0837809	0.208455	0.107201	0	0	0.111906	0	0.149278	0	0.636179	0.802601	0	0.562805	0.0792432	0	0	0.799555	0	0.176979	0.218643	0.21184	0	0.31245	0.809054	0	0	0.663258	0	0
Zm00001d000157_T001	0	0	0	0	0	0	0	0	0	0	0	0	0	0.179162	0	0	0	0	0	0	0	0	0	0	0	0	0	0	0	0	0	0	0	0	0
Zm00001d000158_T001	0.389687	0	0.418583	0.370581	0.333927	0.161665	0.400651	0.497429	0.41229	0.285655	0.597094	0.607615	0	0	0.202653	0	0	0	0.0727604	0	0	0	0	0	0.113113	0	0	0.22048	0	0	0	0	0.104396	0	0
Zm00001d000159_T001	0	0	0	0	0	0	0	0	0	0	0	0	0	0	1.80202	4.15001	0	0	0.23797	0	0	0.262073	3.84446	0	0.238802	0.0829394	0.585101	0	0.103343	1.62248	0	0	0	0.394978	2.15148
Zm00001d000160_T001	0	0	0	0	0	0	0	0	0.000371426	0	0	0	0	0	0	0	0	0	0	0	0	0	0	0	0.00111439	0	0	0	0	0	0	0	0	0	0
Zm00001d000160_T002	0	0	0	0	0	0	0	0	0.011398	0	0	0	0	0	0	0	0	0	0	0	0	0	0	0	0.0248659	0	0	0	0	0	0	0	0	0	0
Zm00001d000160_T003	0	0	0	0	0	0	0	0	0	0	0	0	0	0	0	0	0	0	0	0	0	0	0	0	0	0	0	0	0	0	0	0	0	0	0
Zm00001d000160_T004	0	0	0	0	0	0	0	0	0	0	0	0	0	0	0	0	0	0	0	0	0	0	0	0	0	0	0	0	0	0	0	0	0	0	0
Zm00001d000160_T005	0	0	0	0	0	0	0	0	0	0	0	0	0	0	0	0	0	0	0	0	0	0	0	0	0	0	0	0	0	0	0	0	0	0	0
Zm00001d000161_T001	2.00737	2.82128	0.53609	3.21159	0.499141	2.73115	1.38716	0.706074	1.14797	2.26022	1.27509	6.8218	0	0.652069	0	0	2.47252	0	0.656033	0	0	0	0	0	0	0	0	0	0	0	0	0	0	0	0
Zm00001d000162_T001	0	0	0	0	0	0	0	0.283863	0	0	0	0	19.5039	10.3489	27.8527	1.26549	4.56604	3.90944	1.95519	0.610427	8.89956	23.2808	0.474275	0.507204	0.531367	0.516978	22.8063	34.558	0.456189	0.467735	58.9433	0.954494	1.97146	1.38698	0.813687
Zm00001d000163_T001	0.36435	0	0.0978164	0	0.130384	0.377569	0.779106	0	0.0481812	0.723556	0.348835	0.456277	2.0988	0.112	3.77895	1.11844	0	0	0.909383	0.394603	6.25269	1.84489	1.67317	0.800675	1.34526	1.03888	0.191385	7.9908	0.311861	0.12555	0	0.777446	0.609207	0.203502	0
Zm00001d000164_T001	2.7986	2.02885	6.62208	2.53358	3.89418	6.50087	6.97509	1.27625	8.49821	4.80185	2.60519	2.30161	0.616957	10.2327	5.384	15.223	10.1569	11.2251	8.38345	7.40485	0.540534	2.88029	27.1206	2.05877	4.82573	9.92706	0.718738	35.0511	1.54487	15.3315	6.78865	15.0498	19.7487	27.8773	8.81885
Zm00001d000164_T002	0	0	0	0	0	0	0	0	0	0	0.570132	0	0	0	0	0	0	0	0	0	0	0	0	0	0	0	0.0656115	0	0.206391	0.58361	0	0	0	0	0
Zm00001d000165_T001	7.6082	9.0758	9.39337	11.4764	10.5085	14.4219	11.8225	9.76007	6.81875	5.998	3.82568	6.06684	7.2328	8.92879	8.37203	16.78	19.3491	21.6003	12.184	8.20588	5.94503	4.95217	9.26733	6.62065	7.67733	8.5908	7.7146	11.361	4.45459	8.8221	12.5768	11.1599	16.4009	12.89	3.69722
Zm00001d000166_T001	4.39664	0.717439	2.5599	4.20029	8.58537	3.32073	2.50398	4.88422	0.546824	0	0.29005	0	0	0	0	0	0	0	3.59094	0	0	3.00301	0	0	0	0.525718	0.000406747	0.00175213	0.0305381	1.51582	5.28876	0.301494	0.93315	3.02596	0
Zm00001d000166_T003	0	0	0.34656	0.324457	0	0	0	0	0.226723	0.2391	0	0.0692029	0	0.636809	0.744836	0.706557	0.301058	0	1.00867	0.440492	0	0.272182	0	0.677027	0.545051	0.434963	0.716564	0	0.686761	0.306391	1.13029	0	0.935233	0.759217	0
Zm00001d000166_T004	0.290722	0	0.182448	0.000973883	0	0	0	0.726671	0.0512719	1.57583	0	0	0	0	0	0	0	0	0	0	0	0	0	0	0	0	0	0	0	0	0	0	0	0	0
Zm00001d000166_T005	0.000123216	0.64126	6.62e-07	0	0	0.304596	0	0	2.77e-06	0.0170739	0	0	0	0	0	0	0.000449318	0	0	0	1.12388	0	0	0	0	0	0	0	0	0	0	0	0	0	6.85e-08
Zm00001d000166_T007	0	0	1.2e-09	0	0.438188	0.317363	1.06839	0	0	0.581848	0.60109	0	0	0	0	0	0	0.0400431	0	2.3e-07	0.577242	0	0	0	0	0.0773461	0	0	0	0	0	0	0.0196805	0	0
Zm00001d000166_T009	0	0.990788	0	0	0	0.659067	0.30066	0	0.979949	0.531888	0	1.55012	3.04832	0.330807	1.18385	0	2.39026	0	0.316045	0.715462	0	0	0	0.665614	0.52647	0.107445	0.23661	0	0.63571	0	0	0	1.20779	0	0
Zm00001d000166_T010	0	0.691534	1.18428	0	0	0.389599	2.29912	0	0.298903	1.13534	1.02817	0.242593	0	0.876166	0	0	0	0	3.66313	0.621974	0	2.2289	2.20064	1.6236	1.25312	0.61259	1.65185	0	1.73278	1.44163	0	1.94715	3.10209	0.866424	3.52646
Zm00001d000166_T012	0.376004	0.170332	0.10734	0	0	0	0.00886958	0.255074	0.332487	0.0630844	0.00104287	0.555436	0	0.194536	0	0	0	0.448327	1.01907	0.293431	4.05e-07	0	1.32383	0.399178	0.304034	0.0420221	0.0877339	0	0.179899	0	0	0.323381	0.339968	0	0
Zm00001d000166_T014	0	1.16175	1.52934	0	1.4909	0	0	0.0172891	0	0	0	0	0	0.000810812	0.143352	0	0.00165376	1.13e-06	0.259003	0	0	0	0.000114627	1.7e-07	0	0.69077	7.25e-05	0	0	0	0	0	8.41e-10	0.468384	0
Zm00001d000166_T016	0.0427815	1.17724	0	1.43555	8.62e-05	0	0	0.00958228	4.10402	2.34954	2.79954	3.14673	0	3.54714	1.27391	5.87981	2.07466	6.31138	0	2.80149	2.41049	1.36028	2.22105	0.779162	2.33567	3.12403	2.53408	5.48406	4.09635	4.9999	0	1.89023	2.01644	1.04534	0
Zm00001d000166_T017	3.2e-08	2.13e-08	0	1.92e-08	0	0	0	0	0	2.92e-05	0	7.29e-08	0	0	0	0	0	0	0	0	0	0	0.105046	1.75e-09	0	0	0	0	0	0	0	0	0	0	0
Zm00001d000168_T001	84.4038	56.9456	45.3125	42.628	51.2793	87.3097	122.384	115.217	34.9832	65.1693	61.1864	97.9126	63.1381	39.6534	23.4869	15.2452	44.9387	14.3989	33.9479	19.4005	75.8402	51.3586	27.6436	61.7368	43.1292	29.2288	32.0404	16.5625	3.77783	14.5355	50.2762	9.60448	13.4844	19.5133	3.88908
Zm00001d000169_T001	0	3.31e-06	2.48e-10	0	0	0	0	0	0.0152125	0	0	0.0231556	0	0.0801351	0	0	0	0	0	0	0.932462	0	0	0	0	0.00233505	0	0	0.540594	0	0	1.06629	0	0.548402	0
Zm00001d000169_T002	0	0.642601	0.971202	7.94e-06	0	2.40773	0.504994	1.31496	0.276142	0	0	0.320236	0	0.357653	0	5.86e-09	0	0	0.568098	0	0	0	0	0	0.295782	0.196848	0.000267998	0.392413	0.000428517	0	0	0	0	0	0
Zm00001d000169_T003	0	0	0	0	0	0	0	0	0	0	0	0	0	0	0	0	0	0	0	0	0	0.142525	0	0	0	0	0	0	0.313947	0	0	0	0	0	0
Zm00001d000169_T004	0	0	0	0	0.510924	0	8.36e-08	0	0	0	0.704232	0.171036	0	0	0	0	0	0	0	0	0	0.562879	0	0	0	0	0	0	0	0	0	0	0	0	0.279188
Zm00001d000169_T005	0	0	1.29335	0	0	0	0	0	1.2781	1.23869	6.55098	2.80677	6.35007	1.46569	0	0	0	0	0	2.27157	0	0	0	0	1.49873	1.65606	0.982015	0	1.25493	0.869489	0	0	0	0	0
Zm00001d000169_T006	0.872081	0	0	0.3056	0	0.000123465	0	0	0	0.300849	0	0	0	0	0	0.734448	0	0	0.0766712	0.0642309	0	9.74e-05	0	0	0	0	0.0727826	0	0.129056	0.155623	0	0	0	0	0
Zm00001d000169_T007	0.00103612	13.0411	3.20749	9.5e-09	0	5.321	1.36e-08	1.15e-05	19.5296	23.3829	25.8802	25.8194	2.35838	13.4277	2.71676	1.01e-08	6.25541	0.0284201	1.21128	10.3561	2.13581	0.0258269	5.35301	1.9815	3.34752	6.4939	12.8736	2.92892	12.1722	6.79883	0	1.99332	0.449305	3.66199	0
Zm00001d000169_T008	7.2831	6.92314	6.68274	6.65072	1.6683	7.2486	6.14472	3.79637	2.02262	1.7716	0	0	4.285	1.01716	0	2.16287	3.09e-05	1.15469	3.35515	0.639207	2.1395	0.674359	1.62956	1.53552	1.26495	0.861362	0.1505	3.88588	0	1.25925	1.70193	0.890531	0.335133	0	1.24116
Zm00001d000169_T009	0.713583	0	0	0	1.87331	0	0.857986	2.27019	0.495783	0	3.01678	0.671696	0.0086065	0	0	0	0	0	0.998985	0	0	0	0	0	0	0	0	0	0	0	0.0107939	0	0	0.495184	0
Zm00001d000169_T010	0	1.79122	0.592393	0	0.423604	0	0.377426	0.978518	1.31686	2.57386	0	0.656559	0	0.203366	0	0	0	0	0.23044	0.361896	0	0	0	0	0	0.442797	0.408313	0	0	0	0	0	0.63469	0	0
Zm00001d000169_T011	0	1.26632	0.610646	0	0	2.12183	2.15123	2.95197	0.502736	0	0	0	0.00672573	0.620979	0.497702	0	0	0	0.269213	0	0	0	0	0	0.33195	0	0.535159	0	0	0	0	0	0	0	0
Zm00001d000169_T012	1.72584	0.0397955	0.299299	4.36e-07	0	0.015673	8.55e-07	0	0.275623	0.978327	0.593811	0.0618946	1.13e-08	0.00252975	9.04e-10	0	0.00274827	0.0924061	0	1.55696	0.00292016	0	0.0210327	3.82883	0.179496	0.00217603	8.58e-08	7.1446	0.000270834	0	0	0	0.000108816	0.0884929	0
Zm00001d000169_T013	0	0	0.512861	0	0	0	0	0	0.367484	0	0	0	0	0	0.750034	0	1.99953	0	0.144334	0	0	0	0.000377439	0	0.246236	0.801566	0.367537	0	0.958599	0.981073	0	0	0	0	0
Zm00001d000169_T014	0	0	0	0	0	0	0	0	0.0390162	1.1915	6.98e-06	0	0	0	0	0	0	0	0	0	0	0	0	0	0	0	0	0	0	0	0	0	0	0	0
Zm00001d000169_T015	0	0	1.75902	3.83424	0	0	1.67093	0.510536	3.28244	1.88912	0	2.14302	4.66669	4.563	3.92853	8.49937	0	2.75e-06	1.17156	6.89982	1.8262	2.55581	0	3.3529	5.57841	3.41194	3.18545	4.4369	2.11155	1.3498	0	1.61403	3.85265	4.0944	3.28601
Zm00001d000169_T016	0.193058	8.18e-10	0	0	0	0.026847	0	0	3.71691	1.37e-05	2.78041	3.29e-06	0	0	0	0	0	9.13e-06	0	0	0.985768	0	0	0	2.16e-08	0.0848473	3.18e-06	0	0	0	0	0	0	0	0
Zm00001d000169_T017	0	0	1.12398	5.65011	2.303	3.28615	0.954447	2.43764	3.17645	1.43298	0	2.77828	0	3.92369	1.21e-09	9.92442	4.77e-09	5.49179	2.04652	5.11476	3.32265	1.06027	13.4713	3.03038	4.48666	5.7209	4.21218	7.05087	3.351	1.86101	4.11549	0	4.34556	1.01141	3.9041
Zm00001d000169_T018	0.799745	0	0.932109	0	2.33014	3.59827	2.79103	0	3.21822	1.8665	3.00797	4.25009	0	2.99024	0	0	0	0	1.48692	2.78398	0	2.79432	3.92059	3.70317	2.01123	2.24046	1.75244	1.52929	1.89498	1.29001	0	0	1.37374	1.97407	0
Zm00001d000169_T019	0	1.96e-05	9.76e-07	0	0	0	0	0	0.359344	4.35e-07	1.31e-05	0.0911675	0	4.05e-08	0	0	0	0	0	5.66e-05	5.65641	0	0.00138157	1.39022	7.96e-09	6.80326	4.22e-05	0	1.27932	0	0	0	2.15651	0	2.05e-08
Zm00001d000169_T020	0	0	0	0	0	0	0	0	0	0	0	0	0	0	1.47e-08	0	0	0	0	0	0	0	0	0	0	0	0	0	0	0	0	0	0	0	0
Zm00001d000169_T021	0.000104204	0.00139746	0	0	0	9.03e-08	1.32e-07	2.02e-06	0	0.882932	0	0	0	0	2.96053	0	14.6284	10.4565	0	0	0	5.02791	0	0	0	0	0	0	0	0	0	4.5878	0.000746249	0	0
Zm00001d000169_T022	0	0	0	0	0	0	0	0	0.665071	0	0	0	0	0	0.564937	0	0	0.000114975	0	0	0	1.38e-08	0	0	0	0	0.246532	0	0.201268	0	0	0	0.387908	0	0
Zm00001d000169_T023	0	0	0	0	0	0	0	0	0	0	0	0	0	0	7.83e-07	0	0	0	0	0	0	0	0	0	0	0	0	0	0	0	0	0	0	0	0
Zm00001d000169_T024	0	0	0	0	0	0	0.960489	0	0	0	0	0	0	0	0	0	0	0	0.257313	0	0	0	0	0	0	0	0	0	0	0	0	0	0	0	0
Zm00001d000169_T025	0	0	0	0	0	0	0	0	0.129983	0	0	0	1.79485	4.48e-10	3.31e-08	0	0	0	0	0.226913	0	0	0	0	0.0180595	0.0656319	0.214609	0.826868	2.65e-06	0	0	0	0.303966	0	0.950299
Zm00001d000169_T026	0	0	0.583212	0	0	0	0	0	0	1.34022	0	1.73493	0	0.240519	0	0	0	0	0.2862	0.744503	0	0	0	0	0.639534	0.366437	0	0	0.303201	0	0	0	0	0	0
Zm00001d000169_T027	11.9345	9.79518	4.23157	3.38847	10.0439	17.9113	11.9443	9.26286	7.6857	14.2301	11.0842	5.74033	0	0.0150176	0	0	0	0	2.19333	0.0573753	4.90572	13.4523	0	0	6.6e-05	0.000124994	1.354	0	0.575808	0	0	0	0	2.53299	0
Zm00001d000169_T028	8.2757	3.5464	13.3411	13.2986	17.6374	10.41	11.547	3.79459	10.4097	1.75e-05	4.87724	5.51105	16.9109	3.71978	11.4772	19.1548	6.06545	0	27.8557	0.252744	0.0995087	12.5622	10.7465	13.833	13.8648	9.47365	12.1465	0	12.9625	11.4565	12.3778	12.7971	20.3179	7.26712	18.0095
Zm00001d000169_T029	0.605406	2.70099	1.52702	1.58303	3.96238	0.890041	2.38887	1.27046	0.449169	1.06469	0.561552	1.03059	1.55571	3.11672	0	3.10496	5.40534	2.64551	4.68198	1.23966	0.652041	2.37716	0.975679	1.54147	1.96682	1.66345	2.53171	0.178858	1.93819	0.692128	2.17403	0.0396327	0.746348	0.964073	0
Zm00001d000169_T030	0	0.0354595	0	0	0	0	0	0	0	0.19129	0	0.156714	0	0	0	0	0	0	0	0	0	0	0	0	0.072989	0	0	0	0	0	0	0	0	0	0
Zm00001d000169_T031	0.187064	0.379883	0.206733	0	0	0	0	0	0.184276	0.0013672	0	0.000179895	0	0.0796844	0	0	0	0	0.0976053	0	0	0	0	0	0.028031	0	0	0	0	0	0	0	0	0	0
Zm00001d000169_T032	33.4961	34.7899	34.599	39.0739	45.2248	33.9399	51.8234	54.2536	1.51415	6.31e-05	1.55416	6.58361	2.08972	4.56314	14.484	15.7167	28.7717	28.1789	19.6737	4.27e-09	5.04306	0	4.05427	3.60984	3.0669	1.05682	1.03167	3.87501	1.32881	10.8567	35.7173	10.4766	5.77264	13.011	0
Zm00001d000170_T001	1.82771	2.66962	1.33843	2.17304	1.18755	2.41179	1.56491	1.7672	1.9776	1.87793	1.90924	2.49772	3.06738	2.69865	4.20775	2.555	4.78373	2.93655	1.91504	5.04551	3.69548	1.68753	4.58881	1.9501	2.52971	2.50945	1.96502	3.76084	5.09465	4.92426	6.33734	3.40621	3.22541	4.36376	8.87484
Zm00001d000174_T001	0	0	0	0	0	0	0	0	0	0	0	0	0	0	0	0	0	0	0	0.102904	0	0	0	0	0	0	0	0	0	0	0	0	0	0	0
Zm00001d000175_T001	4.49887	2.93805	2.67809	1.74104	4.33034	10.5157	6.13796	4.11013	7.59702	4.33839	7.60588	3.15128	2.21539	4.67154	10.8542	2.34081	5.70541	5.98707	2.34931	3.77159	3.18602	2.38574	5.42387	12.5266	8.54721	9.65829	7.29973	10.5326	2.98525	10.3451	2.41322	3.16045	10.6932	8.48267	17.0039
Zm00001d000175_T002	8.48832	5.88383	7.69003	7.80156	10.7154	16.2825	18.3049	7.95916	17.8412	12.7992	25.4484	13.9	3.25388	6.12283	9.6708	3.2774	8.80587	4.49117	2.80527	7.92955	9.3282	6.86753	8.60916	10.1016	12.1599	11.5606	9.1387	16.9835	4.21833	20.1877	15.1653	12.6824	19.9669	18.4455	21.1266
Zm00001d000176_T001	8.01386	10.7597	15.9587	13.7441	6.29696	15.2191	13.3367	10.8862	11.9983	12.8395	11.7778	10.7006	22.1389	10.7506	24.1338	9.82904	32.1017	18.1145	11.21	17.9255	17.0352	9.18327	10.2276	5.90325	11.3124	4.04449	6.60451	1.74904	7.35802	4.52689	2.58016	3.81593	5.29601	5.24446	1.26367
Zm00001d000178_T001	38.8509	32.332	32.5205	37.0871	24.0145	28.366	30.0817	31.387	49.3211	50.6408	61.5454	54.4486	36.822	51.2176	40.7088	24.1805	27.7282	28.3366	27.8553	56.4495	51.1469	50.7838	28.3192	43.9631	47.1387	32.4066	61.6961	50.5173	52.4125	34.5533	30.0966	40.6005	22.716	26.8859	47.1914
Zm00001d000179_T001	4.4719	3.19685	5.34786	2.87245	0.49919	4.96458	4.80503	2.18947	3.27308	4.2114	2.63083	3.14863	3.12318	7.00231	4.60369	1.0363	5.72553	6.79538	5.83362	5.94677	2.05321	1.69245	1.85195	8.44833	7.80699	6.47456	6.55248	1.46322	40.0616	2.13205	6.50102	5.24346	5.1328	5.35485	3.19184
Zm00001d000180_T001	0	0	0	0	0	0	0	0	0	0	0	0	0	0.327885	0.414694	0	0	0	0.879893	0.381575	0	0	0	0	0.093358	0.155192	0	0	0.580558	0.462581	0	0.561085	1.09665	0	0
Zm00001d000181_T001	0	0	0	0	0	0	0	0	0	0	0	0	0	0	0	0	0	0	0	0	0	0	0	0	0	0	0	0	0	0	0	0	0	0	0
Zm00001d000183_T001	0.167581	0.141711	0.0449967	0	0	0	0.143473	0	0.0664855	0	0.320934	0	0	1.15417	2.17601	12.8825	0.21927	0.423031	0.391569	0.165201	0	0.458115	10.7969	3.19571	2.5754	4.34415	3.78738	6.16393	0.669201	13.7445	3.19563	1.71761	3.30893	3.09009	2.10585
Zm00001d000184_T001	7.58517	8.01758	8.65543	8.81438	11.7113	8.3989	12.1724	9.90009	10.6366	9.58467	12.3907	7.12975	5.5661	8.86577	6.82379	24.3703	11.2713	11.7425	13.0839	9.80553	6.09631	11.435	19.0267	11.122	9.56836	14.1385	10.01	14.6335	14.8661	15.5311	16.4326	27.9693	22.5391	17.1193	14.6161
Zm00001d000185_T001	0	0	0	0	0	0	0	0	0	0.0725615	0	0	0	0	0	0	0	0	0	0	0	0	0	0	0	0	0	0	0	0	0	0	0	0	0
Zm00001d000186_T001	0	0	0	0	0.332462	0	0	0	0	0	0	0	0	0	0	0	0	0	0	0	0	0	0	0	0	0.159145	0	0	0	0	0	0	0	0	0
Zm00001d000186_T002	0	0	0	0	0	0	0	0	0	0	0	0	0	0	0	0	0	0	0	0	0	0	0	0	0	0	0	0	0	0	0	0	0	0	0
Zm00001d000188_T001	0	0	0	0	0	0	0	0	0	0	0	0	0	0	0	0	0	0	0	0	0	0	0	0	0	0	0	0	0	0	0	0	0	0	0
Zm00001d000189_T001	1.27504	1.01128	0.835215	0.662158	0.226144	0.331403	0.274447	0.0848598	0.68521	1.07005	0.916424	0.977774	0.926979	0.372935	0.731162	0	0	0.406845	0.209242	0.284942	0.243615	0.632466	0	1.11909	1.59533	0.628813	0.252199	0.112609	0.0453866	0	0.508826	0	0.0267935	0.0446407	0
Zm00001d000191_T001	0	0	0	0.406426	7.49e-08	0	0.649222	0.765546	0	0.399504	0	0	0.735326	0	1.07078	0	0.00201664	0	0	0	0	0	0	0	0.149416	0	0.0401173	0	0.0226766	0	1.88433	0.0501819	0	0	0
Zm00001d000191_T002	0	0.173222	0	0	0	0	0	0	0.122117	0.0618435	0	0.911893	0	0	0	0	0	0	0	0	0	0	0.677463	0.365538	0	0.912467	0	0	0.290236	0	0	0	0	0	0
Zm00001d000191_T003	0	6.18e-05	0.733889	5.95e-07	0	0.926841	8.19e-07	2.14e-06	0.252434	0.397834	0	0	7.82e-08	0.433623	0	2.71725	1.02e-08	0	0	0	0	0	0.089979	0	0	8.82e-10	0	0	6.34e-08	0	3.96e-06	1.68e-08	0	0.319126	0
Zm00001d000191_T004	0	0	0	0	0	0	0	0	0	0	0	0	0	0.382282	0.264599	0	1.53506	0	0.407969	0.112303	1.21657	1.35311	0	0.242097	0	0.0427837	0.187194	0	0.279499	0	0	0	0.293163	0.435288	0
Zm00001d000191_T005	0	0	0	0	0	0	0	1.14e-09	0	0	0	0	0	0	0	0.00285019	0	0	0	0	0	0	0	0	0	0	0	0	0	0	0	0	0	0	0
Zm00001d000191_T006	0.650168	0.202213	0.434586	0	0.497884	0	0.0149251	0	0	0	0	0	0	1.21e-09	0	0	0	0.689655	0.966572	0	0	0	0.312657	0	0.230378	0	0.154673	0	0.23462	0	0.000189416	0.95641	0.184818	0.490123	0
Zm00001d000191_T009	0	0	0	0	0	6.67e-09	0	0	5.22e-08	0.623639	0	0.218349	1.01654	0.275793	0	0	0	0	0	8.93e-09	4.14e-09	0	3.224	1.03352	0	0.375642	7.92e-10	2.18e-09	0	0	0	0	3.33e-08	0	0
Zm00001d000191_T011	12.6321	11.8296	10.1173	9.44164	12.8625	10.8023	9.2775	9.63052	5.79265	4.97775	5.31145	6.49745	6.31428	8.80476	6.80537	10.9734	6.01147	12.0526	15.1566	2.5872	0.644142	8.68532	0	6.94245	9.19293	3.79833	7.01148	3.42387	5.41781	8.44082	13.5041	12.3308	11.0702	8.35252	8.16926
Zm00001d000191_T012	0	0.64273	0.514785	0	0	0.0237362	0.389372	0	3.1988	0.521977	0.236989	1.50536	0	1.62011	0	0	0	0	1.03945	1.86013	1.16689	1.31893	0	1.45e-07	0.429584	3.0497	1.26192	0	3.24398	1.24e-09	0	1.63e-06	0.00175063	0.224914	0
Zm00001d000191_T014	0	0.00064683	0	0	0	0	1.49468	0	0	1.75e-07	0	1.19e-07	0	0	0	0	0	0	0	3.24e-05	3.37444	0.945783	0	0	0.0240944	0	3.71e-05	0.120864	0.00018656	0	0	0	0.0103835	0.437003	0
Zm00001d000191_T016	0	0	0	0	0	6.93e-07	0	1.99177	0	0	0	0	0	0	0	0	2.14e-05	0	0	0	0	1.1e-06	0	0	0	0	0	0	0	0	0	0	0	0	0
Zm00001d000191_T018	0.608937	0.379207	0.506453	0.270996	1.63756	0.9316	1.06477	0.675365	0.601352	0.690249	0.351691	0.520427	0.744475	1.00937	0.166963	0.423871	1.08509	0.498164	2.02159	0.411927	0.667135	1.09749	1.29092	0.614508	0.463158	0.643654	0.434894	1.00002	0.994844	0.767446	1.21794	0.825289	1.14243	0.985424	0.595659
Zm00001d000191_T020	0	0	0	0	0	0	0	0	0	0	0	0	0	0.0348751	0	0	0	0	0.157423	0	0	0	0	0	0	0	0	0	0	0	0	0	0	0	0
Zm00001d000191_T023	0	0	4.24e-09	0	0	0.487844	0	0	1.08925	3.58714	0.0108128	4.54e-05	0	2.38e-06	0	0	0	0	0	1.72325	0	5.06e-07	1.87e-08	3.34e-09	2.37e-07	4.48e-07	2.74924	0	6.67e-06	3.15e-09	0	0	0.349274	0	0
Zm00001d000191_T024	1.09e-07	0	0	0	0	0	0	0	0.215957	0	0	0	0	0.583854	0	0	0	0	0	0.715497	0	0	2.60027	2.12e-07	0	0.728065	0.103699	0	0.377258	0	0	0	0	0	0
Zm00001d000191_T026	0	0.499317	0	0	0	0	0	0.187272	0	2.31e-07	0	0	0	0	0	0	3.19e-05	0	0	0	0	0	0	0	0	0.0468492	0	0	0	0	0	0	0	0	0
Zm00001d000191_T028	0	0	0	0	0	0	0	0	0.0308853	0	4.57099	0.000571786	0	0	0	0.166456	4.11e-07	0	0	2.0748	0	1.95301	0	0	1.24797	0	7.34e-08	0.134203	0	2.16396	0	0	0	0	0
Zm00001d000191_T029	0	0	0	0	0	0	0	0	0.338091	0.0584502	0	0	0	0	0	0	0	0	0	0	5.39e-06	0	0	0	0.60054	0	0	0	0	0	0	0	0	0	0
Zm00001d000191_T030	0	0	0	0	0	0	0	0	0	0	0	0	0	0	0	0	0.362541	0	0	0	0	0	0.00108484	0	0	0	0	0	0	0	0	0	0	0	0
Zm00001d000191_T032	0	0	0	0	0	0	0	0	0	0	6.39e-09	0	0	0	0	2.46e-09	0	0	0	0	0	0	3.81e-05	4.27e-05	0	0	0	0	0	0	0	0	0	0	0
Zm00001d000191_T034	0	0	0	0	0	6.47e-06	0	0	0.0563644	0.485842	0	5.44e-06	0	4.68e-10	0	0	0	0	0	7.28e-08	0	0	2.53e-08	4.87e-09	0	0	2.6e-05	0	0	0	0	0	0.000582784	0	0
Zm00001d000191_T035	0	0	0	0	0	0	0	0	2.01e-09	0.63193	1.27e-06	0	0	0	0	2.65e-07	0	0	0	1.07e-08	0	2.92e-08	0	0	4.32e-08	0	0	4.03e-09	0.527472	3.38e-08	0	0	0	0	0
Zm00001d000191_T037	0	0	0	0	0	0	0	0	0	0.491616	0	0	0	0	0	0	0	0	0	0	0	0	0	0	0	0	0	0	0	0	0	0	0	0	0
Zm00001d000191_T039	0	0.814812	0.938381	0.512621	0	0	0	0	0.240919	0	1.13e-05	0	0	1.69795	0	0	1.77049	0	0.88752	0.502251	0	0.286115	0	0	0	0.227508	1.03078	6.69869	0.450685	2.34746	0	1.52909	0.000857815	0.761343	0
Zm00001d000191_T040	0	0	0	2.87e-09	0	0	0	0	0.938992	0.209077	0	0.000296578	0	1.92e-05	0	0	0.0577395	0	0	1.47384	4.02353	5.12674	1.26636	0.410093	1.31e-07	3.93093	0.988856	0	1.69747	4.21e-07	0	0.225479	1.21006	0.85315	5.38506
Zm00001d000191_T045	0	0	0	0	0	0	0	0	0	0	4.03e-07	0	0	0	0	0	0	0	0	0	0	0	0	0	0	0	0	0	0	0	0	0	0	0	0
Zm00001d000191_T046	0	0	0	0	0	0	0	0	0	0	0	0	0	0	0	0	0	0	0	0	0	0	0	0	0	0	0	0	0	0	0	0	0	0	0
Zm00001d000191_T047	0	0	0	0	0.21735	0	0	0	0.107624	0	0	0	0	0.0915368	0	0	0	0	0	0	0	0	0	0	0	0	0	0	0.112161	0	0	0	0	0	0
Zm00001d000191_T048	0	0	0	0	0	0	0	0	0.0882545	0	0	0	0	0	0	0	0	0	0.110394	0	0	0	0	0	0.000115028	0.116366	8.21e-10	0	0.105751	0	0	0	0	0	0
Zm00001d000191_T051	0	0	0	0	0	0	0	0	0	0	0	0	0	0	0	0	0	0	0	0	0	0	0	0	0.0527171	0	0	0	0	0	0	0	0	0	0
Zm00001d000191_T053	0	0	0	0	0	0	0	0	0	0	1.51e-09	0	0	0	0	0	0	0	0	0	1.5e-06	0	0	0	0	0	0	0	0	0	0	0	0	0	0
Zm00001d000191_T056	0	0	0	0	0	0	0	0	0	1.08e-06	0	0	0	0	0	0	0	0	0	0.0132039	0	0	0	0	0	0	0	0	0.101066	0	0	0	0	0	0
Zm00001d000191_T057	0	0	0	0	0	0	0	0	0.00242041	2.18676	0	1.07756	0	0.578014	0	0	3.23906	0	0	0	0	1.01e-05	5.40259	3.05241	0	0	3.29785	0	2.73242	6.15e-06	0	8.25e-07	0	0	0
Zm00001d000191_T058	0	0	0	0	0	0	0	0	0	0	0	0	0	0	0	0	0	0	0	0	0	0	0	0	0	0	0	0	0	0	0	0	0	0	0
Zm00001d000191_T059	0	0	0	0	0	0	0	0	0	0	0	0	0	0	0	0	0	0	0	0	0	0	0	0	0	0	0	0	0	0	0	0	0	0	0
Zm00001d000191_T063	0	0	0	0	0	0.179189	0	0	0.118624	0.0800645	0	0.0834365	0	0.0315542	0	0	0	0	0.0527404	0	0	0	0	0	0.0420646	0.0664725	0	0.355611	0.0443457	0.189841	0	0.192931	0	0.111022	0
Zm00001d000191_T065	0	0	0	0	0	0	0	0	0	0	0	0	0	0	0	0	0	0	0	0	0	0	0	0	0	0	0	0	0	0	0	0	0	0	0
Zm00001d000191_T066	0	0	0	0	0	0	0	0	0	0	0	0	0	0	0	0	0	0	0	0	0	0.132707	0	0	0	0	0	0.330388	0	0	0	0	0	0	0
Zm00001d000191_T068	0	0	0.0372718	0	0	0	0	0	0	0	0	0	0	0	0	0	0	0	0.0372823	0	0	0	0.387344	0	0	0.0240559	0.0561273	0	0	0	0	0	0	0	0
Zm00001d000191_T069	0	0	0	0	0	0	0	0	0	0	0	0	0	0	0	0	0	0	0	0	0	0	0	0	0	0	0	0	0	0	0	0	0	0	0
Zm00001d000191_T071	0	0	0	0	0	0	0	0	0	0	0	0	0	0	0	0	0	0	0	0	0	0	0	0	0	0	0	0	0	0	0	0	0	0	0
Zm00001d000191_T072	0	0	0	0	0	0	0	0	0	0	0	0	0	0	0	0	0	0	0	0	0	0	0	0	0	0	0	0	0	0	0	0	0	0	0
Zm00001d000191_T073	0	0	0	0	0	0	0	0	0	0	0	0	0	0.0357647	0	0	0	0	0	0	0	0	0	0	0	0	0.14126	0	0	0	0	0	0	0	0
Zm00001d000191_T074	0	0	0	0	0	0	0	0	0	0	0	0	0	0	0	0	0	0	0	0	0	0	0	0	0	0	0	0	0	0	0	0	0	0	0
Zm00001d000191_T075	0	0	0	0	0	0	0	0	0	5.39e-05	0	0	0	0	0	0	0	0	0	0	0	0	0	0	0	0	0	0	0	0	0	0	0	0	0
Zm00001d000193_T001	0.824688	2.78427	1.47025	0.658383	0	0	0.918754	0	19.8174	16.0242	20.9781	7.59416	0	7.85765	4.80266	0	0	0	0.0888926	0.314937	0.537044	0.200834	1.91729	55.8107	76.3872	40.1782	10.8149	10.9375	4.42039	7.5644	3.42806	3.22746	2.16437	1.51899	6.68195
Zm00001d000194_T001	0.326269	0.275674	0.437345	0	0	0	0.41478	0	0	0	0	0.0905292	0	2.16131	1.24988	3.93963	0	0	0.206481	0.253877	0	0	2.93495	6.84506	13.8064	4.84122	2.47068	6.01257	2.75349	2.24707	0	0.276557	0.649712	0.907414	0
Zm00001d000195_T001	0	0	0	0	0	0	0	0	0.216796	0	0	0.268071	0	0.152254	0	0	0	0	0	0	0	0	0	0	0.239844	0.390508	0	0	5.50689	0	0	0	1.10643	0	10.3133
Zm00001d000195_T002	0.825461	0.126926	0.644886	0.356774	0	0	0.128636	0	0.0213923	0.229187	0.28747	0	0.346858	0	0.195244	0.462441	0	0	0.140035	0.0296346	0.151952	0	0	0.220493	0	0.0028314	0	0.212273	0	0.620691	0	1.53956	0.602891	0.587328	0.0881881
Zm00001d000196_T001	0.451698	0.382002	1.13217	0.357924	0.752282	0.468556	0.45166	0.961046	0.477906	0.643789	0.288393	1.3836	3.82753	1.46327	4.01516	3.2473	0.789697	6.85615	4.21476	1.54589	3.35354	3.42092	3.88991	21.1238	8.7231	32.1175	0.989875	26.1937	20.4362	11.6234	10.5368	22.9097	27.9406	13.1309	18.4753
Zm00001d000197_T001	51.9328	44.0789	43.8197	46.0357	36.9919	62.7968	68.6071	64.2325	44.7904	44.4871	54.2135	64.723	94.8135	44.1771	113.87	55.7659	86.4521	61.2926	19.122	78.4714	126.065	32.9648	55.658	65.5937	59.8046	39.5407	62.5587	61.1671	30.2425	41.8389	41.0164	40.2869	46.5999	42.2643	51.7651
Zm00001d000199_T001	2.59168	6.14845	4.13282	2.22324	1.21249	5.02447	1.05538	1.51428	7.20575	6.17381	6.03523	9.04649	3.56057	10.0312	2.20099	2.63154	3.58141	4.71087	2.38954	8.30376	7.32061	5.28658	2.7227	10.9762	8.85193	6.82517	7.65416	8.58276	16.3176	3.71715	0	6.08908	6.55095	2.19843	6.50195
Zm00001d000199_T002	0	0	0.098926	0	0	0	0	0.343623	0.0791222	0	0	0	0	0.10921	0.167645	0	0	0	0.201201	0.0413564	0	0	0	0.1923	0.0426364	0.148951	0	0.338545	0.0793167	0	0	0	0.196474	0.210017	0
Zm00001d000199_T003	0.596739	1.53e-09	0.000443716	0.0001	2.05403	7.3e-10	1.53208	0.000727965	0.000480921	2.43269	2.27632	0.514303	0	2.85e-06	0	0.000530068	0.16671	0	1.25512	0	0	0.330276	4.06201	0	9.9e-09	6.4e-05	0	0	0	2.08909	0.000619862	1.77572	2.35e-05	4.45e-05	0
Zm00001d000199_T004	0	1.13795	0	0	0	0	0	0	0.894401	0.505877	0	0.67177	0	1.11533	1.5258	0	0	0	0.290789	1.05325	2.33744	1.12017	0	0	0.448975	1.12117	1.62482	0	2.07818	0	4.0079	0	0	1.52652	0
Zm00001d000199_T005	1.54902	0	0.610879	0	1.36891	0	1.31637	0	0	0	0.000258662	0	0	0.397742	0	0.0011297	0.00270542	0	0	0	0	0	0	0	0	0.174019	0	0	0.142011	0	0.0014494	1.56e-05	0	1.09246	0
Zm00001d000199_T006	0.000385615	0	5.04e-10	0.0104749	0.000416658	0	0.00194238	0	0	0	1.44e-09	0.0226784	0	0	0	1.05409	0.0110149	0	0	0	0	0	0	0	0	0	0	0	0	4.79e-06	3.12644	1.97e-08	0	4.33e-07	0
Zm00001d000199_T007	0	0	0	0	0	0	0	0	0	0	0	0	0	0	0	0	2.74147	0	0.619273	0	0	0	0	0	0.179523	0	0.264506	0	0	0	0	0	0	0	0
Zm00001d000199_T008	2.16e-08	1.85113	2.33653	2.29668	0.220263	2.48105	0.942491	1.41244	2.09303	0.457496	4.3e-08	2.16693	2.53174	3.22891	1.59212	1.61943	0	3.67033	3.31829	2.18658	2.51381	3.18119	0.0265155	1.18134	2.67459	1.79736	1.69671	2.44208	2.5022	1.15595	0.0254054	0.473126	3.47096	0.940297	2.99743
Zm00001d000199_T009	13.1902	5.49847	11.2516	15.5958	13.2147	12.2917	16.3943	8.53268	0.628667	1.42492	4.83274	0	7.36696	2.68006	9.32847	4.25407	10.6899	6.1875	11.4627	0.882919	5.06749	8.53323	3.39702	0.532596	3.92182	2.65726	5.29034	0.53512	1.04792	6.05138	5.58993	13.127	6.54883	9.93268	16.5374
Zm00001d000200_T001	0.245537	0	0	0	0	0	0	0	0	0	0	0	0	0.355965	0	0	0	0	0	0	0	0	0	0	0	0	0	0	0	0	0	0.282376	0	0	0
Zm00001d000200_T002	0	0	0	0	0	0	0	0	0	0	0	0	0	0	0	0	0	0	0	0	0	0	0	0	0	0	0	0	0	0	0	0	0	0	0
Zm00001d000200_T003	0	0	0	0	0	0	0	0	0	0	0	0	0	0	0	0	0	1.57846	0.976666	0.337007	0	0	0	0.911329	0.155768	0	0	0	0	0	0	0	0	0	0
Zm00001d000200_T004	0	0	0	0	0	1.21723	0	0	0	0.577009	0	0	0	0	0	0	4.046	2.32818	0	0.308233	0	0	0	0.290438	0.0967397	0.40315	0.724095	0	0	1.25971	0	1.18219	0.575679	0	0
Zm00001d000202_T001	1.63953	0	0.169997	0.815482	0.55075	1.22348	2.07322	0.68801	0.200961	0.270405	0	0.170582	1.41848	0.75238	1.5807	0	2.51439	0	3.39501	0	2.8824	4.93264	0	0	0	0.300882	2.22776	0.677723	0.0865661	0	5.08065	0	0.272659	0	1.91518
Zm00001d000202_T002	18.1449	8.96842	7.73217	11.9229	11.0951	5.66794	11.2419	11.8183	12.1604	19.8987	22.3845	32.8798	34.8041	28.8362	24.4582	9.9188	6.91091	10.8462	10.9761	18.5026	54.6613	36.7126	16.2798	21.1591	12.9645	7.06189	28.3655	12.8929	5.40581	2.43669	7.55493	3.00599	3.83301	4.54738	0
Zm00001d000203_T001	3.19557	1.51977	1.34025	3.80173	0.85896	1.65483	2.21831	3.39715	3.38043	3.23466	0.764749	2.1669	8.72936	2.06228	2.19686	0	3.64398	4.51916	2.52792	3.58187	5.43495	2.79169	0.365931	4.09015	3.00284	0.426645	3.14508	1.69596	0.54152	0.137632	1.26743	0.510969	0.200182	0.780472	0
Zm00001d000204_T001	4.76373	5.25342	9.8254	4.45663	3.04508	3.37035	5.87704	3.12178	7.5273	7.37174	11.4496	6.16293	2.21605	3.70398	5.92083	0	2.02868	3.64418	1.0125	5.73943	1.94049	1.02769	0	7.51664	5.99636	3.93776	3.29961	3.07014	3.69285	1.32834	5.91106	5.53384	2.64315	6.51704	2.83949
Zm00001d000204_T002	28.4376	28.6238	38.8334	23.4676	13.227	16.5721	18.5943	14.6361	31.3882	23.7955	19.0218	27.4996	16.8099	14.1489	22.7808	12.8633	10.6327	17.5521	6.42054	17.3088	7.3357	6.44181	7.70908	16.623	19.7436	14.945	13.6352	17.4879	14.9436	13.6727	33.1955	18.4441	12.0884	28.4343	35.4135
Zm00001d000205_T001	0	1.14e-09	0	4.09676	0	0	0	0	0	0	0	1.44e-09	11.8355	1.18e-07	4.23086	7.02879	0.470248	0	1.78755	0.0574737	8.20477	2.26547	12.5509	0	0	0.647097	0.0158515	14.6935	2.06799	13.0184	16.7213	5.68999	0.0801739	8.21794	0
Zm00001d000205_T002	6.65815	7.87768	6.28439	1.18084	8.30009	5.6166	6.36415	8.84661	5.46504	6.08426	3.95295	4.76297	7.7e-07	7.22661	5.97731	4.41e-05	6.72787	5.00908	8.23769	7.32818	0	5.87788	2.06e-05	8.17088	8.33801	7.75704	9.7977	0	3.57326	0	2.27e-05	7.24299	14.4904	3.77767	7.56607
Zm00001d000205_T003	0	0	0	0.19417	0	0	1.03542	5.26e-07	0	0	0.676056	0	9.04e-08	0.669943	0	9.34e-06	1.32648	0.96332	0.403346	0	1.73301	1.22347	3.66e-06	0	0	0	0	0	0	0	3.95e-06	0.000226837	0	0	1.2662
Zm00001d000205_T004	2.26502	2.02268	2.12585	1.66885	2.47037	3.20393	1.32202	1.14916	1.33695	1.26584	2.56661	1.30268	0.452572	2.28338	0.751066	3.42095	3.91756	3.51416	4.43232	1.26805	0.403619	1.65566	0.750673	0.539957	1.29634	1.13221	2.55529	1.37302	1.29048	2.64571	1.80252	1.51571	2.34727	1.94307	1.51417
Zm00001d000208_T001	0	0	0	0	0	0	0.435885	0	0	0	0	0	0	0	0	0	0	0	0	0	0	0	0	0	0	0	0	0	0	0.737616	0	0	0	0	0
Zm00001d000209_T001	0.157434	0	0.253997	0	0	0.329589	0.534102	0	0.16646	0.0963401	0	0.262184	0.716613	0.445282	0.201275	0.95174	0.409106	1.56063	0.747579	0.283495	0	0	0	0	0.375904	0.723222	0.183068	0.446279	0.667196	1.85703	1.98647	1.60224	0.744883	0.669623	0
Zm00001d000211_T001	0	0	0	0	0	0	0	0	0	0	0	0	0	0.0173996	0	1.85914	0.492371	0	0.0615252	0.0748185	0	0	0.689523	0.556422	0.158557	0.935662	0	0	0	0.266156	0	0	0	0	0
Zm00001d000213_T001	0	0	0	0	2.5866	0	0	0	0.359475	0	0	0	0	0	4.38e-09	0	0	1.08e-07	0.246466	0	3.87e-09	0	0	0	0	0.186913	0	0	0	0	0	0	0	0	0
Zm00001d000213_T002	0	3.11e-05	0	0	0	0	2.00449	0	0	0	4.65097	3.81e-09	0	0	0	0	3.3314	0	0	0	7.2e-08	0	5.31288	0	0	1.24e-09	0	0	0	0	3.09653	3.8082	4.19e-07	4.39271	3.06914
Zm00001d000213_T003	5.63669	3.57189	4.2034	3.04989	5.67135	4.52033	6.96356	4.3051	3.77694	4.93711	0.000623776	4.18222	3.9958	3.94294	2.8887	4.93557	0.000884054	5.14901	5.31388	3.55017	4.21127	4.0487	0.000837912	4.28607	3.46564	3.84639	5.53173	2.5672	2.54685	3.66194	0.000445767	0.000157941	3.1276	9.85e-05	0.000359011
Zm00001d000213_T004	0	0.69113	0.273313	0.18498	1.36167	0.64071	0.71819	0.784888	0.273338	0.61543	0	0.190314	0	0.259532	0.226476	0	0	0	0.639711	0	0	0	0	0	0	0.151966	0.314398	0	0.0884486	0.316576	0	0.244582	0.11948	0	0
Zm00001d000213_T005	0.292321	0	0.110059	0	0	0.250338	0	0	0.156006	0	0	0	0	0.0648684	0	0	0	0	0.108541	0.0270538	0	0	0.31679	0	0	0	0	0	0	0	0	0	0	0.0809465	0
Zm00001d000213_T006	0	0	0.00283362	0	0	0	0	0.150573	0	0	0	5.9e-05	0.504124	0	0	1.17593	0	0	0	0	0	0.238867	0	0.136509	0.0833912	0	0.0410106	0.306011	0	0	0	0	0	0	0
Zm00001d000214_T001	0.650776	0	0.655297	0.773684	1.5112	1.34961	0.975324	1.38437	0.645475	0.496956	0.311588	0.317055	0.375557	0.300159	0	2.00223	1.49103	0.821895	0.430631	0.67389	0.493588	0.0635925	0.599399	0.119378	0.117989	0.270927	0.219853	1.38087	2.40764	6.57967	1.0344	1.8069	1.30709	0.818288	2.55666
Zm00001d000216_T001	0	0	0	0	0	0	0	0	0.161344	0	0	0	0	0	0.131532	0	0	0.511047	0	0	0	0	0	0	0.117561	0.168904	0	0	0.435338	0	0	0.520191	0.951028	0.908132	1.91053
Zm00001d000217_T001	0	0	0	0	0	0	0	0	0	0	0	0	0	0	0	0	0	0	0	0	0	0	0	0	0	0	0	0	0	0	0	0	0	0	0
Zm00001d000219_T001	0	0	0	0	0	0	0	0	0	0	0	0	0	3.74456	0	0	6.98284	3.62377	12.0622	1.9744	0	0	5.52424	0	0	0	0	0	1.89777	3.00964	0	4.61554	8.19388	6.61288	5.9617
Zm00001d000220_T001	2.78904	2.56076	2.73897	2.84193	1.47994	2.31386	2.6621	1.52571	3.43555	3.26154	5.79954	4.52597	2.20805	3.11692	3.31399	13.2444	1.8787	4.43004	3.22482	6.3517	2.74075	3.17894	4.99334	3.27532	3.46848	3.79218	4.35722	5.41055	3.8407	23.6172	2.02693	5.31093	6.61663	6.59147	3.00627
Zm00001d000221_T001	0	0	0	0	0	0	0	0	0	0	0	0	0.738971	1.29966	2.41388	0.925463	1.224	1.51752	4.06453	0.919231	1.25329	2.34793	0.551823	0.472852	0.714136	0.644646	0.869644	0.905797	1.83317	2.33411	1.93031	3.18734	1.77785	2.65762	3.18534
Zm00001d000222_T001	169.318	188.116	211.843	162.042	204.159	381.135	412.84	310.251	238.642	278.856	340.606	210.039	171.909	178.642	177.232	403.419	322.795	283.594	230.995	335.663	354.139	323.533	526.963	114.596	127.893	96.9804	174.031	435.469	40.4078	667.23	323.684	240.2	174.251	204.239	66.4038
Zm00001d000223_T001	0	0	0.42488	0	0	0	0.479484	0	0.0946142	0.400959	0	0.171641	0	0.156623	0.572987	0	0	0	0	0.181782	0	0	0	0.551188	0.321731	0.115123	0	1.51687	0.183464	0.731366	0	0	0.21994	0	0
Zm00001d000223_T002	1.04346	2.13693	2.13047	1.04363	2.7344	1.93945	2.00835	2.92286	2.89557	2.16964	4.20925	1.62958	1.27405	2.15101	2.20941	3.06033	1.88184	1.11722	3.07959	3.31695	3.46012	4.29136	5.09772	3.40088	3.35089	3.81391	2.34351	4.18545	4.61533	8.03188	2.80097	4.98605	4.75152	4.97954	3.8153
Zm00001d000224_T001	0.412012	0	0.221621	0	0	0	0	0.246697	0.109034	0.063766	0	0.0570899	0	0.169344	0	0	0	0	0	0	0	0	0	0	0	0.0660033	0	0	0.194999	0	0	0.203015	0.0927427	0.30844	0
Zm00001d000224_T002	0.225669	0.773285	1.29836	1.99434	0.686266	0	0.688217	0	0.0223593	0	0	0	0	0.477232	0	0	0	0	0.272854	0.188736	0	0	0	0.853265	0.393871	0.0475323	0.24772	0	0.665104	0	9.18e-05	0	2.01767	3.25959	0
Zm00001d000224_T003	7.35704	7.3616	9.72378	16.4646	1.49614	7.87775	6.27138	9.26083	7.12182	3.45672	4.83221	3.86494	5.90557	7.76627	6.66124	7.90128	3.36658	12.9943	4.91848	4.1964	1.29311	2.53647	7.13084	7.09824	7.6227	13.8932	7.93835	0	17.3706	2.60655	8.076	8.55149	8.61804	9.97347	44.1898
Zm00001d000224_T004	0	3.56e-06	0	0	0	0	0	0	0	0	0	0	0	0	0	0	0	0	0	0	0	0	0	0	0	0	0	0	0	0	0	0	0	0	0
Zm00001d000224_T005	0	0	0	0	0	0	0	0	0	0	0	0	0	0	0	0	0	0	0	0	0	0	0	0	0	0	0	0	0	0	0	0	0	0	0
Zm00001d000224_T006	15.9783	29.3561	30.3347	32.8412	11.0312	17.5518	19.6779	22.3965	16.4561	8.07361	7.27365	7.19392	28.2278	19.2032	17.6976	35.3559	11.4989	10.2219	9.19659	4.53283	3.63085	4.64179	16.1001	15.6878	16.7556	19.5927	27.8619	18.4015	28.6614	25.7762	27.0754	25.7969	15.7558	27.0682	13.6235
Zm00001d000224_T007	0	0	0	0	0.31873	0.971782	0.20252	0	0	0	0	0	0	0	0	0	0	0	0.215262	0	0	0	0	0	0	0	0.369495	0	0	0	2.80392	0	0	0	0
Zm00001d000226_T001	0	0	0.816826	1.6629	0.72411	0	0.713195	1.2371	2.1e-06	0.207248	0	0.143506	3.28873	1.40533	4.63694	0	2.43511	0	4.99092	1.93e-06	0	0.202154	2.64738	0	0.000754355	0	0	1.98052	0	0	0	0.442421	0	0	0
Zm00001d000226_T002	1.03e-07	0	1.24e-09	0	0	0	0	4.84e-06	0	0	0	0	0	0.350234	0	0	1.31454	0	0.587489	0.481441	0.358558	0.362619	0	0	0.288292	0.343867	0	0	9.25e-08	2.11e-07	0	0	0.269836	0	0
Zm00001d000226_T003	0	0.26293	0	0	0.258651	0	0	0	0	0	0	0	0	0	0	0	0	0	0	0	0	0	0	0	0	0	0	0	0	0	0	0.275584	0	0	0
Zm00001d000226_T004	0	0	0	0	0	0	0	0	0	0	0	0	0	0	0	0	0	0	0.230245	0	0	0	0	0	0	0	0	0	0	0	0	0	0	0	0
Zm00001d000226_T005	0.498969	0	0.315164	0	0	0	0.202814	0.258564	0.139048	0.220529	0	0.122951	0	4.84e-10	0	0	0	0	1.72e-06	0.128564	0	0	0	0	0	0	0.463722	0	0.0909509	0.131531	0	2.39e-09	0.0555711	0	0
Zm00001d000226_T006	0.00769874	0.0228065	0	0	0.994472	1.05566	0.181944	0	0.262994	0	0.647544	0.125395	0	0.829915	0	0	0.0391529	0	1.70798	0.132767	0.000171764	0.00022788	1.91115	0.251284	0.506679	0	2.09e-08	0.953163	6.1e-05	0	0	0.490056	0.586519	0.379106	0
Zm00001d000226_T007	0.265947	0	0	0	0	0	0.259966	0	0	0	0	0	0	0	0	0	0	0	0	0	0.324534	0	0	0	0	0	0	0	0	0	0	0	0	0	0
Zm00001d000226_T008	0	0	0	0	0	0	0	0	0	0	0	0	0	0	0	0	0	0	0	0	0	0	0	0	0	0	0	0	0	0	0	0	0	0	0
Zm00001d000226_T009	1.40619	3.67184	2.71752	1.98248	3.09599	3.53816	1.66131	2.13008	3.09907	2.65512	1.90122	2.25677	1.11333	4.11164	1.00273	2.519	3.91303	3.20851	4.82711	3.12113	2.15663	3.1295	2.31025	1.45117	2.59084	2.74103	2.85821	3.99604	5.96327	3.47068	0.870105	1.3754	3.90798	1.20962	1.92112
Zm00001d000226_T010	4.13389	3.4387	3.92014	3.38652	6.2086	4.77645	5.35044	4.2598	3.05231	3.61117	0.972017	1.89789	11.2805	7.43177	10.7631	1.27649	3.84683	8.96053	7.80848	2.15529	12.1143	26.2259	5.94535	2.35921	3.23244	1.50708	19.898	12.2154	0	4.73562	19.9569	0.306167	2.01105	2.12303	0
Zm00001d000226_T011	0	0	0	0	0.27184	0	0	0	0	0	0	0	0	0.40301	0	1.29598	0	0	0.884358	0.521043	0.0387153	0.293836	0.725857	0.550299	0.593542	0.713649	0	0	0.238568	0	0	0	0.765552	0.23201	0
Zm00001d000227_T001	204.355	156.384	141.293	157.685	115	142.401	156.902	172.377	146.603	169.554	165.717	162.416	143.787	120.084	117.6	66.0711	124.495	83.4591	148.399	119.204	171.661	173.241	108.107	126.973	136.109	118.317	135.133	79.3338	126.206	65.7639	65.1336	145.089	88.5563	113.034	108.928
Zm00001d000228_T001	0	0.88184	2.09e-10	0	1.20447	1.48574	0.0809031	1.90826	0.636413	1.22268	0	0	0	0	0	0	0	0	0	0	0	0	0	0	0	0	0	0	0	0	0	0	0	0	0
Zm00001d000228_T002	1.0243	0	0.406374	0	0	3.57e-09	0.276051	0.000327647	0	1.73e-05	0	0	0	0	0	0.283107	0	0	0	0	0	0	0	0	0	0.017694	0	0	0	0	0	0	0	0	0
Zm00001d000228_T003	0	0	0.100135	0	0	0	0	0	0	0	0	0	0	0	0	0	0	0	0	0	0	0	0	0	0	0	0	0	0	0	0	0	0	0	0
Zm00001d000228_T004	0	0	0	0	0	0	0	0	0	0	0	0	0	0	0	0	0	0	0	0	0	0	0	0	0	0	0	0	0	0	0	0	0	0	0
Zm00001d000228_T005	0	0	0	0	0	0	0	0	0	9.15e-05	0	0	0	0	0	0	0	0	0	0	0	0	0	0	0	0	0	0	0	0	0	0	0	0	0
Zm00001d000228_T006	0	0	0	0	0	0	0	0	0	0	0	0	0	0	0	0	0	0	0	0	0	0	0	0	0	0	0	0	0	0	0	0	0	0	0
Zm00001d000228_T007	0	0	0	0	0	0	0	0	0	0	0	0	0	0	0	0	0	0	0	0	0	0	0	0	0	0	0	0	0	0	0	0	0	0	0
Zm00001d000228_T008	0	0	0	0	0	0	0	0	0	0	0	0	0	0	0	0	0	0	0	0	0	0	0	0	0	0	0	0	0	0	0	0	0	0	0
Zm00001d000228_T009	1.53e-09	1.98e-08	0	1.38523	0	0	0	0	0	2.73e-09	0	0	0	0	0	0	0	0	0	0	0	0	0	0	0	0	0	0	0	0	0	0	0	0	0
Zm00001d000228_T010	0	0	0	0	0	0	0	0	0	0	0	0	0	0	0	0	0	0	0	0	0	0	0	0	0	0	0	0	0	0	0	0	0	0	0
Zm00001d000228_T011	0	0	0	0	0	0	0	0	0	0	0	0	0	0	0	0	0	0	0	0	0	0	0	0	0	0	0	0	0	0	0	0	0	0	0
Zm00001d000228_T012	1.30172	5.86898	1.63364	4.75128	1.05e-06	0	0.93571	1.4718	9.52e-05	1.54425	0.0390331	4.8e-06	0	0	0	0	0	0	0	0	0	0	0	0	0	0	0	0	0	0	0	0	0	0	0
Zm00001d000228_T013	0	0	0	0	0	0	0	0	0	0	0	0	0	0	0	0	0	0	0	0	0	0	0	0	0	0	0	0	0	0	0	0	0	0	0
Zm00001d000228_T014	0	0	0	0	0	0	0	0	0	0.314003	0	0	0	0	0	0	0	0	0	0	0	0	0	0	0	0	0	0	0	0	0	0	0	0	0
Zm00001d000228_T015	3.86e-08	0.500343	1.20589	0.716128	0	0	0	0	0	0	0	0	0	0	0	0	0	0	0	0	0	0	0	0	0	0	0	0	0	0	0	0	0	0	0
Zm00001d000228_T016	1.71e-05	1.81e-08	0.00186901	1.59e-05	0	0	0	0	2.29386	1.36838	0.099184	2.95597	0	0	0	0	0	0	0	0	0	0	0	0	0	0	0	0	0	0	0	0	0	0	0
Zm00001d000228_T017	2.95e-09	0	0.281906	0	0	0	0	0	1.17e-08	0	0	0	0	0	0	0	0	0	0	0	0	0	0	0	0	0	0	0	0	0	0	0	0	0	0
Zm00001d000228_T018	0	5.25e-07	0	0	0	0	0	0	0.00236017	2.54e-06	0	0.282017	0	1.45e-10	0	0	0	0	0	0	0	0	0	0	0	0	0	0	0	0	0	0	0	0	0
Zm00001d000228_T019	0	1.68899	4.74e-07	0.49798	0	0	0.642774	0	0	4.97e-09	7.45e-09	0	0	0	0	0	0	0	0	0	0	0	0	0	0	0	0	0	0	0	0	0	0	0	0
Zm00001d000228_T020	0	0	0	0	0	0	0	0	0	5.47e-09	0	0	0	0.0269291	0	0	0	0.356768	0	0.0421092	0	0	0	0	0	0	0	0	0	0	0	0	0	0.0964752	0
Zm00001d000228_T021	0	0	3.98e-08	0	0	0	0	0	0	0	0	0	0	0	0	0	0	0	0	0	0.135318	0	0	0	0	0	0	0	0	0	0	0	0	0	0
Zm00001d000228_T022	0	6.41e-06	1.9967	1.17114	1.99945	0	0	0	0.770726	0.00108751	2.99025	1.15705	0	0	0	0	0	0	0	0	0	0	0	0	0	0	0	0	0	0	0	0	0	0	0
Zm00001d000228_T023	0	0	0	0	0	0	0	0	0	0	0	0	0	0	0	0	0	0	0	0	0	0	0	0	0	0	0	0	0	0	0	0	0	0	0
Zm00001d000228_T024	0.333319	0	0	0	0	0	0	0	0	0	0	0	0	0	0	0	0	0	0	0	0	0	0	0	0	0	0	0	0	0	0	0	0	0	0
Zm00001d000228_T025	0	0.124805	4.77328	2.23596	3.52604	4.77987	0	3.69794	1.9284	0	0	2.58632	0	0	0	0	0	0	0	0	0	0	0	0	0	0	0	0	0	0	0	0	0	0	0
Zm00001d000228_T026	0	0.406634	0	0	2.86e-06	0.0101075	0	0	7.47e-09	0	0	0	0	0	0	0	0	0	0	0	0	0	0	0	0	0	0	0	0	0	0	0	0	0	0
Zm00001d000228_T027	0	0	0	0	0	0.438321	0	0	0	0	0	0	0	0	0	0	0	0	0	0	0	0	0	0	0	0	0.0140302	0	0	0	0	0	0	0	0
Zm00001d000228_T028	4.02466	7.35241	9.12031	0.0183639	1.19102	1.59e-07	0.919631	3.12402	4.23625	1.93958	6.76e-06	0.000283397	0	0	0	0	0	0	0	0	0	0	0	0	0	0	0	0	0	0	0	0	0	0	0
Zm00001d000228_T029	0.701795	1.11849	0.344756	0	0	0	0	0	1.07989	8.74e-05	0	0.562142	0	0	0	0	0	0	0	0	0	0	0	0	0	0	0	0	0	0	0	0	0	0	0
Zm00001d000228_T030	0	0	0	0	0	0	0	0	0.00183568	0.643715	0	7.4e-09	0	0	0	0	0	0	0	0	0	0	0	0	0	0	0	0	0.0354819	0	0	0	0.0526331	0	0
Zm00001d000228_T031	0.0726743	1.44362	1.19951	1.68268	2.19288	1.86655	1.78995	0.973301	2.6e-05	0	0	0.364669	0	0	0	0	0	0	0	0	0	0	0	0	0	1.37e-05	0	0	0	0	0	0	0	0	0
Zm00001d000228_T032	4.61247	1.78e-08	4.01293	2.63265	1.79253	2.03e-09	0	0.00535753	2.32863	0	0	1.01679	0	0	0	0	0	0	0	0	0	0	0	0	0	0	0	0	0	0	0	0	0	0	0
Zm00001d000228_T033	10.2656	6.21313	5.48008	6.37115	13.2691	4.87803	7.38203	12.9928	0	3.55423	3.81206	2.52836	0	0	0	0	0	0	0	0	0	0	0	0	0	0	0	0	0	0	0	0	0	0	0
Zm00001d000228_T034	0	0	0	0	0	3.6336	0	2.72197	2.27e-06	0.00508329	2.62e-07	0	0	0	0	0	0	0	0	0	0	0	0	0	0	0	0	0	0	0	0	0	0	0	0
Zm00001d000228_T035	16.5128	4.8664	21.6839	9.14225	10.7916	8.26244	12.4322	18.0863	5.80176	3.13242	3.69637	0.745798	0	0	0	0	0	0	0	0	0	0	0	0	0	0	0	0	0	0	0	0	0	0	0
Zm00001d000228_T036	0	0	0	0	0	0	0	0	0.107565	0	0	0	0	0	0	0	0	0	0	0	0	0	0	0	0	0	0	0	0	0	0	0	0	0	0
Zm00001d000228_T037	0	0.566719	1.31158	1.42831	0	0.931988	1.13e-06	0	1.43915	2.69584	0	0.133653	0	0	0	0	0	0	0	0	0	0	0	0	0	0	0	0	0	0	0	0	0	0	0
Zm00001d000228_T038	0	0	2.95e-07	0	0	0	0	0	9.42e-10	0	0	0	0	0	0	0	0	0	0	0	0	0	0	0	0	0	0	0	0	0	0	0	0	0	0
Zm00001d000228_T039	0.566586	2.96296	6.89e-05	0.942527	1.14859	2.10558	0.529976	2.51458	0.260163	0.951489	0	0.823422	0	0	0	0	0	0	0	0	0	0	0	0	0	0	0	0	0	0	0	0	0	0	0
Zm00001d000228_T040	0	0	3.52e-09	3.85e-07	0	0	0	0	1.05e-05	0	0	2.23e-07	0	0	0	0	0	0	0	0	0	0	0	0	0	0	0	0	0	0	0	0	0	0	0
Zm00001d000228_T041	0.170323	0	0.653943	0.538752	0	0	0	0	0.763522	0.173357	0	0.000946555	0	0	0	0	0	0	0	0	0	0	0	0	0	0	0	0	0.00108004	0	0	0	0.0896342	0	0
Zm00001d000228_T042	52.8499	18.1032	27.35	20.7835	29.2913	22.6442	31.6528	32.2439	2.37328	4.62791	0	0.113673	0	0	0	0	0	0	0	0	0	0	0	0	0	0	0	0	0	0	0	0	0	0	0
Zm00001d000228_T043	4.23301	2.79858	1.41108	3.42e-05	6.05005	2.5563	4.28278	2.94e-08	0.00019893	0	0	0	0	0	0	0	0	0	0	0	0	0	0	0	0	0	0	0	0	0	0	0	0	0	0
Zm00001d000228_T044	0	0	0	0	2.92e-07	0	0	0	0	0	0	0	0	0	0	0	0	0	0	0	0	0	0	0	0	0.103267	0	0	0	0	0	0	0	0	0
Zm00001d000228_T045	1.22041	2.13149	0	1.83905	0	0	0	0	2.01341	0	1.92333	1.08638	8.52e-07	0	0	0.73507	0	0	0	0	0	0	0	0.000774604	0	0	0	0.30011	0	0.694335	0	0	0	0	0
Zm00001d000228_T046	0	0	0.449355	0	0	0.867224	1.24189	0	0	0	0	0	0	0	0	0	0	0	0	0	0	0	0	0	0	0	0	0	0	0	0	0	0	0	0
Zm00001d000228_T047	0	0	0	0	0.446749	2.88e-06	1.08427	0	0.337336	1.15978	0	0.691683	2.93e-09	0	0	0.0120677	0	0	0	0	0	0	0	2.62e-06	0	0	0	0.00140422	0	0.00266598	0	0	0	0	0
Zm00001d000228_T048	0.00289063	0.352983	0.689392	0	0	0	0	0	0.120911	0	0	4.62e-07	0	0	0	0	0	0	0	0	0	0	0	0	0	0	0	0	0	0	0	0	0	0	0
Zm00001d000228_T049	0.41595	0.314231	1.48e-09	0.00453479	0	0	0.486171	0	0.364934	0	0	0	0	0	0	0	0	0	0	0	0	0	0	0	0	0	0	0	0	0	0	0	0	0	0
Zm00001d000228_T050	0	0.000157803	0	0	1.55727	1.12e-05	0	0	0	0	0	7.41e-10	0	0	0	0	0	0	0	0	0	0	0	0	0	0	0	0	0	0	0	0	0	0	0
Zm00001d000228_T051	4.80806	4.45618	5.74e-09	0	3.38689	2.71402	3.34574	0.0838636	0.564876	2.20892	0.273302	0	0	0	0	0	0	0	0	0	0	0	0	0	0	0	0	0	0	0	0	0	0	0	0
Zm00001d000228_T052	0	0	0	0	0	0	0	0	0.141933	1.17e-05	4.81e-06	2.16e-10	0	0	0	0	0	0	0	0	0	0	0	0	0	0	0	0	0	0	0	0	0	0	0
Zm00001d000228_T053	0	0	6.16e-05	2.87996	0	0	0	0	1.75e-07	0	0	0	0	0	0	0	0	0	0	0	0	0	0	0	0	0	0	0	0	0	0	0	0	0	0
Zm00001d000228_T054	0	2.08363	0	0	0	2.41e-05	0	0	0.338942	0.596318	0	0	0	0	0	0.000128218	0	0	0	0	0	0	0	4.87e-09	0	0	0	3.72e-06	0	0	0	0	0	0	0
Zm00001d000228_T055	2.28964	7.21e-07	2.49017	8e-09	0	2.06788	0	0	0.767332	0.777452	2.00129	1.06425	0	0	0	0	0	0	0	0	0	0	0	0	0	0	0.0413258	0	0	0	0	0	0	0	0
Zm00001d000228_T056	0	0	0	0	0	0	0	0	0	0	0	0	0	0	0	0	0	0	0	0	0	0	0	0	0	0	0	0	0	0	0	0	0	0	0
Zm00001d000228_T057	0	0	0	0	0	0	0	0	0	0	0	0	0	0	0	0	0	0	0	0	0	0	0	0	0	0	0	0	0	0	0	0	0	0	0
Zm00001d000228_T058	0.37581	0	0.440333	0	0.374336	0	0.120054	0	0.183408	0.314014	0	0	0	0	0	0	0	0	0	0	0	0	0	0	0	0	0	0	0.0752856	0.158287	0	0	0	0	0
Zm00001d000228_T059	2.53e-05	0	0.0547996	0	0	0	0	0	0	0	2.867	0	0	0	0	0	0	0	0	0	0	0	0	0	0	0	0	0	0	0	0	0	0	0	0
Zm00001d000228_T060	3.04043	0.0048673	1.90264	1.02144	12.1818	0.0172413	2.67107	0	0	0	0	0	0	0	0	0	0	0	0	0	0	0	0	0	0	0	0	0	0	0	0	0	0	0	0
Zm00001d000228_T061	0	2.37e-06	0	0	0	0	1.15667	0	4.02e-07	3.59e-07	0	0.000925509	0	0	0	0	0	0	0	0	0	0	0	0	0	0	0	0	0	0	0	0	0	0	0
Zm00001d000228_T062	0	0	0.261645	0	0	0	0.143914	0.203136	0.118895	0	0	0	0	0	0	0	0	0	0	0	0	0	0	0	0	0	0	0	0	0	0	0	0	0	0
Zm00001d000228_T063	0	0	0	0	9.64e-06	0	0	0	0	0	0	0	0	0	0	0	0	0	0	0	0	0	0	0	0	0	0	0	0	0	0	0	0	0	0
Zm00001d000228_T064	1.07751	3.06304	0.135844	0.714572	0	0.000649526	0	1.17356	0.745579	0.218824	0	1.30824	0	0	0	0	0	0	0	0	0	0	0	0	0	0	0	0	0	0	0	0	0	0	0
Zm00001d000228_T065	0	0	0	0	0	0	0	0	0	0	0	0	0	0	0	0	0	0	0	0	0	0	0	0	0	0	0	0	0	0	0	0	0	0	0
Zm00001d000228_T066	0.530908	0.676264	2.269	2.9311	2.13449	0	7.51e-09	0	0	0	0	0.376791	0	0	0	0	0	0	0	0	0	0	0	0	0	0	0	0	0	0	0	0	0	0	0
Zm00001d000228_T067	0	2.31005	0.292596	0	3.28632	5.47e-07	0	0.000154886	3.89e-07	0.000142489	6.43e-05	3.12e-05	0	0	0	0	0	0	0	0	0	0	0	0	0.0310757	0	0	0	0	0	0	0	0	0	0
Zm00001d000228_T068	2.77e-06	0	0	2.23835	6.50202	2.28017	4.6452	4.11713	0.00207333	0.000196505	0.000483095	0.745976	0	0	0	0	0	0	0	0	0	0	0	0	0	0	0	0	0	0	0	0	0	0	0
Zm00001d000228_T069	2.403	0.479292	0.960086	0.207848	0	7.99e-10	0	3.30367	1.42287	0.918536	0.495886	0.628693	0	0	0	0	0	0	0	0	0	0	0	0	0	0	0	0	0	0	0	0	0	0	0
Zm00001d000228_T070	0	0.0454409	0	0	0	0	0	0	0.0127953	1.91e-05	0	0	0	0.0115533	0	0	0	0	0.0329877	0	0	0.128871	0	0	0	0.0281489	0	0	0	0	0	0.207804	0	0	0
Zm00001d000228_T071	0	0	0	0	1.82337	0	0	0	0	0	0	0	0	0	0	0	0	0	0	0	0	0	0	0	0	0	0	0	0	0	0	0	0	0	0
Zm00001d000228_T072	0	0	0	0	0	0	0	0	0	0.222299	0.112549	0	0	0	0	0	0	0	0	0	0	0	0	0	0	0	0	0	0	0	0	0	0	0	0
Zm00001d000228_T073	5.81318	4.47455	10.6953	0.1346	0	1.45871	1.9472	0.075744	7.09598	4.02802	6.67441	1.00843	0	0	0	0	0	0	0	0	0	0	0	0	0	0	0	0	0	0	0	0	0	0	0
Zm00001d000228_T074	0	0	0	0	0	0	0	0	0	0	0	0	0	0	0	8.48e-06	0	0	0	0	0	0	0	0	0	0	0	1.08e-07	0	0	0	0	0	0	0
Zm00001d000228_T075	0	0	0	0	0	0	0	0	0.402424	0	3.20434	0	0	0	0	0	0	0	0	0	0	0	0	0	0	0	0	0	0	0	0	0	0	0	0
Zm00001d000228_T076	0.0236878	0.313173	2.69974	2.35044	0	0	0.231701	1.9493	0.392376	0.178639	1.09365	0	0	0	0	0	0	0	0	0	0	0	0	0	0	0	0	0	0	0	0	0	0	0	0
Zm00001d000228_T077	0	0	0	0	0	0.543885	0	0	0.000124618	0.0022018	0.158876	0	0	0	0	0	0	0	0	0	0	0	0	0	0	0	0	0	0	0	0	0	0	0	0
Zm00001d000228_T078	0	0	0.237541	2.74495	0	1.02914	0	0	0	0.837319	0	0	1.08681	0.0660991	0	0.140484	0	0	0.0424307	0.0391538	0.707516	0.851063	0	0.342545	0.323211	0.413793	0.153668	0.437035	0	0.301294	0	0	0	0	0
Zm00001d000229_T001	9.02265	3.88102	2.99055	1.95635	0.237735	0.338397	0.278037	0	3.85914	4.31729	2.50962	1.54756	0.745807	12.9999	2.93216	0	0	0	0.103838	1.40393	0	0.498076	1.18025	0.237321	3.04831	0.1159	10.28	2.79064	0.750917	0.225964	0	5.83972	0.108882	0.912449	3.04859
Zm00001d000230_T001	2.88752	3.10713	3.00667	4.18671	6.66728	3.0744	5.7565	3.74366	1.5455	1.7403	2.3897	1.8754	3.43115	2.21783	4.17941	3.04272	9.05745	4.99189	3.73312	2.49467	0	1.52971	8.63159	1.50101	2.00519	2.03083	1.88486	2.87007	0.992942	2.26137	9.48536	0	2.41629	3.68848	1.55782
Zm00001d000230_T002	3.91808	2.96763	2.05308	4.95335	4.23126	5.87161	1.45259	2.32178	4.94641	2.27049	1.99e-07	2.11676	1.07e-08	4.94331	0	2.19e-06	0	0	2.69376	2.3102	3.4541	3.60509	1.34e-06	2.81997	2.0251	2.45163	2.07276	7.61856	1.86665	2.68577	9.95e-07	4.81099	2.61902	1.98825	1.23e-07
Zm00001d000231_T001	0	0	0.0446624	0	0	0	0	0	0.0227743	0	0	0	0.377368	0.134742	0.10923	0	0	0	0.26571	0.0996508	0.177325	0	0	0.373692	0.149	0.0650471	0	0.235931	0.0539209	0	0	0.14676	0.172486	0.0971238	0.547385
Zm00001d000232_T001	0	0	0	0	0	0	0	0	0	0	0	0	0	0.0194893	0	0.215426	0.0942919	0.177022	0.0554905	0.032081	0	0	0	0	0	0	0	0	0.0103683	0	0	0.0744061	0.0278769	0	0
Zm00001d000233_T001	2.71599	1.35599	1.43572	1.69155	1.89678	2.9617	2.95	4.74067	2.55612	5.68026	5.63179	5.41235	2.27684	1.99564	4.43086	4.14527	4.23593	0.0302702	4.4465	4.15363	6.98111	2.22242	7.29617	5.65557	4.21246	4.4689	3.52138	3.90133	0.62139	5.64844	0	1.06886	2.03492	0.797918	0.00951776
Zm00001d000235_T001	0	0	0	0	0	0	0	0	0	0	0	0	2.24164	0.761346	0.625186	0	0	0	0	0.193114	0	1.06458	1.7186	0.717736	0.283346	1.66266	1.60248	4.51217	0.303684	0.7213	0	0.862654	0.336917	0.573512	0
Zm00001d000236_T001	19.9656	32.1187	13.3872	26.215	19.3151	21.877	22.4528	16.1922	23.0268	15.8608	17.3845	13.1829	0	8.98446	0.454585	2.15363	13.1859	15.2089	11.2571	12.886	0.141493	0.438417	2.06452	1.5398	5.03262	1.77951	0.183663	0.59234	0.676664	0.673684	0	0.597061	1.12307	4.91889	0
Zm00001d000237_T001	3.99009	11.3684	16.2253	15.961	5.59968	6.70717	6.10629	4.70105	16.6265	12.2657	11.0859	6.30911	2.74922	4.7922	4.59754	2.61687	0.222701	0.859298	0.365195	0.652153	2.55642	2.86633	0.939874	6.13007	9.94229	1.90296	7.99094	0.930072	18.2887	1.95116	0	8.99431	3.12248	2.93922	8.82945
Zm00001d000238_T001	8.18481	5.58834	5.0414	4.81955	4.71635	2.49259	3.79718	8.14799	4.44902	3.66934	2.30124	4.14019	4.85908	1.95705	4.29808	4.62732	3.15084	4.55927	2.12525	3.43979	2.88891	1.82386	4.15731	3.08885	4.77576	3.16426	3.3175	0.849638	5.78107	2.58787	0.955451	3.85136	2.21347	3.19039	2.36264
Zm00001d000240_T001	1.38942	1.77916	2.22096	1.3526	1.98566	2.29637	1.06863	0	1.72168	1.4835	1.97481	2.50837	0	1.11285	0	0	0	2.43e-09	1.85231	0	0.786994	0.641478	0	0	0.571461	0	0.247877	0	0.754937	1.78236	0.626477	0	1.97021	1.03809	0
Zm00001d000240_T002	0	0.0537104	0	0	0.911938	0.0986067	0.352136	3.54366	0.453983	0	0	0	1.17346	0.0605674	0.723382	1.26203	1.80355	1.28864	0.474446	0.796136	0	0.42083	1.30952	0.815039	0.608296	1.06417	0.593708	0.841601	0.639573	0.00558797	0	1.36041	0.561946	0.0163593	0.310346
Zm00001d000240_T003	21.8185	25.2033	12.9516	10.7676	1.29842	7.57492	9.43987	6.90417	37.9684	42.8597	50.7331	41.4757	13.8657	23.6876	25.3687	5.97438	0	5.38578	10.071	42.3639	42.4902	17.7086	21.7797	31.4424	32.969	27.5696	35.2105	31.5803	33.1495	11.2981	5.60653	15.9813	12.5882	12.8423	24.7021
Zm00001d000240_T005	0.749073	0	1.54226	2.22848	0	0	1.04288	1.4477	1.27608	1.33949	3.2348	0.549762	0	1.56529	1.32022	0	0	0	0.550841	1.41005	0	0	4.00304	2.82274	0.640071	2.69828	0	0	2.9647	4.07261	0	0	2.03129	0	0
Zm00001d000240_T006	0	0	0	16.0121	3.14171	1.54e-07	0	0	0	0	0	4.74046	5.30226	4.2139	2.8942	0	12.1748	2.27708	0	1.11695	6.83e-06	0	8.58e-09	1.49e-05	0.10175	0	0	4.16139	2.78794	0	0	0.245603	0	0	0.0484358
Zm00001d000240_T007	0	0	0	0	0	0	0	0	0	0	0	0	0	0	0	0	0	0	0	0	0	0	0	0	0	0	0	0	0	0	0	0	0	0	0
Zm00001d000240_T008	0	0	0	0	2.894	0	0	0	0	0	0	8.15e-05	4.07525	0.222278	0	19.0386	0	11.6276	0	0	0	0	3.49e-08	0	1.64818	0	0	0.395408	0	0	8.49399	0	0	0	0
Zm00001d000240_T009	3.11926	0	2.58286	0	0	0	0	0.714585	2.45747	0	0.0252551	4.65441	0	3.7286	0	0	0	0.172076	5.4974	0.889201	0	16.9836	0	4.38426	3.68643	1.149	0	0	2.86338	7.63333	0	10.2358	3.53911	4.94365	0
Zm00001d000240_T010	35.2421	17.7084	38.6112	41.9899	53.116	44.7927	35.6944	39.0317	2.28803	2.37696	8.14548	4.33886	35.3454	19.4003	39.3912	31.5294	65.8501	33.5039	44.0763	0	0	29.4878	0	1.58e-08	8.52778	2.95499	7.48579	9.55547	7.94768	24.5328	58.1916	17.3466	15.9935	25	16.4132
Zm00001d000241_T001	0.592258	0	0	0	2.73255	0	1.3538	0	0	0	0	2.96932	0	1.19144	0	0	0	0	1.79043	0	0	0	5.12593	0	1.58873	2.10829	0.925624	5.23629	1.10238	0	0	0	0	1.03468	5.74922
Zm00001d000241_T002	15.6349	8.77602	9.57913	8.57333	11.1639	7.09643	16.9137	13.6514	11.7223	10.3964	12.7567	9.72442	18.1737	16.7068	16.0336	15.3697	16.3046	12.1835	23.759	14.8328	21.6403	35.8414	29.1157	21.4027	16.2208	18.5076	22.5456	3.66983	13.5402	15.7673	9.12061	14.5739	16.5687	19.8343	15.3936
Zm00001d000241_T003	0.881977	0.630691	0.768884	0	3.50545	1.96054	2.71353	2.05922	0.67267	1.10964	0.720914	0.778182	1.24195	1.37827	1.02712	0	0	1.62624	2.14835	0.526392	0.480157	0	0.857983	0.331094	0.846613	1.1685	0.705458	0.566053	1.15165	0.679317	0	1.30038	1.6335	2.27581	1.36246
Zm00001d000241_T004	0	2.19816	0.695109	0	0	2.32548	1.06935	0	1.1367	1.41462	0	2.03429	0	2.6173	0	0	0	0	0.424547	5.67311	0	0	0	0	0.21637	9.73e-10	0.0580541	2.61114	0.81399	3.22297	0	1.55366	5.12739	0	0
Zm00001d000242_T001	1.51515	2.54348	5.59354	5.49947	1.17742	3.01847	1.80064	4.74315	0.994159	0.939314	0	0.412822	3.10788	2.86659	0	8.09194	5.10671	9.84335	7.46509	1.8812	0	0	0	0.999399	0.987392	1.33382	0.377439	0	0.652861	2.0658	0	0	2.84925	1.62691	0
Zm00001d000243_T001	16.3359	14.8158	12.8144	18.7027	11.7792	7.37535	14.6162	15.8184	7.00345	7.452	9.98732	4.83575	2.54531	6.66333	2.1877	10.6796	8.494	10.4003	12.0912	6.4881	2.95107	9.91119	11.5376	7.49173	8.72557	10.5001	7.20441	6.38001	7.77775	26.5985	11.2889	13.2365	12.2611	10.5263	16.7712
Zm00001d000247_T001	0	0	0	0	0	0	0	0	0	0	0	0	0	0	0	0	0	0	0	0	0	0	0	0	0	0	0	0	0	0	0	0	0	0	0
Zm00001d000247_T002	0	0	0	0	0	0	0	0	0	0	0	0.0289071	0	0	0	0	0	0	0	0	0	0	0	0	0	0	0	0	0	0	0	0	0	0	0
Zm00001d000250_T001	0	0	0	0	0	0	0	0	0	0	0	0	0	0	0	0	1.05071	0	0	0	0	0	0	0	0	0	0	0	0	0	0	0	0	0	0
Zm00001d000254_T001	0	0	0	0	0	0	0	0	0	0	0	0	0	0	0	0	1.45869	0	0	0	0	0	0	0	0	0.124316	0	0	0	0	0	0	0.352698	0	0
Zm00001d000255_T001	3.09018	2.37845	4.48641	4.44308	7.35e-08	3.5322	0	1.42741	3.38515	1.67041	0	0.513964	0.0519687	1.3338	0.24153	2.02889	2.44579	0	2.07921	2.04912	3.74576	1.65043	0	4.58204	2.79853	2.66545	1.9436	0	4.13517	0.000305375	0	0.491673	1.71284	1.27972	5.73833
Zm00001d000255_T002	3.28445	2.05062	5.1529	9.58913	6.12051	4.5628	1.14805	12.0902	10.8714	16.6459	6.33373	14.4264	0	3.8541	0.250455	0	0	0	6.40165	0	0	0	0	1.24e-05	1.97941	3.45009	5.55565	0	3.28437	0	0	0	0	0.816445	4.03949
Zm00001d000255_T003	7.37e-10	2.61e-06	1.36823	0	4.78e-08	1.25592	0	0.492665	0.00103943	0	0	0	0.012078	0.260708	0.0120016	3.49542	1.05209	0	4.23358	0	0.77276	1.28694	0	0	0.322633	0.0177652	0.377806	0	0.96927	0.000249848	0	1.03181	1.80051	2.13119	0.829372
Zm00001d000255_T004	12.2283	0	0	1.97763	14.4143	0	21.3889	10.451	0	0	0	0	0	0	0	0	0	0	0	0	0	0	0	0	0	0	0	0	0	0	0	0	0	0	0
Zm00001d000256_T001	0	0	0	0.316382	0	0	0	0	0.140457	0.0812241	0	0	0	0.130468	0.341333	0	0	0	0.543048	0	0.532205	0.101922	0	0.579481	0.53445	0.0469855	0	0	0.0379498	0	0	0.225795	0.176867	0	0
Zm00001d000256_T002	0.104493	0	0	0	0	0	0	0	0	0	0	0	0	0	0	0	0	0	0	0.123177	0	0	0	0	0	0.235568	0.164486	0	0	0	0	0	0	0.34991	0
Zm00001d000257_T001	6.04183	10.7589	8.07429	12.2636	14.2987	5.45637	7.24722	12.8959	23.7451	26.7659	19.0425	24.0131	0	0.242396	0	0	0	0	0.816274	0.692515	0	0	1.28342	0	0.249799	0.482585	0.216604	0	0.34437	0	0	0	0	0	0
Zm00001d000257_T002	0.435274	2.1459	4.22388	1.58769	2.8991	4.62632	1.58683	0.870956	2.09705	1.99425	2.79067	2.25996	0	1.63778	1.3639	0	0.940447	5.26485	2.73764	0.594213	1.42365	0.861052	0.674981	0.525996	1.09461	1.06287	0.754657	0.974888	0.950416	0.73341	0	0	1.42701	1.16955	0
Zm00001d000257_T003	0	0	0	0	0	0	0	0	0	0	0	0	0	0	0	0	0	0	0	0	0	0	0	0	0	0	0	0	1.89e-10	0	0	0	0	0	0
Zm00001d000257_T004	0	0	0	0	0	0	5.21819	0	0.273099	0.56962	0	0	0	2.67279	3.226	0	0	0	12.442	1.30738	0	4.25624	0	0	1.46762	1.81602	1.91342	0	2.63799	2.70876	0	6.68388	2.23527	0	0
Zm00001d000257_T005	69.7141	59.9437	75.6062	81.9189	77.7331	65.0795	55.7033	53.0593	45.8762	40.3553	44.0435	36.8834	71.9625	82.4401	67.4072	104.307	86.6725	89.8938	80.7186	58.9395	46.3076	71.3177	70.7112	62.9389	72.0271	81.0655	84.2508	70.268	110.159	77.4862	105.391	94.4151	98.1355	105.899	94.6429
Zm00001d000257_T006	0	0	0	0.926961	0	0	0	0	0	0	0	0	0	0	0	7.97939	0	0	0	0.252527	0	8.25e-07	0	1.74421	0	0	0	0	0	0	0	0	0	0	0
Zm00001d000260_T001	0.261169	0.882976	0.840733	1.24426	1.88201	1.34983	1.11132	2.77405	1.13941	0.798621	1.49919	0.870802	0	0.930142	0.167891	3.17759	0.168895	0	2.2781	0.868441	0	0.601784	0.94855	0.380007	0.52572	1.26601	0.957253	5.5487	1.56711	1.97917	0	3.10894	2.52228	2.18313	0.813687
Zm00001d000270_T001	0.00179045	0	0	0	0	0.141744	0	0	0	0.0547461	0	0	0	0	0	0	0.171632	0	0.0644447	0.0385225	0	0	0	0	0.134043	0.0745727	0.0421912	0	0.061334	0	0	0	0.175429	0	0
Zm00001d000270_T002	0.00193285	0.262815	0.0505476	0.0183987	0.656447	0	0.168453	0.0379556	0.0428552	0	0	0.0717078	0	0.0400493	0	0	0	0	0.107506	0	0.10198	0	0	0	0.0146731	0.0255804	0.0525726	0	0.0541495	0.0290432	0	0.0674311	0.137337	0.0447908	0
Zm00001d000270_T003	0.224264	0.179786	0.0359729	0	0	0.417657	0	0	0.0757645	0.0933044	0	0	0	0.0397521	0	0	0	0	0.121092	0.0629462	0	0	0	0.0963752	0	0	0	0	0.135761	0.107589	0	0	0.0968061	0.121079	0
Zm00001d000270_T004	0.186419	0	0.119885	0.264023	0	0	0	0	0.00172163	0.121082	0	0	0	0.018717	0	0	0.194999	0	0.0619645	0	0	0.0582724	0.129228	0	0	7.26e-08	0	0.097764	0.137678	0	0	0.106771	0	0	0
Zm00001d000270_T005	0	0	0	0	0	0	0	0	0.0164893	1.62e-08	0	0.134581	0	0	0	0	0	0	0	0	0	0	0	0	0	1.18e-10	0	0	0	0	0	0	0.00719117	0	0
Zm00001d000270_T006	0	0	0.270975	0.0819824	0.375274	0	0.0959167	0.307381	0.321057	0.386125	0.739312	0.154937	0	0	0.227549	0	0	0	0	0.0463328	0.0274162	0	0	0.0319558	0	0	0	0	0	0	0.554465	0.0181076	0	0.0141038	0
Zm00001d000270_T007	0.585805	0.367873	0.463591	0.622988	1.12866	0.641018	0.702744	0.930791	0.157199	0.228484	0.287049	0.276656	0	0.236851	0	0.354026	0.52867	0.489389	0.531471	0.0435387	0.150251	0.434954	0.17869	0.0708955	0.154233	0.242087	0.0778889	0.454897	0.207542	0.250223	0	0.38418	0.233977	0.215072	0
Zm00001d000270_T008	0.182238	0.278038	0.100604	0	0.257998	0	0.319965	0.730842	0.118076	0.113339	0	0.0921449	0.247877	0.107341	0.10003	0.320402	0	0	0.131867	0.0271268	0	0.0588761	0.111927	0	0.079547	0.06846	0.137011	0.197717	0.0640948	0.277369	0.363542	0	0.0853179	0.406864	0.742092
Zm00001d000270_T009	0.296677	0.350703	0.9587	0.725485	1.33386	0.156586	0.644975	2.07055	0.448961	0.166082	0.337173	0.346157	0.373675	0.739577	0.567539	1.20301	0.82203	0.833441	1.01177	0.253133	0	0.341061	0	0.200423	0.641189	0.409762	0.194918	1.82909	0.90785	1.37583	0.936269	1.53493	1.00024	1.47874	9.28e-09
Zm00001d000270_T010	0.111022	0	0.25105	4.22244	2.34328	1.05038	0	1.66762	0.297991	1.01872	0.787882	0	0	0.52396	2.26519	1.93351	0	0	1.21572	0.842465	0	0	0	0	0.808836	1.03634	0	3.53118	2.73027	2.81015	6.04221	0	0.162982	2.37599	2.83051
Zm00001d000270_T011	3.98513	0.379625	1.07613	1.36151	5.227	0	1.48593	7.72323	0.796103	1.12786	0	1.24933	7.13402	0.836732	0.480343	8.65496	2.30908	7.20784	2.09029	0	0	0.260129	0	0	0.70591	0	0.0266374	0.435993	0.196713	0	0	0	0	0.419507	0
Zm00001d000272_T001	0	0.784623	0.58584	0	0.813044	0.975644	0.206332	1.86317	0.254399	0.223603	0.892085	0.232811	0	1.33325	0.13464	0.97823	0.144621	0.392527	1.56918	0.143963	0	0	0.925504	0.295311	0.107891	0.690978	0.278097	1.50419	1.06917	0.494793	0	1.11561	1.53866	1.87433	2.12742
Zm00001d000277_T001	0	0	0	0	0.264864	0	0	0.423665	0	0	0	0.0987895	0	0.0348463	0	0	0	0.338442	0	0	0	0	0	0	0	0	0	0	0	0	0	0	0	0	0
Zm00001d000279_T001	0	0	0	2.46e-08	2.2e-09	1.46565	0.504718	0.957937	0.556781	0.0732533	1.05829	0.15282	0	0.0442921	0	0	0	1.9779	4.54894	0	0.0363989	0.291547	1.18575	0	0	0	0	10.8893	3.3763	0	1.68e-07	4.26584	2.3706	5.55217	4.73723
Zm00001d000282_T001	0.303028	1.05269	0.830055	0	1.53118	0.736614	0.233682	0.641335	0.784804	0	1.22532	0.146477	0	0.179422	0.0673968	3.74251	0.126428	0	0	0.613388	0	0.108086	0	0	0.125745	0	0.470868	0	0	0	1.35306	0	0	0.0841365	4.00541
Zm00001d000288_T001	0.54539	1.09123	1.3946	1.28004	0	1.45351	1.56078	1.14324	2.58395	0.80881	0	2.31263	0	1.2063	1.6676	0	1.1193	3.63972	1.2187	0.868031	1.08258	0	0	5.97317	5.1064	2.68374	2.91084	1.99245	3.20915	2.39188	0	8.26955	9.28354	21.2187	0
Zm00001d000288_T002	0.244879	0	0.261838	0	1.27948	1.4363	2.16103	0	1.58249	1.29592	0.971377	0.377047	0.580932	0.479232	0	2.31804	0	0.163143	0.191419	0.221143	0	1.3664	0	2.76905	1.55507	0.353723	0.559201	0.164308	1.06937	1.55007	3.2125	7.53256	4.54337	6.68318	3.16513
Zm00001d000291_T001	11.4023	6.42862	7.26733	7.40906	6.09741	10.7536	12.529	11.8063	4.31561	5.10766	6.40631	5.50344	7.3772	4.6459	11.0733	6.26266	7.86075	6.86632	5.74612	5.80647	7.85783	5.41811	6.908	7.67828	7.59288	3.99911	5.91674	3.75849	5.59243	5.02993	32.8827	4.54824	3.37115	5.26926	5.7393
Zm00001d000291_T002	3.37e-05	0	0	5.04e-06	2.99341	0.23395	0.437183	0	0.198396	0	0	0	0	0	0	2.23234	0.941139	0.796795	0	0	1.38365	0	0.188622	0.047572	0	0	4.95e-07	4.56846	0	0	0	0	1.47097	0	0
Zm00001d000293_T001	0.644452	0.344583	0.453986	0.215236	0.874026	0.990125	0.450541	1.42915	0.265569	0.637822	0.704349	0.324158	0	0	0	0	0	0	0	0.0331879	0	0	0	0.122739	0.0494771	0.0607845	0	0	1.00336	0.115335	0	0	0.0566571	0	0
Zm00001d000293_T002	1.19104	1.2395	3.10333	2.41662	2.74928	3.21161	2.66311	2.51902	1.85832	1.83566	2.85618	2.49617	1.05165	1.32967	1.31599	1.34272	2.47933	1.08818	1.39844	2.45069	1.40263	0.481035	1.49098	0.574863	1.14786	1.05178	0.507758	1.74387	0.591536	1.99676	1.23938	2.84262	1.6932	2.17813	0.61994
Zm00001d000294_T001	1.54748	0.422565	0.55946	0.756001	0.424182	0.482776	1.28786	3.22526	1.26612	1.62066	1.63129	2.8046	1.68365	4.73329	3.45515	17.2912	0	2.61133	0.992098	3.48397	7.54703	2.45449	9.62858	13.7189	2.27031	7.19557	4.10304	9.31663	4.71378	7.07191	9.39576	20.1084	6.12112	2.08018	54.8006
Zm00001d000294_T002	0	0	0	0	0	0	0	0	0	0	0	0	5.53967	0	0	0	0	1.04904	0	5.25e-07	0	1.52304	0	0	0	0	0	7.66937	0	0	0	0	0	0	0
Zm00001d000294_T003	1.43438	2.00401	1.5846	0	1.50081	2.22365	3.86738	8.35667	0	0	4.9147	0.60463	19.2206	4.244	5.90103	44.3124	2.24496	1.31919	3.88301	2.17569	4.6281	5.14436	0	6.38967	5.60559	4.05622	3.39888	11.572	2.85155	23.0257	95.8374	31.7658	15.9297	3.92484	38.7211
Zm00001d000294_T004	5.46127	1.30599	0.666732	3.43928	0	1.08034	2.34482	6.20372	4.20148	1.96606	5.18332	7.34309	16.5038	11.6976	16.1306	74.1691	5.4462	7.17589	0.637218	8.62815	25.9961	3.29599	12.6446	25.0395	4.45429	12.0517	11.1758	49.1309	12.4875	33.6592	69.7614	48.266	22.1196	4.51691	144.122
Zm00001d000295_T001	52.9612	49.276	40.0446	46.7483	40.755	34.7577	36.0987	33.7786	49.7	62.3495	53.2021	65.1106	50.703	41.5375	38.4513	20.7809	31.4128	38.7783	37.5868	41.4407	44.2834	60.0231	34.169	39.8621	39.5807	42.8115	51.4632	21.2679	65.0193	25.679	21.5987	26.8568	27.4869	30.2594	45.4845
Zm00001d000296_T001	0.0466922	0	0	0	0	0	0	0	0	0	0	0	0	2.06e-05	0	0	0.324269	0	0	0	0	0	0	0	0	0	0	0	0	0.167353	0	1.44e-08	0.380303	0.27236	0
Zm00001d000296_T002	0	0	0	0	0	0	0	0	0	0	0	0	0	0.461709	0	0	0	0.0321806	1.36717	0.364865	0	0	0	0	0	0	0	0	0.489815	0	0	0.870418	0	0	0.520341
Zm00001d000297_T001	0	0	0	0	0	0	0	0	0	0	0	0	0	0	0	0	0	0	0	0	0	0	0	0	0	0	0	0	0	0	0	0	0	0	0
Zm00001d000298_T001	0	0	1.50225	2.07514	0	1.19604	1.20467	1.58314	0.431709	0.298837	0	0.351166	0	0	1.36119	0	0.378391	5.11614	0	0	0	0	2.66786	2.37545	2.27769	4.54747	0.406585	1.70249	0.394043	2.22526	13.0924	5.10508	7.00249	2.78759	5.28118
Zm00001d000298_T002	10.5389	11.7047	21.0312	16.2372	18.2899	4.71488	6.97925	32.6255	10.0768	12.6907	23.6137	7.25765	24.016	1.40434	22.5458	55.6127	0.0105592	0.135301	1.28309	1.58488	8.72035	7.00411	0.0603774	119.886	52.2623	171.016	11.1647	70.4171	36.5878	56.6859	0.26431	87.675	152.831	13.6488	382.693
Zm00001d000299_T001	15.3183	13.8725	12.1296	19.2176	32.7516	16.4512	19.4711	23.0247	5.26814	6.60587	5.03072	11.6025	23.6672	12.9425	14.9782	14.6902	48.2217	29.6044	25.4364	15.7265	18.3642	13.6073	3.98942	5.28961	6.43074	2.69923	7.63177	3.16491	1.24248	3.71962	11.2184	4.4767	5.94055	8.08223	8.75e-07
Zm00001d000299_T002	19.7567	28.9283	16.3206	12.9289	45.305	30.5542	23.1231	21.5159	19.2413	20.2309	20.122	27.446	8.61365	13.6134	7.76038	7.5141	26.6667	12.5631	36.7536	17.9408	24.0159	17.464	7.3978	14.4319	11.5214	8.45498	10.8757	1.37787	1.60977	2.4653	4.71607	1.78008	5.62424	5.06169	0.94834
Zm00001d000299_T003	37.2625	30.3795	22.8731	29.9813	9.59131	28.7946	27.8753	45.7318	37.4831	52.657	38.3701	46.0742	28.3146	44.4372	25.6901	31.6544	38.883	37.4689	94.3511	66.4095	80.589	112.701	49.2692	47.5742	42.1328	33.5889	39.5561	15.2626	5.72134	3.67121	9.07766	16.805	21.0648	31.1487	6.01114
Zm00001d000300_T001	195.328	252.415	234.662	222.942	227.791	221.718	218.214	216.441	275.168	245.945	239.145	310.929	191.007	204.676	164.742	142.644	160.493	188.641	200.334	144.258	180.39	303.521	171.865	165.996	152.977	184.366	243.831	140.066	205.287	197.638	87.3931	184.886	180.882	182.412	190.881
Zm00001d000301_T001	1.79116	2.62606	1.86051	2.83697	1.78508	2.35581	2.15352	2.28756	2.60602	3.28114	2.74541	3.02778	3.04443	2.52785	1.63643	1.84628	1.41465	2.72951	3.35108	2.364	3.03094	2.72847	3.98462	1.75901	2.03428	2.26439	3.7101	1.35059	1.90566	1.15245	1.52179	1.12451	2.56411	1.87083	1.13025
Zm00001d000302_T001	43.0761	47.2771	57.5212	84.5986	44.0993	44.745	39.6135	50.7273	57.762	44.5102	54.5623	61.8278	60.6201	57.6516	59.488	68.1289	55.9834	68.0266	39.0636	66.8705	56.811	28.0396	36.1107	55.4355	59.2999	61.5968	62.2649	61.3307	90.7416	46.7163	63.0042	66.358	49.0936	54.0138	65.9787
Zm00001d000302_T002	100.195	90.0217	117.876	112.703	121.834	78.1367	86.1973	93.2746	58.8406	50.677	59.795	37.082	86.5325	57.4073	47.9268	48.4498	75.7748	69.415	62.7413	11.9528	9.49762	73.0503	2.086	18.7431	27.224	22.1881	37.1542	30.9479	34.0232	44.5455	92.4539	82.816	55.8767	45.4515	53.5804
Zm00001d000303_T001	0	0	0	0	0	0	0	0	0	0	0	0	0	0	0	0	0	0	0	0	0	0	0	0.261915	0.103507	1.06686	0.189392	0	0.0519805	0	0	0	0	0	0
Zm00001d000304_T001	0	0	0	0	0	0	0	0	0.00928479	0	0	0	0	0	0	0	0	0	0	0	0	0	0	0	0.00770534	0.0286082	0	0	0	0	0	0	0.0177115	0	0
Zm00001d000304_T005	0	0	0	0	0	0	0	0	0	0	0	0	0	0	0	0	0	0	0	0	0	0	0	0	0	0	0	0	0.00841665	0	0	0	0	0	0
Zm00001d000304_T006	0	0	0	0	0	0	0	0	0.186251	0	0	0	0	0	0	0	0	0	0	0	0	0	0	0	0	0	0	0	0	0	0	0	0	0	0
Zm00001d000304_T007	0	0	0	0	0	0	0	0	0.0103456	0	0	0	0	0	0	0	0	0	0	0	0	0	0	0	0	0	0	0	0	0	0	0.891569	0	0	0
Zm00001d000304_T008	0	0	0	0	0	0	0	0	0	0	0	0	0	0	0	0	0	0	0	0	0	0	0	0	0	0	0	0	0	0	0	0	0	0	0
Zm00001d000304_T009	0	0	0	0	0	0	0	0	0	0	0	0	0	0	0	0	0	0	0	0	0	0	0	0	0	0	0	0	0	0	0	0	0	0	0
Zm00001d000304_T010	0	0	0	0	0	0	0	0	0.0396129	0	0	0	0	0	0	0	0	0	0	0	0	0	0	0	0	0	0	0	0	0	0	0	0	0	0
Zm00001d000304_T011	0	0	0	0	0	0	0	0	0.0652639	0	0	0	0	0	0	0	0	0	0	0	0	0	0	0	0	0	0	0	0	0	0	0	0	0	0
Zm00001d000304_T012	0	0	0	0	0	0	0	0	0	0	0	0	0	0	0	0	0	0	0	0	0	0	0	0	0	0	0	0	0	0	0	0	0	0	0
Zm00001d000304_T013	0	0	0	0	0	0	0	0	0.0104369	0	0	0	0	0	0	0	0	0	0	0	0	0	0	0	0	0	0	0	0	0	0	0	0	0	0
Zm00001d000304_T014	0.226107	0	0	0	0	0	0	0	0	0	0	0	0	0	0	0	0	0	0	0	0	0	0	0.323647	0	0.0242409	0	0	0	0	0	0	0	0	0
Zm00001d000304_T015	0	0	0	0	0	0	0	0	0	0	0	0	0	0	0	0	0	0	0	0	0	0	0.569596	0	0	0	0	0	0	0	0	0	0	0	0
Zm00001d000304_T016	0	0	0	0	0	0	0	0	0	0	0	0	0	0	0	0	0	0	0	0	0	0	0	0	0	0	0	0	0	0	0	0	0	0	0
Zm00001d000305_T001	0	2.22878	0.466715	0.773902	0.632987	0	0.873891	0	0.319149	0.496542	0	0.25011	1.62363	2.22009	2.16916	0	2.80611	0	2.57583	0.600672	0.705707	0.556467	0.976974	3.06846	1.86703	1.7016	1.27779	0	3.05822	0	2.4457	1.78269	1.96602	2.6954	3.21827
Zm00001d000305_T002	3.27231	4.00847	3.88056	9.75979	1.09104	4.09291	2.14775	0	9.52075	10.1349	6.17e-08	10.4675	4.51288	0	0	4.10513	0	3.37562	0	0.372475	0.0556565	0	0	0	0.604548	0.150833	0	1.84775	0	0	0	3.85268	0	0	0.956078
Zm00001d000305_T003	36.0013	50.4508	50.4229	50.0911	58.5892	53.3853	45.745	50.4555	55.3102	44.6354	61.0463	40.7904	39.1004	43.2284	36.3116	26.5251	47.0954	33.9923	45.6724	43.0843	35.3942	49.8329	15.1988	34.9561	40.2777	26.141	43.0611	27.9306	26.883	17.34	53.616	20.6755	22.2744	31.3681	7.22458
Zm00001d000305_T004	0	0	0	0	2.24295	0	0	0	4.21191	3.83422	0.289615	3.51762	0	0.850299	0	0	0	0	0	1.93e-08	0.139822	0	0	0	0	0	0	0	0	2.51886	0	0	0	0	0
Zm00001d000305_T005	3.63e-09	2.35363	2.49988	0	0	0	3.44883	3.58062	1e-08	2.83e-07	11.6486	1.11e-07	0	0.00227467	0	7.00296	2.29431	8.20924	0	4.12751	3.23038	0.735471	0	3.83716	1.76815	1.63629	1.54673	2.26212	1.96914	6.12e-08	0	0	0	0	0
Zm00001d000306_T001	0.717169	1.20434	1.51527	0	0	0	0	0	0.188405	0.88874	0	0	5.91916	3.57693	7.39952	15.4258	6.49956	6.2601	7.05658	5.62546	6.51951	2.28981	13.4393	3.80414	3.94417	4.7547	5.73586	6.13853	5.56869	21.5279	0	13.8409	8.5711	6.95066	20.3564
Zm00001d000307_T001	8.9875	6.47448	10.9842	8.0774	11.7129	7.91119	9.3841	8.44679	14.6447	9.55489	16.9099	7.9367	16.1256	7.52331	19.4426	26.7856	6.83205	5.85678	5.15886	9.13859	8.83331	7.08714	17.574	13.6806	15.4611	15.1938	16.3331	31.7335	13.7327	46.0754	98.6308	22.0134	25.3718	24.6083	28.3762
Zm00001d000308_T001	1.33482	2.25556	0.894558	1.592	0.483829	0.688239	6.21914	2.1243	1.80816	2.24674	1.91429	2.96251	6.06529	5.8123	8.51581	2.01298	22.245	16.5013	10.3557	6.22802	7.64229	5.567	3.59838	6.75532	9.34431	7.149	6.53335	8.98871	3.6282	2.2982	4.20657	11.3092	9.74248	4.63948	5.16528
Zm00001d000310_T001	23.0142	19.4368	14.5279	13.7441	7.49638	14.3736	16.4544	15.2407	14.0071	13.0912	10.9927	15.9371	12.0509	6.19201	18.4663	6.14315	7.82879	6.03817	9.57114	10.3989	10.1595	6.918	9.49702	12.3968	5.36466	5.87413	8.87678	4.66411	8.12325	5.09275	28.3818	13.5292	6.11078	8.43674	8.8457
Zm00001d000311_T001	5.93867	3.36304	1.96695	3.58107	7.17907	9.00322	8.34599	9.44528	0.289479	1.45611	1.07511	1.22434	0.0564031	2.06505	4.98863	3.99663	2.29041	14.1935	4.22242	1.1606	2.73594	2.46878	0	1.10358	3.34847	2.18532	1.1113	3.62372	1.74817	2.24967	14.8845	1.0955	2.59246	2.65255	1.82953
Zm00001d000311_T002	0	0	1.21765	0	9.4e-05	1.4e-06	1.53561	0	1.70166	0	0.453531	0	4.6741	0.270467	0	0	0	0	0	0	2.19e-09	0	0	0	0	0	0	0	0	4.66e-08	0	0	0	0.389904	0
Zm00001d000311_T003	4.70003	6.15097	4.22962	4.89731	10.03	7.80584	8.37529	4.0421	3.33251	4.90244	3.38753	3.86577	0	5.50837	1.9798	3.62999	11.3789	1.54423	11.6843	3.67534	4.96188	7.33364	6.9124	5.01795	4.74533	5.4448	3.66048	3.95029	5.7643	4.76862	0.000253272	6.97119	6.11085	3.55832	0.000146579
Zm00001d000311_T004	0.591005	0	0.47207	0	0	0	0	0	0	0	0	0	0	0	0	0	0	0	0.351571	0	0	0	0	0	0.590397	0	1.17052	0	0	0	2.10182	0	0	0	1.45522
Zm00001d000312_T001	0.11869	0	0.444157	0	0	1.79374	0	1.50309	0.844941	0	5.98006	5.44299	0.243146	0.00246071	2.36755	0.881269	1.21831	0	0	6.19804	0	0	1.10006	0.000210399	0	0	0	4.6632	4.96071	1.06981	0	1.15657	2.50632	1.96278	6.5039
Zm00001d000312_T002	1.7102	2.4288	2.29979	2.56195	1.54148	2.67384	2.84121	0.911594	7.01504	7.07517	3.28026	3.88944	6.01333	7.10613	2.32353	5.36364	1.14267	4.07244	3.63965	5.30199	6.70696	5.66657	9.68129	4.9981	5.72636	6.89012	8.20493	2.41422	7.17285	6.08312	0	3.6815	4.61954	3.36076	2.72704
Zm00001d000313_T001	21.6715	17.2184	15.9991	15.999	30.7659	23.2287	24.7612	19.2685	14.7241	12.672	12.1625	11.8529	16.3508	14.6318	12.4677	13.1832	20.2406	17.4071	29.7397	11.9147	10.7454	20.2852	15.4323	11.7644	16.6834	14.9333	14.6193	11.1032	14.2598	14.2913	20.168	19.9276	17.3014	16.6933	16.9913
Zm00001d000314_T001	11.2256	15.306	15.0966	19.2102	8.9264	8.35414	7.98022	7.41861	17.1003	17.6009	18.7896	22.3231	16.0296	17.5015	11.7607	24.0049	11.6287	19.15	12.1189	16.5215	18.1502	13.422	13.4816	11.9245	12.8456	14.104	14.4113	12.3514	20.7949	12.7759	5.53181	12.802	14.4886	12.7794	11.5099
Zm00001d000315_T001	3.15035	0	2.072	1.90208	0	1.56575	1.24438	0	0.825799	1.95155	0	0	0	1.85547	0	0	0	0	1.60671	0.555956	0	0	2.42334	0	0	0	3.91188	0	0.225956	0	0	0	0.98433	0.84298	0
Zm00001d000316_T001	0.723471	1.42785	1.45829	1.43239	1.20217	0.751188	0.828557	2.95152	1.43559	1.32531	0.924076	0.806442	5.86829	5.50692	2.75486	2.6097	7.30009	7.96868	4.18908	2.93704	2.4482	2.52043	1.34096	6.92651	5.23144	2.25786	3.30239	1.70478	14.4514	0.997472	6.14631	2.58054	1.37558	2.02399	9.52055
Zm00001d000317_T001	0.304951	0.257313	0	0	0	0	0.253842	0	0	0	0	0	0	0.930029	0.378234	0	0.378235	0	0.24794	0.231763	0.29631	0.551374	1.05469	2.36927	0.255201	1.41195	0.866168	1.30066	0.306744	0.419407	0	0	0.199444	0	0
Zm00001d000318_T001	0	0	0	0	0	0	0	0	0	0	0	0	0	0	0	1.00787	0	0	0	0	0	0	0.631868	0	0.0477411	0.0789741	0	0	0	0.696336	0	0	0	0	0
Zm00001d000319_T001	1.56957	1.39715	0.754173	0.785724	4.8411	1.71304	2.01978	2.63588	0.764731	0.50468	0	0.597921	0.381293	2.20144	0.321879	0	1.29745	0.41719	4.01057	0.651617	0.668172	0.193649	0.304237	0.121203	0.263544	0.154417	2.04809	0.934895	1.1781	0.227744	2.10063	1.12905	0.995391	0.923247	0.519147
Zm00001d000319_T002	0	0	0	0	0	0	0	0	0	0	0	0	0	0.24744	0	0	0	0	0.076922	0	0	0	0	0	0.0675661	0	0	0	0	0	0	0	0	0	0
Zm00001d000320_T001	13.506	9.74712	10.5949	13.2954	8.56614	19.2277	16.2179	13.7513	8.03541	12.7172	14.5898	10.0569	16.6374	9.46067	10.3534	2.99437	9.42676	5.4066	7.07324	12.8364	12.4115	5.16287	9.42058	5.4152	7.53983	5.36688	11.3865	15.2084	2.19224	4.98208	4.9609	5.49993	5.41951	6.32734	0.612316
Zm00001d000321_T001	0	0	0	0	0	0	0	0	0	0	0	0	1.65145	0.301221	0.873297	0	0	1.8126	1.05107	0.397972	1.98541	0.26234	0.597299	1.77259	1.46904	2.07988	0	6.26244	0.193719	1.20053	4.18898	1.53282	0.597294	1.24347	0
Zm00001d000322_T001	0	0	0.397663	0	0	0	0	0	0	0	0	0	0	3.71704	0	0	0	0	4.03535	2.93997	0	0	4.61974	0	0.41125	0.18223	1.26493	0	1.14016	3.34595	8.87851	4.30573	5.64587	2.74513	0
Zm00001d000324_T001	0	0	0	0	0	0	0	0	0	0	0	0	0	0	0	0	0	0	0	0	0	0	0	0	0	0	0	0	0	0	0	0	0	0	0
Zm00001d000325_T001	0	0	0	0	0	0	0	0	0	0	0	0	0	0	0	0	0	0	0	0	0	0	0	0	0	0	0.467048	0.410046	0	0	0	0	0	0	0
Zm00001d000326_T001	0	0	0	0	0	0	0	0	0	0	0	0	0	0	0	0	0	0	0	0	0	0	0	0	0	0	0	0	0	0	0	0	0	0	0
Zm00001d000326_T002	0	0	0	0	0	0	0	0	0	0	0	0	0	0	0	0	0	0	0	0	0	0	0	0	0	0	0	0	0	0	0	0	0	0	0
Zm00001d000326_T003	0	0	0	0	0	0	0	0	0	0	0	0	0	0	0	0	0	0	0	0	0	0	0	0	0	0	0	0	0	0	0	0	0	0	0
Zm00001d000327_T001	1.71799	0	1.2387	0	0	2.24445	0.984669	1.17635	1.51839	1.7657	2.28313	0.463198	0	0.701389	9.63848	0	0	0	1.33051	1.49664	0	0	0	0	5.61977	3.95122	0	0	3.08137	0	0	0	2.40634	0	12.9773
Zm00001d000328_T002	5.17717	3.47181	4.00911	0	1.08e-05	6.12954	5.40894	5.12115	2.28479	1.22886	2.74687	0.644316	2.38619	0.649474	2.38074	4.19534	4.32791	3.8754	4.20674	1.06755	0.988541	0.00317558	6.89003	2.40118	0.920515	1.90816	1.90068	2.73652	3.1895	7.70433	1.02523	4.56e-07	1.11237	4.09255	6.3657
Zm00001d000328_T003	0.0227847	3.16686	1.70606	4.16399	7.98795	7.06e-08	2.09093	0.110434	3.59287	3.92926	1.32876	3.36169	0.0193861	3.80009	0.0336187	0.12813	0.112092	0.0948701	2.26448	1.50692	0.0125762	3.66754	3.17304	0.0193089	2.23586	2.8364	3.20504	1.30871	4.66139	3.40567	0.0203307	4.12799	4.13007	0.0356479	0.114876
Zm00001d000329_T001	26.4464	27.0262	21.5794	22.1582	39.0627	28.2294	30.9299	31.2075	14.7087	13.3647	13.2343	12.6206	16.8963	19.0065	11.1471	18.784	32.0724	26.3622	33.663	11.2444	8.00634	13.9976	18.0463	11.8798	18.9015	15.9467	12.0897	16.5873	11.0535	25.9011	24.8492	18.0568	24.1366	21.133	16.865
Zm00001d000329_T002	0.26353	0.616786	0.437258	0	1.06409	0	0.472824	0.513707	0.16729	0	0	0.354724	0	0.309115	0.378742	2.19012	0.659727	0	0.91406	0.12572	0.879831	0.280568	0	0	0.44952	0.365083	0	0	0.311385	0.350196	0	0	0.393006	1.27363	0
Zm00001d000330_T001	0	0	0	0	0	0	0	0	0	0	0	0	0	0	0.154802	0	0	0	0	0	0	0	0	0	0	0	0	0.680465	0	0	0	0	0	0	0
Zm00001d000331_T001	0	0	0	0	0	0	0	0	0	0	0	0	0	0	0	0	0	0	0.0191118	0	0	0	0	0	0	0	0	0	0	0	0	0	0	0	0
Zm00001d000332_T001	0.152672	0	0	0.361322	0	0	0	0	0	0	0	0	5.54366	11.3868	2.95708	6.85847	6.33831	9.29435	14.9213	3.59781	11.5836	12.7137	23.0737	7.26535	5.74202	6.27628	11.9859	5.95848	6.97267	9.56264	5.68859	5.04946	6.23195	5.83604	0
Zm00001d000333_T001	0	0	0	0	0	0	0	0	0	0	0	0	0	0.133907	0	0	0	0	0	0	0	0	0	0	0	0	0	0	0	1.42354	0	0	0	0	0
Zm00001d000335_T001	0	0	0	0	0	0	0	0	0	0	0	0	0	0.033889	0	0	0	0	0.0191118	0	0	0	0	0	0	0	0	0	0	0	0	0	0	0	0
Zm00001d000337_T001	0	0	0	0	0	0	0	0	0	0	0	0	0	0	0	0	0	0	0	0	0	0	0	0	0.0472828	0	0	0	0	0	0	0	0	0	0
Zm00001d000339_T001	67.8317	69.9889	52.5563	53.6904	23.285	44.3882	38.7295	35.5725	39.528	43.4931	33.3259	26.3278	65.7717	33.6498	43.1056	35.1103	38.1088	39.4009	31.005	25.5606	44.3287	20.6335	38.6337	45.8016	35.0167	26.2799	30.2361	41.4745	115.212	26.4246	57.4392	33.4672	16.1654	14.5113	37.4742
Zm00001d000343_T001	0	0	0	0	0	0	0	0	0	0	0	0	0	0	0	0	0	0	0	0	0	0	0	0	0	0	0	0	0	0	0	0	0	0	0
Zm00001d000344_T001	0	0	0	0	0	0	0	0	0	0	0	0	0	0.445985	0	0	0	0	0.0382074	0	0	0	0	0	0	0	0.963038	0	0	0	0	0	0	0.117052	0
Zm00001d000344_T002	0	0	0	0.332324	0	0	0.11944	0	0	0	0	0	0	0	0	0	0.51688	0	0.0493427	0	0	0	0	0	0	0	0	0	0	0	0	0	0	0	0
Zm00001d000345_T001	122.328	87.4979	90.5459	98.4627	68.0397	73.3602	66.9407	88.1567	64.1248	72.3776	41.561	69.2552	57.3125	53.8443	59.8112	29.5007	55.4741	43.696	75.4143	45.2848	62.3568	58.6637	39.1925	52.7402	63.9762	52.6933	52.4545	32.9165	50.3394	35.1716	56.2723	77.2631	54.0837	74.6963	54.995
Zm00001d000346_T001	1.04213	0.0134006	0.804053	0	0	0	1.55182	0.889991	1.69579	0.003396	4.68404	1.72007	0	1.9499	0	0	0	0	0	2.20536	0	0	6.54e-08	1.97937	0.395538	0.00116359	0.135372	0	2.49332	1.23363	0	0.000276237	0	5.07e-10	1.78805
Zm00001d000346_T003	0	0	0.0824753	0.220926	0	0	0	0	0.113039	0	0	0.147649	0	0.118699	0	0	0.99635	0	0.231108	0.0946783	0	0.148791	0	0	0.0338048	0	0	0	0.120915	0	0	0	0	0	0
Zm00001d000346_T004	0	0	0	0	0	0.466648	0.303807	0	0	0.612911	0	0.725874	1.07497	0.163128	0	3.82033	0	0	0	3.16e-06	1.57257	2.13223	5.04581	0	2.17e-06	0	1.18e-07	0	0	0	0	0.424469	0	0	0
Zm00001d000346_T007	0	0	0	0	0	0	0	2.12e-08	0	0	0	3.48e-09	0	0	0	0	0	0	0	0	0	6.92e-07	6.56e-06	0	0	0	0	0	0	0	0	0	0	0	0
Zm00001d000346_T008	0.74712	0.673443	0.87244	0.72153	1.17475	0.885973	0.763977	1.02386	0.298196	0.774064	0	0	0	1.04789	0.363449	0	0.858248	2.04096	0.822519	0.190053	0	1.08442	2.30419	1.98759	0.855779	1.26446	0.539911	0	0.0858267	2.07802	0	0	0.170678	0.629164	0
Zm00001d000346_T010	0	4.16e-08	6.3e-06	0	0	0	0	1.64e-09	2.67e-08	0.463459	1.64e-05	0.195694	0	0	0	0	0	0	0	0	0	0	0.000265928	0	1.6e-08	0	7.11e-09	0	0	0	0	0	0	0	0
Zm00001d000346_T012	0	0	0	0	0	0	0	0	0	0	0	0	0	0	0	0	0	0	0	0	0	0.0134503	0	0	0	0.120718	0	0	0	0	0	0	0	0	0
Zm00001d000346_T014	1.88654	1.98604	1.97601	2.61339	2.99073	2.73079	1.03875	1.63735	2.03052	2.93963	0.000566499	0.0632827	0	1.67892	1.61149	0	1.37355	2.11578	3.38487	0.614802	0	0.364319	0	0.314131	3.00804	3.92261	2.39827	2.0717	5.55544	1.49223	0	2.2856	1.78357	1.8357	0
Zm00001d000346_T015	0	0	0	0	0	0	0	0	0	0	0	0	0	0	0	0	0	0	0	0	0	0	0	0	0	0	0	0	0	0	0	0	0	0	0
Zm00001d000346_T016	0.165116	0	0	0.0249767	0	0	0	0	0	0	0	0	0	0	0	0	0	0	0.0953217	0	0	0	0	0	0	0	0	0	0	0	0	0	0	0	0
Zm00001d000346_T018	0	2.15003	5.07e-06	0	1.07e-06	0	0.0163603	0.0329386	0	0	0	0	0	0	0	0	0.0330109	0.0479991	0	0	0	0	3.33e-05	0	0.000356419	0.00763068	0	0.0205711	0.180325	0	0	1.95352	8.72e-08	1.48979	0
Zm00001d000346_T019	0.00125196	0.637706	0.327981	0	0.796297	0.242575	0.155551	0.000409225	0.318115	0	0.00181607	0	0	0.333332	0	0	0	0	0	4.85e-08	0	0.140755	1.88769	0	0.135067	0.541463	0.264668	0	0.270965	0	0	0	0	0	0
Zm00001d000346_T022	0	0	0	0	0	0	0	0	0.183195	0	0	0.149656	0	0	1.31e-06	0	1.30035	0	0.104584	0	0	0	0	0	0.147136	0	0	0	0	0	2.6425	0	0.38837	0	0
Zm00001d000346_T024	0	0	0.121724	0	0	0	0	4.96e-09	0	0	0	0	0	0.0408719	0.239779	0	0	0	0.141241	0.0813668	0	0	0	0	0	0.108804	0	0	0	0	0.0019736	0	0	0	0
Zm00001d000346_T034	0.0186754	0	0	0	0	0	0	5.75e-05	0	0	0	0	0	0.00019169	0	0	0	0	3.3e-10	1.1e-08	0	0	0	0	0.203139	0.000205889	0	0	0.0849364	0.708149	0	0	2.94e-10	0	3.64685
Zm00001d000346_T036	0.18319	0	0.108959	0	0.259991	0	0	0	0.0662786	0.195839	0.417142	0.205432	0	0.0906826	0	0	0	0	0.172178	0.0914422	0	0	0	0	0.0710166	0	0	0	0.0525206	0	0	0	0	0	0
Zm00001d000346_T038	0	0.0476753	0	0	0	0	0	0	0	0.0254777	0	2.31e-06	0	4.78e-05	0.00081186	0	0.000166435	0	0	0	0	0	0	0	1.62e-09	1.03e-06	0	0	0	3.95e-08	0	0.850051	1.22721	0	0
Zm00001d000346_T039	0	0	0	0	0	0	0	0	0	0	0	0	0	0	9.78e-08	0	0	0	0	0	0	0	0	0	0	0	0	0	0	0	0	0	0	0	0
Zm00001d000346_T044	0	0	0	0	0	0	0	0	9.1e-09	0	0	0	0	0	0.346594	0	0.0300485	0	0	0	0	0	0	0	9.6e-07	0.00304822	0	0	0	3.13e-05	0	0	0	0	0
Zm00001d000346_T046	0	0	0.131073	0	0	0.150214	0	0.421091	0	0	0	0	0	0.101417	0	0	0	0	0	0	0.481087	0	0	0	0	0	0	0	0	1.21507	0	0	0	0	2.10546
Zm00001d000346_T048	0	0	0	0	0	0	0	0	0	0	0	0	0	0	0	0	0	0	0	0	0	0	0	0	0	0	0	0	0	0	0	0	0	0	0
Zm00001d000346_T049	0	0	0	0	0	0	0	0	0	0	0	0	0	0	0	0	0	0	0	0	0	0	0	0	0	0	0	0	0	0	0	0	0	0	0
Zm00001d000346_T050	0	0	0	0	0	0	0	0	0	0	0	0	0	0	0	0	0	0	0	0	0	0	0	0	0	0	0	0	0	0	0	0	0	0	0
Zm00001d000346_T051	0	0	0	0	0	0	0	0	0	0	0	0.189664	0	0	0	0	0	0	0	0	0	0	0	0	0	0	0	0	0	0	0	0	0	0	0
Zm00001d000346_T052	0	0	0	0	0	0	0	0	0	0	0	0	0	0	0	0	0	0	0	0	0	0	0	0	0	0	0	0	0	0	0	0	0	0	0
Zm00001d000346_T053	0	0	0	0	0	0	0	0	0	0	0	0	0	0	0	0	0	0	0	0	0	0	0	0	0	0	0	0	0	0	0	0	0	0	0
Zm00001d000346_T054	0	0	0	0	0	0	0	0	0	0	0	0	0	0	0	0	0	0	0	0	0	0	0	0	0	0	0	0	0	0	0	0	0	0	0
Zm00001d000346_T055	0	0	0	0	0	0	0	0	0	0	0	2.33e-10	0	0	0	0	0	0	0	0	0	0	0	0	0	0	0	0	0	0	0	0	0	0	0
Zm00001d000346_T056	0	0	0	0	0	0	0	0	0	0	0	0	0	0	0	0	0	0	0	0	0	0	0	0	0	0	0	0	0	0	0	0	0	0	0
Zm00001d000346_T059	0	0	0	0.574246	0	0	0	0	0.503564	0	1.63e-07	0.250323	0	0	0	0	0	0	4.1e-08	0.611425	0	0	1.74e-09	0	0.000642108	0.309986	0	0	0.111537	0	0	0	0.609666	0	0
Zm00001d000346_T061	0	0	0	0	0	0	0	0	0	4.04e-08	0.000146069	1.48749	0	0	0	0	0	0	0	0.582956	0	1.20404	0	0.358748	0	0	0	1.95488	0.249771	0	0	0	0	0.329173	0
Zm00001d000346_T062	0	0	0	0	0	0	0	0	0.195897	0	0.618131	0	0	0	0	0	0	0	0	4e-05	0	0	0	0	2.47e-07	0	0	0	4.96e-07	0	0	0	0	0	0
Zm00001d000346_T064	0.0657328	0.628462	0.247515	0.438318	0.246489	0.366727	0	0.476352	0.229035	0	0.428132	0.158927	0	0.307759	0.125895	0.948892	0.314435	0	0.356847	0.265296	0	0	0.560803	0	0.0643042	0.384031	0.27268	0	0.121023	0	0	0	0.411806	0	0
Zm00001d000347_T001	0	0	0	0	0	0	0	0	0	0	0	0	0	0	0	0	0	0	0	0	0	0	0	0	0	0	0	0	0.0732105	0	0	0	0	0	0
Zm00001d000349_T001	14.523	9.87062	10.8351	7.90483	15.3109	15.9637	20.885	14.0722	6.71805	6.76204	4.83042	4.99483	5.7479	7.08876	9.28276	1.90842	13.3854	6.25868	17.5145	5.348	4.09336	11.648	18.2036	6.17248	7.00239	8.55685	5.3609	7.15979	3.20573	5.21881	1.99174	9.37118	7.96793	11.594	4.89459
Zm00001d000350_T001	3.85167	4.59682	4.3776	5.12394	5.04617	2.8135	2.51217	2.16693	12.6418	12.3275	12.1426	12.9142	4.67903	10.6347	4.09307	6.91919	1.76575	2.27082	5.00505	14.623	12.7565	10.856	18.6077	11.0768	10.5218	13.8785	12.3551	15.0759	9.15453	5.46395	2.87166	3.66638	7.71015	6.19289	4.24832
Zm00001d000351_T001	0	0	0	0	0	0	0	0	0	0	0	0	0	0.109098	0	0	0	0	0	0.329367	0	0.34026	0	0	0	0	0	0	0	0	0	0	0.285824	0	0
Zm00001d000352_T001	0	0	0	0	0	0	0	0	0	0	0	0	0	0.0710543	0	0	0	0	0	0	0	0	0	0	0	0	0	0	0	0	0	0	0	0	0
Zm00001d000355_T001	0	0	0	0	0.461513	0	0	0	0	0	0	0	0	0	0	0	0	0	0	0	0	0	0	0	0	0.0751022	0	0.903531	0.160292	0.219518	0	0	0.317469	0	0
Zm00001d000355_T002	0	0	0	0	0	0	0	0	0	0	0	0	0	0	0	0	0	0	0	0	0	0	0	0	0	0	0	0	0	0	0	0	0.0588365	0	0
Zm00001d000355_T003	0	0	0	0	0	0	0	0	0	0	0	0	0	0	0	0	0	0	0	0	0	0	0	0	0	0	0	0	0	0	0	0	0	0	0
Zm00001d000355_T004	0	0	0	0.531238	0	0	0.186918	0	0	0	0	0	0	0.0544134	0	0	0	0	0.213397	0	0	0	0	0	0	0	0	0	0.0944995	0	0	0	0	0	1.36277
Zm00001d000357_T001	0	0	0.119806	0	0	0	0	0	0	0	0	0	0	0	0	0	0	0	0	0	0	0	0	0	0	0	0	0	0	0	0	0	0	0	0
Zm00001d000357_T002	0.304777	0	0.000609795	0	0	0.529225	0	0	0.149155	0.33111	0	0	0	0.0629882	0	0	0	0	0	0	0	0	0.491161	0	0.183521	0.0615736	0	0	0.233423	0.299478	0	0	0	0	0
Zm00001d000357_T003	1.98038	3.04512	1.98988	2.22385	2.20949	2.1783	2.34531	0	2.00862	0.302341	2.30419	1.38839	0	1.03145	0.888816	0	2.38221	1.39746	1.51759	3.6447	0	1.83914	0	0.968839	1.73225	1.18956	2.20889	1.83749	5.9267	1.49614	7.10075	4.48325	2.63698	2.1925	0
Zm00001d000357_T004	0	0.407234	0	0	0.121932	0	0	0	0	0	0	0	0	0	0	0	0	0	0	0.000825818	0	0	0	0	0	0	0	0	0	0	0	0	0	0	0
Zm00001d000357_T005	0	0	0	0	0	0	0	0	0	0.253234	0	0	0	0	0	0	0	1.9594	0.180306	0	0	0	0	0	0	0	0	0	0	0	0	0	0	0	0
Zm00001d000357_T006	0	0	0.138043	0	0	0	0	0	0	0	0	0	0	0	0	0	0	0	0	0	0	0	0.266108	0	0	0	0	0	0	0	0	0	0	0	0
Zm00001d000357_T007	0	0	0	0.149903	0	0	0	0	0	1.06015	0.143237	0.536962	0	0	0	0	0	0	0	0	0	0	4.85018	0	0	0	0	0	0	0	0	0	0	0	0
Zm00001d000357_T008	0	0	0	0	0	0.884073	0	0	0.107404	0	0	0	0	0	0.832005	0	2.77308	0	0	0	0	0	0	0	0	0	0	0	0	3.53e-08	0	0	0	0	0
Zm00001d000357_T009	0.0640542	0	0.0683788	0.0803999	0.236914	0	0.13793	0.121297	0.0938631	0.0938673	0	0.108771	0.152766	0.154172	0.0467358	0	0.0912314	0	0.389704	0.0537434	0.0708695	0.130441	0.172384	0.10121	0.150371	0.0944843	0.139951	0.0890064	0.510977	0.405156	0.436773	0.348291	0.200396	0.112511	0.434531
Zm00001d000357_T010	0	0.682838	0	1.65321	0	0.108489	0	0.432753	2.43261	1.95918	0	0.861443	1.98427	3.84799	1.33459	4.28883	0.0758007	1.09423	2.25699	2.91263	4.97835	4.75644	0.00130137	3.17512	3.50784	6.38505	2.37823	1.94195	22.4094	3.80708	0	6.96144	6.79831	2.81941	16.2832
Zm00001d000357_T011	7.14672	2.91806	6.04542	7.72631	11.0899	6.34037	6.39625	9.00509	1.77625	3.72819	0	1.41217	0.605714	3.11039	0	4.43822	4.74584	2.70514	7.00787	1.05767	0	1.64758	1.31404	6.04459	2.94626	1.69755	2.98893	3.13703	10.3734	6.51368	16.3358	11.6201	1.11164	8.24503	14.8409
Zm00001d000358_T001	7.80656	6.45049	7.78098	8.94516	6.70388	7.8303	8.9033	9.37482	8.76545	6.76009	8.00232	6.09907	6.53979	4.04981	10.636	5.9146	5.63615	3.70222	4.00005	3.58494	5.91394	2.55235	4.05579	5.63021	5.9233	5.7588	4.52258	9.75005	20.0635	7.57277	20.8536	5.60299	4.20931	5.43917	6.31695
Zm00001d000360_T001	1.13729	0.841619	1.22178	0.844728	2.33212	2.21259	1.21908	1.51251	1.46653	1.47607	0.272315	1.54415	0.657585	1.38177	1.20311	1.75374	2.61239	1.80009	2.45202	2.13478	1.58439	1.39435	1.83865	1.25399	1.05353	1.23596	0.934936	1.80943	1.01326	0	0.904807	0.607855	1.23864	1.51037	0.895236
Zm00001d000361_T001	0.608707	0.980974	0.712031	0.708343	1.39055	0.855334	1.28935	0.910439	0.676237	0.740035	0.21177	0.796886	0.859979	1.01871	0.673458	1.60943	1.49062	1.22844	1.6603	0.688773	0.809628	0.86325	1.21961	0.748989	0.997288	1.02378	0.863916	0.526123	1.57708	1.78568	0.712765	1.42879	1.32884	1.12452	2.7638
Zm00001d000361_T002	0	0	0	0	0	0	0	0	0	0	0	0	0	0.0908626	0	0	0.427122	0	0.114802	0.231559	0	0	0	0	0.0182547	0.0437658	0.0277226	0	0.274933	0	0	0.120833	0.176918	0.0649812	0.690954
Zm00001d000362_T001	0	0	0	0	0	0	0	0	0	0	0	0	0	0	0	0	0	0	0	0	0	0	0	0	0	0	0	0	0	0	0	0	0	0	0
Zm00001d000363_T001	0	0	0	0	0	0	0	0	0	0	0	0	0	0	0	0	0	0	0	0	0	0	0.853106	0	0	0	0	0	0	0	0	0	0	0	0
Zm00001d000364_T001	0	0	0	0	0	0	0	0	0	0	0	0	0	0	0	0	0	0	0	0	0	0	0	0	0	0	0	0	0	0	0	0	0	0	0
Zm00001d000364_T002	0	0	0	0	0	0	0	0	0.136549	0	0	0	0	0	0	0	0	0	0	0	0	0	0	0	0	0	0	0	0	0	0	0	0	0	0
Zm00001d000364_T003	0	0	0	0	0	0	0	0	0.579594	0	0	0	0	0	0	0	0	0	0	0	0	0	0	0	0	0	0	0	0	0	0	0	0	0	0
Zm00001d000364_T004	0	0	0	0	0	0	0	0	1.2e-07	0	0	0	0	0	0	0	0	0	0	0	0	0	0	0	0	0	0	0	0	0	0	0	0	0	0
Zm00001d000364_T005	0	0	0	0	0	0	0	0	0.0225522	0	0	0	0	0	0	0	0	0	0	0	0	0	0	0	0	0	0	0	0	0	0	0	0	0	0
Zm00001d000364_T006	0	0	0	0	0	0	0	0	0	0	0	0	0	0	0	0	0	0	0	0	0	0	0	0	0	0	0	0	0	0	0	0	0	0	0
Zm00001d000364_T007	0	0	0	7.71523	0	0	0	0	0.0131157	0	0	0.0581156	0	0	0	0	0	0	0	0	0	0	0	0	0	0	0	0	0	0	0	0	0	0	0
Zm00001d000364_T008	0	0	0	0	0.816285	0	0	0	0	0	0	0	0	0	0	0	0	0	0	0	0	0	0	0	0	0	0	0	0	0	0	0	0	0	0
Zm00001d000364_T009	0	0	0.4072	0.815977	1.03426	0	0.68946	0	0.48885	0	0	0.449769	3.87e-08	0	0	0	0	0	0	0	0	0	0	0	0	0	0	3.04e-06	0	0	0	0	0	0	0
Zm00001d000365_T001	0	0	0	0	0	0	0	0	0	0	0	0	2.43815	0.447426	3.19739	0	0.230396	0	0.190884	0	0.701536	2.83307	0	0	0	0.0902625	0	0	0	0	0	0	0	0	0
Zm00001d000366_T001	0	0	0	0	0	0	0	0	0	0	0	0	0	0	0	0	0	0	0	0	0	1.12e-08	0	0	0	0	0	0	0	0	0	0	0	0	0
Zm00001d000366_T002	0	0	0	0	0	0	0	0	0	0	0	0	0	0	0	0	0	0	0	0	0	0	0	0	0	0	0	0	0	0	0	0	0	0	0
Zm00001d000366_T003	0	0	0.116689	0	0	0	0	0	0	0	0.267042	0	0	0	0	0	0	0	0.132611	0.0858292	0	0	0	0	0	0	0	0	0	0	0	0	0	0	0
Zm00001d000366_T004	0	0	0	0	0	0	0	0	0	0	0	0	0	0	0	0	0	0	0	0	0	2.94864	0	0	2.63729	0	0	0	0	1.32271	0	0	0	0	0
Zm00001d000366_T005	0	0	0	0	0	0	0	0	0	0	0	0	0	0	0	0	0	0	0	0	0	0	0	0	0	0	0	0	0	0	0	0	0	0	0
Zm00001d000366_T006	0	0	5.59e-08	0	0	0	0	0	0	0	0	0	0	0	0	0	6.24326	0.0307123	0	0	0	0	0	0	0	0	0	0	0	0	10.0493	0	0	0	0
Zm00001d000366_T007	0	0	0.0280472	0	0	0	0	0	0	0	0	0	17.8816	5.87553	14.1034	12.1633	2.62e-08	8.18833	8.98108	8.27611	11.8725	9.4471	0.00100509	18.5862	15.8132	15.2229	6.44664	12.7739	15.2216	9.15879	0	8.42069	8.99214	9.38578	10.5279
Zm00001d000366_T008	0	0	0.0488461	0	0	0	0	0	0	0	0	0	0	0.128104	0	0	0	0	0.416132	0	0	1.23124	0	0	0	0	0	0	0	0	0	0	0	0	0
Zm00001d000366_T009	0.0954943	0.475804	0	3.92e-09	0	0.552254	0.000311202	0	0	0.436675	0.600796	0	0.537957	0.723816	1.36941	0	0.605594	1.1837	1.23705	0.367191	0	0.492466	0.431947	0.170804	0.305933	0.259681	0.729534	0.323963	0.233706	0	0	0.197611	0.566202	0.515376	0.73184
Zm00001d000367_T001	0	0	0	0	0	0	0	0	0	0	0	0	0	0	0	0	0	0	0	0	0	0	0	0	0	0	0	0	0	0	0	0	0	0	0
Zm00001d000368_T001	0.0726229	0.122838	0.19504	0.172621	0.310872	0.150692	0.435849	0	0.0576284	0.0887148	0	0.12135	0	1.26872	0	0	0	0	0.203187	0.0860734	0	0.113904	0	0.106738	0.147699	0.0691803	4.89012	0	0	0.100116	0.924292	0	0.0486659	0.162421	0
Zm00001d000370_T001	2.84846	3.60525	2.20519	1.23448	6.89315	5.62555	5.08561	4.54945	1.88402	3.00229	2.10038	2.04684	3.87358	4.74183	3.90755	3.23147	5.92556	6.86029	9.98643	3.12874	3.96044	7.9775	2.54764	2.12332	3.07791	3.20297	3.31073	8.69727	3.94752	3.00296	8.89466	3.54083	6.20001	3.18148	6.15857
Zm00001d000370_T002	0	0.286837	0	0	0	0	0	0	0.0454968	0.118781	0	0	0	0.103715	0	0	0.507021	0	0.0481325	0.221267	0	0.163109	0	0.386677	0.048883	0.127329	0.122303	0	0.103889	0	0	0	0.264231	0	0
Zm00001d000370_T003	5.97824	5.2617	10.175	10.4243	17.1235	12.4616	7.29849	8.72881	6.40043	5.98505	5.77036	8.46975	21.372	20.8476	25.1026	15.4426	29.9719	25.8206	21.1937	16.0656	22.0759	15.2197	7.4707	7.77225	11.5566	9.33799	15.3806	37.5498	18.5065	11.6106	62.1181	16.5293	19.3467	16.1993	17.7457
Zm00001d000371_T001	0	0	0	0	0	0	0	0	0	0	0	0	0	0	0	0	0	0	0	0	0	0	0	0	0	0	0	0	0	0	0	0	0	0	0
Zm00001d000373_T001	0	0	0.0853016	0	0	0	0	0	0	0	0	0	0	0	0.295156	0	0	0	0	0	0	0.129451	0	0	0	0	0	0	0	0	1.86327	0	0	0	0
Zm00001d000377_T001	0.330804	0	0.116339	0	0.617626	0	0.183619	0	0.028445	0.131499	0	0	0.5189	0.1065	0.755741	0	0	0	0.0336666	0	0.866064	0.302412	0	0	0	0	0.338555	0.304522	0	0	0	0	0.0718156	0	0
Zm00001d000377_T002	0	0	0	0	0	0	0	0	0	0	0	0	0	0	0	0	0	0	0	0	0	0.434823	0	0	0.0259802	0	0	0	0	0	0	0	0	0	0
Zm00001d000379_T001	0	0	0	0	0	0	0	0	0	0	0	0.937602	0	0	0	32.3291	0	0	0	0	0	0	0	0	0	0	0	0	0	0	22.6602	0	0.746339	0	0
Zm00001d000379_T002	61.91	66.3838	68.8842	67.873	58.5633	52.4113	55.4238	62.4042	55.8118	56.393	50.8642	50.4023	14.1659	29.4236	17.1095	0	32.3936	20.3636	42.0112	30.8135	21.1075	23.0758	31.5844	17.2276	18.9686	16.186	19.3756	14.9915	39.0616	28.8868	0	25.5979	20.2822	29.8068	40.3237
Zm00001d000379_T003	0	3.01744	1.10215	0	8.07769	6.98818	1.31961	0	1.17809	1.09857	3.28156	1.03668	0	1.38232	0	4.91036	0	5.09091	5.1706	0.818058	0	6.2934	2.63203	2.15345	1.51749	0.462457	3.0593	0	0.799506	3.04072	0	0	0.913553	1.52855	3.10182
Zm00001d000380_T001	3.60955	2.75601	4.7491	6.09882	4.85463	5.05964	9.23219	3.46429	5.38822	4.91195	3.56566	2.9781	4.80642	3.57644	11.2612	4.26393	6.64941	3.49826	3.79675	4.74859	6.31799	4.3144	2.54774	9.00122	9.9023	6.84001	3.84533	13.1887	1.16383	8.82491	20.6544	3.569	4.50472	4.93542	4.36411
Zm00001d000381_T001	13.6004	13.4695	12.0201	14.0667	8.685	11.0307	9.08967	11.7048	11.5463	18.3404	17.0729	20.8991	11.6695	14.0381	11.7203	8.22997	16.8942	10.866	16.7268	13.7635	20.6391	17.3278	9.52226	11.333	9.15581	6.9282	15.9372	6.96558	63.2539	4.31265	9.07027	5.28027	8.78795	7.69495	6.8928
Zm00001d000382_T001	0.70925	0.600038	0.571813	0.654797	1.2858	0.163867	0.746396	0.587433	0.510811	0.697427	0.755216	0.725203	0.733413	1.69842	0.723115	1.46915	1.35543	1.20713	2.27592	1.61253	0.642483	1.28237	1.61667	1.45625	1.6123	1.4416	0.623522	1.55902	0.796658	2.28212	0	1.89275	1.9608	1.45683	0.998175
Zm00001d000383_T001	0.117075	0.179512	0.0570156	0	0	0	0.0912018	0	0.0704435	0.0423444	0	0.0901193	2.21617	0.197675	0.308717	0.328631	0.499113	1.22694	0.238067	0.148165	0	0.344897	0	0.333043	0.466622	0.486492	0.148595	0	0.402315	0	0	0.545385	0.142036	0.124624	0.413337
Zm00001d000383_T002	0	0	0	0	0	0	0	0	0	0	0	0	0	0	0	0	0	0	0	0	0	0	0	0	0	0	0	0	0	0	0	0	0	0	0
Zm00001d000383_T003	0	0	0	0	0	0	0	0	0	0	0	0	0	0	0	0	0	0	0	0	0	0	0	0	0	0	0	0	0	0	0	0	0	0	0
Zm00001d000383_T004	0	0	0	0	0	0	0	0	0	0	0	0	0	0.0433651	0	0	0	0	0	0	0	0	0	0	0	0	0	0	0	0	0	0	0	0	0
Zm00001d000384_T001	0	0	0	0	0	0	0	0	0	0	0	0.0560416	0	0	0	0	0	0	0	0	0	0	0	0	0	0	0	0	0	0	0	0	0	0	0
Zm00001d000385_T001	0	0	0	0	0	0	0	0	0	0	0	0	0	0	0	0	0	0	0	0	0	0	0	0	0	0	0	0	0	0	0	0	0	0	0
Zm00001d000387_T001	0	0	0	0	0	0	0	0	0	0	0	0	0	0.0300708	0	0	0	0	0	0	0	0	0	0	0	0.115886	0	0	0.0349624	0	0	0	0	0	0
Zm00001d000388_T001	0	0	0	0	0	0	0	0	0	0	0	0	0	0	0	0	0	0	0	0	0	0	0	0	0	0	0	0	0	0	0	0	0	0	0
Zm00001d000389_T001	0	0	0	0	0	0	0	0	0	0	0	0	4.18243	10.8479	6.43825	9.10267	20.0181	22.2304	30.0301	8.76904	8.20296	9.93485	6.31739	7.53285	11.7735	15.3174	0.113406	19.3473	10.5222	14.5191	19.1464	7.02418	16.9441	11.6913	9.36855
Zm00001d000390_T001	5.60509	6.85676	9.94073	3.23046	2.53308	6.07296	8.81195	9.01499	5.0214	7.22049	3.69362	3.45571	5.24334	5.55675	7.35783	1.15887	7.38557	6.64604	3.83932	7.42582	5.3631	2.03302	7.58476	12.7977	8.30062	9.47938	6.1424	11.515	5.14745	10.6462	24.2991	10.4538	5.49936	7.08341	11.9115
Zm00001d000391_T001	0.25935	0	0.104563	0.469298	0	0	0.533885	0	0	0.353037	0	0.229183	1.06204	0.225006	0	0.0207004	0	0	0.325194	0	0	0.148295	2.07744	0.87282	0.306384	0.511133	0.223007	0	0.591454	0	0	0	0	0	0
Zm00001d000391_T002	9.90215	10.3673	10.3494	6.94508	11.9915	13.344	14.6206	10.626	6.8053	6.05497	6.95714	8.38694	10.2159	9.28868	7.38214	5.57604	10.1197	11.102	16.5789	7.08162	6.74125	10.0001	10.3777	7.98002	8.44223	6.30417	8.55095	3.85307	16.5904	9.28418	10.5908	6.59769	5.57622	5.92239	6.66598
Zm00001d000392_T001	0	0	0	0	0	0	0	0	0	0	0	0	0	0	0	0	0	0	0	0	0	0	0	0	0	0	0	0	0	0	0	0	0	0	0
Zm00001d000394_T001	0	0	0	0	0	0	0	0	0	0	0	0	0	0	0	0	0	0	0	0	0	0	0	0	0	0	0	0	0	0	0	0	0	0	0
Zm00001d000395_T001	0	0	0	0	0	0	0	0	0	0	0	0	0	0	0	0	0	0	0	0	0	0	0	0	0	0	0	0	0	0	0	0	0	0	0
Zm00001d000396_T001	5.94849	4.9269	5.81156	5.57744	5.09815	6.62774	10.2875	8.18449	11.9863	10.1469	9.76957	10.6506	8.77441	8.9439	13.4646	15.8772	5.23325	15.5932	7.61877	14.3307	15.0726	15.2511	16.1135	17.0254	17.8894	16.9323	12.2227	18.1904	21.5538	22.2964	15.7575	23.4254	22.5597	12.975	23.7285
Zm00001d000396_T002	16.2652	17.1863	17.2821	15.2352	19.6024	17.6471	13.3158	17.1826	13.3493	11.3121	12.3804	8.4111	10.2383	12.3303	9.96056	21.3377	17.0511	9.95689	12.3282	11.2266	8.11532	12.8802	6.85458	9.53084	15.8986	16.304	13.0866	20.6006	17.3452	26.0967	28.0839	29.2727	24.8732	24.8595	19.0109
Zm00001d000397_T001	0	0	0	0	0	0	0	0	0	0	0	0	0	0	0	0	0	0	0	0	0	0	0	0	0	0	0	0	0	0	0	0	0	0	0
Zm00001d000398_T001	0	0	0	0	0	0	0	0	0	0	0	0	0	0	0	0	0	0	0	0	0	0	0	0	0	0	0	0	0	0	0	0	0	0	0
Zm00001d000399_T001	3.1502	0	4.52501	13.564	1.24564	2.42658	2.62341	4.61254	2.74545	2.59073	0	2.70913	8.25316	2.33529	6.74517	3.93986	4.42127	5.84058	1.56415	1.60042	5.7127	0.48017	2.73452	0	1.87461	1.56103	0	0	1.40331	0	0	0	2.38053	8.85083	0
Zm00001d000399_T002	1.82758	10.8605	4.61821	0	9.51054	6.46132	3.43096	0.00567312	34.7064	37.3776	35.8341	26.8027	3.86156	17.9821	0	6.62616	0	0	4.537	26.9156	7.73312	12.0411	49.2787	16.3134	12.5951	33.1294	17.6309	25.5086	20.952	20.9137	0	17.401	12.6141	5.24987	5.86046
Zm00001d000399_T003	3.69002	2.78524	0	0	3.39686	2.18586	0.925929	0	0	0	0	0	1.7316	0	4.97e-07	0	0	1.20591	2.98389	0	0	4.25936	0	0	0	0	0	0	0	0	0	0.00987384	1.27e-07	0.000121117	0
Zm00001d000399_T004	48.4761	57.5097	43.9547	57.6649	29.2723	40.7028	44.3683	28.9639	25.0295	22.2454	11.5435	15.4803	27.1506	6.89496	16.8164	23.862	16.6716	19.4344	23.4784	0	0	6.11262	1.55043	0	2.02268	0	0	14.5686	0	12.7606	2.66058	24.957	21.3489	27.7505	21.053
Zm00001d000400_T001	4.61553	4.42857	5.82338	3.86216	11.1353	11.0935	18.4859	6.89108	3.56235	4.42776	2.8646	1.31741	2.85632	5.24243	2.56928	2.27968	5.81664	9.35013	9.25884	3.22399	1.00127	0.96011	4.53828	2.18027	3.84227	3.07891	7.13152	2.47322	0.285708	0.171887	3.15846	1.48578	0.997635	4.86778	0
Zm00001d000401_T001	0.347384	1.2091	2.97206	1.41454	3.29642	4.1944	2.06853	5.28234	1.47048	1.41194	2.72876	1.8146	5.77956	1.30446	1.89736	3.17443	3.01533	5.13585	2.09437	3.06451	1.57253	3.6616	5.24019	2.53622	1.95553	3.12198	2.01849	2.78044	2.1344	2.04424	6.68891	1.61258	2.32689	2.34969	2.92961
Zm00001d000401_T002	14.9706	16.0202	15.1384	13.35	45.4126	31.3323	35.5473	28.7736	14.5075	14.7792	15.5231	10.3388	12.1056	16.079	17.349	26.1246	28.942	24.8191	41.1854	13.7427	14.5704	24.1728	20.8975	17.4293	20.7966	27.6444	15.7003	26.0678	12.6724	41.4195	51.8413	27.5479	28.5937	25.7738	14.0078
Zm00001d000401_T003	1.66234	0	0.614639	0	2.12854	2.08436	1.05317	2.48189	0.561331	0.216273	0	0.567581	0	0.422434	0	0	0	0	0.844491	0.427585	0	1.66189	0	1.11184	0.897648	0.860068	0.664366	0	0.875478	1.04472	0	0.888579	0.251198	3.10399	0
Zm00001d000401_T004	0	0	0	0	0	0	0	0	0	0	0	0	0	0.134408	0	0	0	0	0	0	0	0	0	0	0	0	0	0	0	0	0.0468943	0	0	0	0
Zm00001d000402_T001	49.4802	50.5334	73.609	60.1356	37.7111	62.1349	52.8829	48.2602	42.231	51.4717	58.4348	54.7976	43.4436	69.749	36.472	32.6045	82.8349	51.1405	47.6302	93.3292	63.8137	32.5289	15.4444	33.1879	45.189	17.718	62.713	20.5722	6.94279	6.53752	8.04262	29.3131	42.7686	34.8123	5.96455
Zm00001d000403_T001	8.05936	8.87759	10.3714	9.20362	10.5008	9.33985	7.45515	7.84539	18.8072	20.3726	30.1628	28.7549	17.6569	14.9314	17.7654	23.1682	7.88941	8.24528	10.0213	20.8679	28.4028	31.0772	17.3587	24.0085	15.4752	24.8335	16.8412	33.7439	37.9092	32.5591	22.2872	16.8969	20.3268	13.2119	29.5526
Zm00001d000406_T001	0	0	0	0	0	0	0	0	0	0	0	0.0966817	0	0	0	0	0	0	0.0552751	0	0	0	0	0	0	0.0409964	0	0	0.099758	0	0	0.295138	0	0	0
Zm00001d000407_T001	0.295436	0.49971	1.2298	0	0.527052	0.61298	0.253256	0.314302	0.781452	0.541365	0	0.12341	1.70733	0.308939	0.576645	1.82111	0.193759	1.12148	0.643051	0.291734	1.04712	1.3316	1.09084	0	0.407633	0.474844	0.233103	1.88029	0.568605	2.1382	0.939907	0.378868	0.791805	0.330348	0.464885
Zm00001d000408_T001	8.79774	12.7367	9.71364	8.50675	12.2356	12.7897	16.9307	12.8344	9.03712	13.6948	6.21693	6.46633	2.71353	3.46976	3.82594	2.90442	11.1377	8.359	3.15827	5.79027	4.99098	3.35656	6.98992	3.96343	4.94086	4.83455	3.85914	2.94143	6.05658	5.26975	4.45303	2.39225	1.56343	2.20983	5.16844
Zm00001d000408_T002	8.97592	14.2265	14.6164	16.4419	15.968	19.6475	12.66	9.24347	7.09221	5.54068	10.9904	9.9571	4.9047	6.05783	7.39283	20.9381	9.65877	8.65406	9.14805	7.57511	11.0533	13.8646	1.20956	5.81378	8.25764	8.02925	6.23057	9.40042	7.73466	10.3398	6.82808	7.13484	3.61277	3.31016	11.1854
Zm00001d000409_T001	0	0	0.310046	0	0	0	0.169362	0	0.0546964	0	0	0	0	0	0	0	0	0	0	0	0	0	0	0	0	0	0	0	0.0565439	0.27664	0	0	0	0.210723	0
Zm00001d000410_T001	0	0	0	0	0	0	0	0	0	0	0	0	0	0	0	0	0	0	0	0	0	0	0	0	0	0	0	0	0	0	0	0	0	0	0
Zm00001d000411_T001	1.80431	1.82164	0.28743	1.3074	0	2.1803	0.875535	0	0.142579	0.667706	0	0.295992	0	0.520878	0	0	0.635997	0	0.727025	0	0	0	0	0.367954	0.145254	0.324857	0.13707	0	0.312064	0.740998	0	0	0.172841	0	0
Zm00001d000412_T001	0.1044	0.17653	0.0560416	0.248449	0	0	0.178291	0.443887	0.358918	0.382869	0.79944	0.232305	0	0	0	0	0	0	0	0	0	0.323758	0	0.305191	0.150807	0.174227	0	0	0	0	1.32442	0	0	0	0
Zm00001d000413_T001	0.282261	0.954647	0.303094	0.447639	0	0.194964	0.402226	0.200077	0.298601	0.344968	0	0.261803	0	0.462709	2.80378	0	0	0	0	0	2.46811	1.025	0	0	0	0	0.592918	2.66276	0	0	1.19485	0	0	0	0
Zm00001d000414_T001	0.103478	0.174972	0.111095	0	0	0	0	0	0.0820961	0.37948	0.396196	0.518089	0.951514	0.215006	0.401413	0	0	0	0.032362	0.081334	0.208447	0.642008	0	0.151272	0.519853	0.178574	0.282108	0.292925	0	0.142612	0	0	0.138235	0	0
Zm00001d000417_T001	0.522337	2.20744	0.770672	0.933199	2.63481	0.269967	0.777923	5.27069	0.345276	0.798621	0.249865	0.290267	0.59736	1.75115	0.671565	14.2992	1.01337	1.30315	1.64002	0.89727	0.261758	0.200595	1.8971	0.570011	0.168981	1.15794	0.11801	6.65844	2.645	4.67804	0	2.10964	4.32887	4.36626	18.7148
Zm00001d000418_T001	0.0964099	0	0.103521	0.229366	0	0	0	0	0.0254973	0.0589173	0.369181	0.0536484	1.33154	0.616328	0.374554	0	0	0	0.0301099	0	1.75013	0.599676	0	0.705562	1.03202	0.0915717	0.354342	0	0	0	0	0	0	0	0
Zm00001d000419_T001	3.96102	6.69507	5.16001	5.73108	3.67682	4.96841	3.72697	2.10299	17.8407	14.1921	21.1092	20.0377	8.39578	12.4697	8.16591	3.43373	3.64958	4.92766	3.78868	16.6824	18.6787	12.9883	13.829	19.3122	15.5506	19.0084	18.1319	16.8356	10.3115	8.18568	3.57573	6.00798	6.21157	2.52113	11.4373
Zm00001d000422_T001	0	0	0	0	0	0	0	0	0	0	0	0	0	0	0	0	0	0	0	0	0	0	0	0	0	0	0	0	0	0	0	0	0	0	0
Zm00001d000424_T001	18.9896	12.2157	14.5705	14.7356	12.7313	19.4497	17.1869	17.1139	12.4457	13.6737	16.2012	10.1623	7.59239	8.8026	15.8816	15.7957	15.0514	16.5921	6.6486	12.5323	15.3851	4.40257	20.0241	8.59026	11.0019	7.83447	6.71561	14.0231	21.6813	19.913	32.7354	13.1976	7.16943	10.9446	19.3862
Zm00001d000425_T001	0	0	0	0	0	0	0	0	0	0	0	0	0	0.0516412	0	0	0	0	0	0	0	0	0	0	0	0	0	0	0	0	0	0	0	0.232864	0
Zm00001d000428_T001	25.3394	29.8384	25.2879	26.8424	21.2196	20.6698	24.4719	29.265	27.0708	32.0748	26.7665	27.5859	10.3301	13.7672	10.681	21.7701	11.7778	23.5853	16.2354	26.5222	25.6281	12.7189	23.5608	14.7604	13.1882	20.473	20.9876	9.33143	13.9928	21.526	0	16.4418	15.6669	17.7086	19.071
Zm00001d000428_T002	16.5055	5.15594	0.750296	0	2.84375	10.3843	7.10129	0.000701449	1.89e-07	1.63e-09	2.22275	0	6.11019	5.52426	12.564	0	12.3435	0	20.7045	0.356192	0.659081	19.3735	16.1094	5.52747	6.71055	2.15551	2.23225	13.7309	3.37213	0.0283198	21.0914	0.560392	5.54563	0.220045	3.25545
Zm00001d000429_T001	0	0	0	0	0	0	0	0	3.48694	0	0	1.03095	0	1.70766	6.00898	0	0	0	0	0	0	0	0	0	1.42764	2.3905	0.911049	0	64.4779	2.59255	0	28.9543	3.4303	3.87624	113.675
Zm00001d000430_T001	5.11195	5.56977	5.13735	5.04917	6.0036	6.01738	6.26736	5.50461	5.93125	5.79543	3.26521	5.85067	3.62183	5.09233	4.1404	3.11765	2.27703	3.17112	4.17336	5.24642	4.37305	1.02934	1.60768	7.73412	5.7682	5.72355	7.52961	5.32347	7.47983	4.1136	0	5.86898	3.45205	4.30527	9.36908
Zm00001d000430_T002	0.269288	0	9.19e-05	0.666089	1.98119	0.00010219	1.34474	0	0	4.11e-05	0.0472467	0	0	0	0	0	2.73691	0	0	0	0.860423	4.81262	3.32745	0	1.29969	0.0293263	3.02e-07	0	0	0.993993	6.1004	0.307232	0.663554	0.738407	0
Zm00001d000431_T001	0	0	0	0	0.129668	0	0	0	0.0239603	0	0	0.050424	0	0.0668372	0	0	0	0	0.113047	0.0713635	0	0.0705856	0	0	0.104949	0.193746	0.190357	0	0.129236	0	0	0	0	0	0
Zm00001d000432_T001	36.4871	29.7469	24.1748	32.704	71.6016	31.3079	35.145	59.8138	9.43673	5.64631	2.98804	11.1957	48.8814	18.0351	44.8851	49.0626	34.3211	31.9318	63.2814	7.46684	21.1585	16.5238	4.46099	14.993	18.6754	13.0256	7.97812	8.03066	10.3292	27.7378	33.5446	22.4652	22.8607	38.9465	13.3977
Zm00001d000432_T002	0.459728	0.902147	0.517478	0.698123	3.02706	0.837376	1.60908	1.67814	0.301069	0.277381	0.325411	0.379678	0.358973	1.87546	0.305012	0	2.14733	0.777365	4.5586	0.915488	0	0.857782	0.352625	0.95031	1.68258	1.27926	0.234649	0	1.06275	0.524788	0	0.538205	1.45172	1.41329	0.469046
Zm00001d000432_T003	38.9349	21.9224	37.7732	29.608	96.6925	23.1457	29.0626	32.3406	29.1336	33.2465	38.9468	53.3673	43.8297	80.1634	26.4666	26.4794	66.6265	79.7871	81.0336	63.8666	34.288	43.6946	61.4808	45.2006	38.5844	43.8282	45.6647	45.5484	68.2424	21.0106	8.5715	35.213	61.5302	38.2094	46.6965
Zm00001d000432_T004	4.48e-09	59.4918	21.5808	33.5751	0	14.2548	0	4.52e-05	43.1998	38.8959	25.4767	41.5242	1.61e-08	0	3.37243	44.0519	0.00597663	0	0	1.58022	47.1665	96.9089	44.7367	14.2065	15.8137	24.1259	49.1923	7.57655	0	29.3263	2.7825	2.07953	0.0480318	0	0
Zm00001d000433_T001	0	0	0	0	0	0	0	0	0.16267	0	0	0.676206	2.65103	1.18753	0	0	0	0	0.209947	2.49749	1.13839	0	7.88436	0	0.327718	0.41736	0.311622	0	1.77917	0	0	0	0.788363	0	0
Zm00001d000434_T001	3.83697	2.79955	3.35393	2.50385	8.16232	11.2382	10.2526	7.20322	10.4873	14.6597	15.275	15.4613	8.69341	3.3504	3.71901	4.17247	8.28659	11.0391	6.52862	19.549	27.8776	16.5045	16.3829	9.28417	6.1176	7.34364	3.67998	4.89485	13.8156	11.4086	2.87183	7.71745	11.1389	8.49598	19.8839
Zm00001d000435_T001	0.915007	1.17339	0.488166	0	0.342009	0	0.370567	0	0.614353	0.436285	1.54097	0.366203	0	0.578504	0.508423	0	0	0	0.747684	0	0	0	0	0	0.489325	0.312216	0.273656	0	0.947364	1.37507	0	0.942122	0.840836	1.16197	0
Zm00001d000435_T002	0.0269557	0	2.42e-06	0.075262	0	0.000264932	0	0	0	0	1.91e-07	0.0601362	2.72e-08	0.77231	0.034014	2.42405	0.653208	0	0.00901943	0.236841	0.0001414	0	1.8246	0.860568	0.242434	0.158169	0.967712	1.06131	0	2.47479	0	0	0	0	0
Zm00001d000435_T003	1.80152	0	0.0702615	1.13159	3.05238	0	2.89248	0	8.78e-06	0	0	0.189843	0.0648304	0.602796	0	0	0.7947	0	4.40455	0	0.606772	0.151628	0	0	1.47917	1.36008	0.160154	2.3e-05	0	1.1066	0	1.4e-05	1.60536	0.558933	0
Zm00001d000435_T004	0	0	2.01879	0	1.0575	3.11278	0	0	0.972376	1.53349	1.14262	0.144539	0	0.997793	0	0	2.32792	6.19393	1.16669	0.779927	0	0	0	1.8071	0.651392	0.967364	0.706667	1.09e-07	1.60795	5.52e-10	0	0.136242	0	0	2.43391
Zm00001d000435_T005	0	0	0	0	0	0	0	0	0	0	0	0	0	0	0	0	0	0	0	0	0	0	0	0	0	0	0	0	0	0	0	0	0	0	0
Zm00001d000435_T006	1.20371	1.16692	0.441018	1.94525	0.909716	1.99081	1.06418	0.657991	0.677815	0.354054	0	0.388085	0	0.414266	0.147955	0	0	0	0.784101	0	0	0	0	0	0.483995	0.12322	1.12e-06	0	0.703532	0.601971	0	1.52606	0.879309	0	0
Zm00001d000435_T007	3.72e-08	0.207147	2.65395	0.177296	0.670296	0.865872	3.55e-07	0	1.83582	2.87371	6.35253	2.28901	0	1.23153	0.873283	13.5976	0	0	0.0373161	1.54264	0.786379	0.727486	1.08e-07	0	0.948048	2.58106	0.34254	1.41722	4.11087	3.42774	4.67961	0	1.20378	1.34425	0
Zm00001d000435_T009	0	0.844767	0	0	0.520431	0	1.2014	0	2.81e-08	0	0	2.69e-05	0	0	0	0	0	0	0.585521	0	0	0	0	0	2.15e-07	0	0.304495	0	0.161946	0.996969	0	0	0	0	0
Zm00001d000435_T011	0	0	0	0	0	0	1.24909	0.70643	0	0	0	0	0	0	0	0	0	0	0	0	0	0	0	0	0	0	0	0	0	0	0	0	0	0	0
Zm00001d000435_T012	0	0	2.02e-05	1.21e-06	0	0	0	1.71866	2.34e-10	0	0	0	5.44e-06	0	0	0	0	0.0054936	1.02e-09	0	0	0	1.13412	0	0	0	0	0	0	0.288118	0	0.0010366	0.0112973	0.930204	0
Zm00001d000435_T014	3.94511	6.77097	10.2112	11.4989	8.94639	8.47056	6.73384	7.76492	9.9794	5.75336	3.01777	7.90461	10.8425	4.95263	5.38969	0.262645	15.0022	7.06432	2.24455	6.5648	5.39867	3.25855	5.99907	4.76344	2.40125	5.41745	5.1598	8.90598	10.1483	14.7957	2.72487	5.82862	8.26053	2.50325	12.3617
Zm00001d000435_T017	0.32448	0.175157	0.00689267	6.99e-09	1.31649	1.094	0.623984	0.484019	0.464383	0.559761	0.382109	0	0	0	9.18e-08	0	0	1.76703	0	0	0	0	0	0	0	0	0	0	0	0	0	1.176	0.990869	1.64246	1.25778
Zm00001d000435_T019	0.843195	0.627727	1.92706	1.98263	5.36203	2.49332	1.48289	0.306941	0.895766	0.495236	0.44247	0.280128	1.11246	1.38721	0.508465	2.35e-05	0	0	3.09587	0.00460265	0.817326	1.09641	0	0	1.35407	1.51651	0.279634	0	1.71179	0.837336	0	0	0.913566	0.269578	0.887805
Zm00001d000435_T021	0	0	0	0	0	8.13e-06	0	0	0.446876	0.481648	0	0.6618	0.00629403	0.53354	0	4.66942	1.26201	0	1.85e-06	0.34752	0.0965545	0.00176762	1.63101	0	0.00111017	1.54e-06	0	2.35744	0	0	0	0	0	0	0
Zm00001d000436_T001	2.53034	9.04843	5.39284	3.9153	5.53721	2.53622	2.37518	7.45622	15.3798	15.6404	9.50493	10.2831	0	7.53275	1.61609	0	0	2.05444	4.35469	10.9108	7.87504	7.27281	8.82278	11.649	8.06663	9.25521	8.97183	3.73131	9.05596	3.96521	0	11.1753	6.87768	1.21165	15.7835
Zm00001d000436_T002	6.22959	0	0.000842197	3.83781	0	6.54991	3.95e-06	0	0	0.505815	0	1.18e-07	6.3684	0	5.11188	0	3.25076	0.00117516	0	0	0.932344	0	0	0	0.069525	0	0	5.54048	1.35e-08	6.18876	0	2.94e-07	0	0.276911	0
Zm00001d000436_T003	0	0	6.96379	0.0430343	2.80377	3.06e-09	4.32398	2.71e-09	0.790452	0.516483	0	0	4.2575	0	0.638472	9.58091	2.49664	0	0.541368	0	2.11e-06	0	0	0	0.0226419	0.395701	3.16185	0	0	0.00941466	0	0.000681325	0	4.6042	0
Zm00001d000436_T004	9.12964	11.5083	12.7322	14.2275	28.45	19.8402	17.4891	9.844	6.15469	6.04637	8.94726	5.41201	0	6.19426	6.19813	6.71728	9.63976	11.2504	11.1247	1.94597	3.54432	7.65778	2.03016	1.90471	4.759	4.13454	0.02667	6.77768	7.04683	8.0525	24.1894	6.15325	9.61592	9.78814	0.00829791
Zm00001d000437_T001	0	0	0	0	0	0.275448	0	0	0	0	0	0	0	0.0379149	0	0	0	0	0.0481478	0	0	0	0	0	0	0	0.228974	0	0	0	0	0	0	0	0
Zm00001d000438_T001	0.112347	0	0.44251	0	0.26728	0.0776951	0.0962941	0.318714	0.406124	0.388869	0.28692	0.396278	0.346202	1.13331	0.535907	3.46177	0.392866	0.947465	0.0931753	0.207049	0	0	0.691152	2.75094	4.12202	8.08676	1.47726	2.11865	1.60173	2.52963	2.38257	2.75313	2.15767	1.59113	3.77069
Zm00001d000439_T001	3.42297	5.35825	2.97479	2.24603	3.9827	1.1334	1.08121	1.48785	2.5101	1.62178	2.39158	2.78858	0	4.11309	0.705679	8.36924	7.74419	3.14031	8.6086	2.92966	0.27047	1.35261	2.17211	4.33392	2.48194	1.21348	3.11644	1.30238	1.69742	1.44676	0	1.92396	0.304234	2.02811	0
Zm00001d000439_T002	0	0	0	0	1.58198	0	0	0	0	0.765646	0	0	0	0.183928	0	0	0	0	0.309557	0	1.65323	0	0	0	0	0	0	0	0	0	0	0	0	0	0
Zm00001d000439_T003	0	0	0.227862	0	0	0	0	0	0.28972	0	0	0.324872	0	0.20827	0	1.3486	1.34935	7.15e-09	5.12e-09	0	0	0	3.18437	0.00210558	0	0	0	0	0	1.12888	0	0	0	1.44332	0
Zm00001d000439_T004	0	0	0	0	0	0	0	0	0.0617183	0	0	0	0	0.0656144	0	0	0	0	0	0	0	0	0	0	0	0	0	0	0	0	0	0	0	0	0
Zm00001d000439_T005	28.1873	28.1066	27.5775	27.8952	37.3294	34.4854	40.742	53.1591	30.7573	27.2189	26.9887	20.5002	11.9898	16.4968	14.1364	0	22.8596	11.574	32.7366	24.828	20.6091	30.4333	15.4426	18.641	20.2108	13.8396	22.9555	19.9298	9.29351	15.1854	53.5591	26.1047	28.801	28.9145	28.7107
Zm00001d000439_T006	0	0	0	0	0	0	0	0	0	0	0	0	0	0	0	0	0	0	0	0.138232	0	0.192872	0	0	0	0	0	0	0	0	0	0.442728	0.182015	0.312386	0
Zm00001d000442_T001	0	0	0	0	0	0	0.208438	0	0	0	0	0	0	0	0	0	0	0	0	0	0	0	0	0	0.0700361	0	0	0	0	0	0	0	0	0	0
Zm00001d000443_T001	1.80789	5.3425	2.57444	2.64061	1.39324	4.37079	1.89901	1.58087	12.6099	13.1478	14.2439	19.5222	2.52321	16.2235	13.0084	8.15171	7.44276	2.87276	3.38337	19.2281	23.0153	18.3923	8.24506	14.1508	12.994	9.63841	17.389	4.88446	13.7239	2.97314	2.38059	3.19724	4.38801	3.42293	4.71062
Zm00001d000443_T002	1.49379	2.39e-09	0.608189	0	2.8131	3.59198	3.17965	7.96475	1.46e-07	0.00215982	0	1.76e-06	11.5112	0	8.87e-10	0	0	0	1.20808	0	0	5.70194	0	0	0.00653279	0.277705	0	3.70325	0	0	0	9.97e-08	0	0.327867	0.106264
Zm00001d000443_T003	0	0	0.522383	0	0	0	0.945646	0	4.22e-07	1.38e-07	0	0	0	0	0	0	0	0	0	0	1.25154	0	0	1.00806	1.18e-05	0	0	0	0	0.722676	0	0	0	1.75841	0
Zm00001d000443_T004	0	0	0.000169184	0	0	0	0.000821969	0	1.45466	1.49984	0	1.55219	0	0.764741	0	0	0	0	0.249327	0.587019	0.000658934	3.61143	0	0.000239907	1.83979	0	0	1.94558	0.716612	0.000209586	0	0	0	0.000476907	0
Zm00001d000443_T005	9.67266	10.223	11.3635	15.351	14.5451	4.66933	6.15131	5.0133	6.3607	3.45032	6.76848	7.76988	11.6802	5.67515	10.8876	1.35299	12.2189	14.3694	12.4287	2.55978	13.4135	14.4038	0	0.794642	0.00806339	0	3.72487	1.83928	4.36314	2.10548	6.20235	5.78453	5.19282	5.1049	6.16459
Zm00001d000444_T001	2.191	0.608702	1.9582	4.57244	4.37045	2.9794	5.6279	0.510058	1.26998	1.87605	0.918751	0.734991	5.50094	4.40757	4.35764	4.39134	8.42034	4.96202	7.26006	2.79686	3.72667	8.46552	4.40522	2.20686	3.36666	2.48226	3.78531	4.0786	1.58197	1.52818	6.0804	2.87448	2.99776	3.2359	0.760944
Zm00001d000445_T001	0	0	0	0	0	0	0	0	0	0	0	0	0	0	0	0	0	0	0	0	0	0	0	0	0	0	0	0	0	0	0	0	0	0	0
Zm00001d000447_T001	1.3395	0.251545	0.798237	1.06434	0.215183	0	0.505476	1.26404	0.19672	0.364239	0	0.330593	3.39271	0.803785	0.953111	11.721	0.76655	0.739263	0.939249	0.34827	0.297356	0.227155	3.22637	0.863503	0.597263	0.667191	1.42141	1.68722	6.10747	2.66546	7.51835	1.26329	1.28623	1.65709	4.6221
Zm00001d000448_T001	0	0	0	0	0	0	0	0	0	0	0	0	5.98163	0	3.36071	0	0	0	0	0	4.24182	2.3246	0	0	0	0	0	5.27314	0	0	9.78817	0	0	0	0
Zm00001d000448_T002	0	0	0	0	0	0	0	0	0	0	0	0	0	0.655555	0.461158	0	0	0	1.00102	0.0543409	0	0	0	0	0.38635	0.103984	0	0	0.586006	0.372423	0	0	0	0.187315	0
Zm00001d000449_T001	0.114296	0	0.0631464	0	0.198835	0	0	0	0	0.0696012	0	0	0	0.226394	0	4.49458	0	0	0.100564	0	0	0	0	2.13e-05	0	0	0	0	0	0	4.73937	0	0	0	0.322769
Zm00001d000452_T001	2.83803	0.930864	2.63657	0.940855	10.8001	1.57794	4.85207	4.61019	0.267183	0.197172	0	0	0	0	0.0584717	0	0	0	0	0	0	5.18e-05	9.32e-07	0.343319	0	0	0	0	0	0.948414	0	0.304672	0	0	1.59789
Zm00001d000452_T002	0.0744894	0	0	0	0.589811	0	0.155854	0	0	0.0868466	0	0	0.319294	0.520833	0	0	0.763552	2.6636	1.6184	0.247753	0	0.148271	0	0.277643	0.364855	0.275329	0.0941916	0	0	0.798094	0	0.359912	0.594989	0.303448	0
Zm00001d000452_T003	0	0.257566	0	0	0	0	0	0	0	0	0	0	0	0	0	0	0	0	0	0	0	0	0.135193	0	0	0	0	0	0	0	0	0	0	0	0
Zm00001d000452_T004	1.85359	3.35442	2.32994	4.88242	0.00671878	0.182134	1.10074	1.75627	3.02502	2.29637	5.18358	1.71085	1.48697	0.455324	0	0	0	0	0	0	0	0.193575	0.53317	0.616303	0.552854	0.454471	0.70544	0.390975	0	0.561284	0	0	0	0.312009	0.446405
Zm00001d000452_T005	0.402428	0.256002	0.338795	0.644444	0.0682673	1.12929	0.417227	1.27627	0.388805	0.106274	0	6.19e-08	0	0	0	0.114474	0	0	0	0	0	0	0.276849	0	0	0	0	0.216955	0.220837	0.873019	0	0	0	0	0
Zm00001d000452_T006	0	0.630816	0.908745	0.0929012	2.35841	2.49271	1.48198	1.0332	0.605964	0.163593	0.516727	0.292869	0.116974	0	0	0.793915	0	0	0	0	0	0	0.964037	0	0	0	0	0	0	0	0	0	0	0	0
Zm00001d000452_T007	21.4334	21.3034	20.9209	12.4846	44.4971	22.3159	18.5994	24.1357	7.6092	6.02139	0	6.65346	0	0	0	0	0	0	0	0	0	0	0	0	0	0	0	0	0	0	0	0.549308	0	0	0
Zm00001d000452_T008	0	0	0.112204	0	0	0	0.219651	0	0.269371	0.269482	0	0.130611	0	0.26937	0.194895	0.959283	1.20196	0.0668902	0.284615	0.309131	0.130885	0	0.536	0	0.0783117	0.0522205	0	0.115323	0.439739	0	0	0	0.201754	0.120394	0.319678
Zm00001d000452_T009	0	1.12036	0	0	0.000755527	0.000109653	0	0	1.1263	3.14916	3.47789	0.00724601	0	0	0	0	0	0	0	0	0	0	0	0	0	0	0	0	0	0	0	0	0	0	0
Zm00001d000452_T010	0	0.00010094	0	1.97535	9.36e-08	0	0	0	0.360285	0.221539	0	0.0038508	0	0	0	0	0	0	0	0	0	0	0	0	0	0	0	0	0	0	0	0	0	0	0
Zm00001d000452_T011	0	0	0	0	0	0.023596	0.0317735	0	0	0	0	0	0	0.313695	0.0665981	0.345957	0	0	0.210343	0.0887571	0.213003	0.243904	0.589886	0.212361	0.243471	0.250769	0	0	0.000931669	0	0	0	0.101603	0.0671561	0
Zm00001d000452_T012	0	2.45541	1.79873	1.33171	1.93632	1.87049	1.4412	0.13736	1.5566	0.839901	1.5088	1.0212	0	0.570652	0	1.44247	0.591315	0.940971	0.734254	1.11251	0	0	0	0	0	0	0	0	0.556646	2.00011	0	0	1.79705	0.349534	0
Zm00001d000452_T013	0	0	0	0	0	0	0	0	0	0.25042	0	0	0	0	0	0	0	0	0	0	0	0	0	0	0	0	0	0	0	0	0	0	0	0	0
Zm00001d000452_T014	0	0	0	0	0	0	0	0	0	0	0	0	0	0	0	0	0	0	0.035636	0	0	0	0	0	0	0	0	0	0	0	0	0	0	0	0
Zm00001d000452_T015	0	0	0	0	0	0	0	0	0	0	0	0	0	0	0	0	0.250629	0	8.46e-09	0	0	0	0	0	0	0	0	0	0	0	0	0	0	0	0
Zm00001d000452_T016	0	0	0	0	0	0	0	0	0	0	0	4.69e-07	0	0	0	0	0	0	0	0	0	0	0	0	0	0	0	0	0	0	0	0	0	0	0
Zm00001d000452_T017	0	0	0	0	0	0	0	0	0	0	0	0	0	0	0	0	0	0	0	0	0	0	0	0	0	0	0	0	0	0	0	0	0	0	0
Zm00001d000452_T018	1.07628	0.122844	0.0679379	1.61543	0	2.24341	1.43023	2.43e-06	0	0	0	0	1.44213	1.4471	0.891968	1.98403	1.75446	3.28603	1.76921	1.09595	0	0	1.07268	0.310671	0	0	0	0.712304	0.24214	0	0	0.758444	0.788815	1.00149	0
Zm00001d000452_T019	0	6.45e-09	0	2.39e-09	0.825223	0.00354458	0	0	0.0010131	2.72e-06	0	0.597795	0	0	0	0	0	0	0	0	0	0	0	0	0	0	0	0	0	0	0	0	0	0	0
Zm00001d000452_T020	0	0.443683	0.9295	0	2.06774	0	0	0	1.58029	1.09388	2.1347	1.55818	0	4.86e-06	0	0	0	0	0	0	1.29337	0.347056	0.350415	0	0	0	1.77504	1.31e-06	0	0.880573	0	0	0	0	0
Zm00001d000452_T021	8.12662	2.29249	1.53354	0	2.51959	11.5986	6.92083	0	0	0.000298907	0	0	7.75886	0.722221	5.16781	3.1161	0	0	0	0	1.26542	6.27121	9.65042	3.10865	6.36187	5.70434	4.03107	7.6149	0	0	21.3275	0.0553128	0.0894525	0	0
Zm00001d000452_T022	1.04e-08	0.431149	0.0988348	0	1.09e-08	0.252972	0.00129686	0	0	0.410353	0.290225	0.198812	0	0	0	0.228319	0	0	0	0	0	0	0	0	0	0	0	0	0	0	0	0	0	0	0
Zm00001d000452_T023	4.86e-09	1.44e-06	2.86086	6.02975	6.27301	4.72223	2.94915	1.86e-09	1.31103	2.4897	0	1.97624	0	0	0	0	0	0	0	0	0	0	0	0	0	0	0	0	0	0	0	0	0	0	0
Zm00001d000452_T024	1.67581	5.80327	1.31582	2.27565	8.157	4.48381	10.4047	2.07426	1.16332	2.36853	8.86381	2.46189	0	0	0	0	2.51e-07	0	3.67901	0	0	0	0	0	0	0	0	0	0	0	0	0	0	0	0
Zm00001d000452_T025	0	0	0	0	0	0	0	0	0	0	0	8.24e-09	0	0	0	0	0	0	0	0	0	0	0	0	0	0	0	0	0	0	0	0	0	0	0
Zm00001d000452_T026	0	0.848147	0.120129	0.452302	0.389917	0	0.128039	0	0.110729	0.245491	0	0	0	0	0	0	0	0	0	0	0	0	0	0	0	0	0	0	7e-10	0	0	0	0	0	0
Zm00001d000452_T027	6.3999	8.2157	5.67112	2.21011	1.68337	1.14e-05	4.56064	7.49965	3.62964	0.000157817	0	3.86216	0	0	0	0	0.000461707	0	0	0	0	0	0.451683	0	0	0	0	0	0	0.512853	0	0	0	0	0
Zm00001d000452_T028	1.63277	1.52203	0.716114	1.73771	2.8087	2.25708	1.98399	0	0.463608	1.45e-05	0	0.535266	0	0	0	0	0.48854	0	0	0	0	0	0	0	0	0	0	0	0	0	0	0	0	0	0
Zm00001d000452_T029	0	0.213003	0	0	6.85e-08	6.42e-08	0	0	0.00270976	1.52704	0	0	0	0	0	0	0	0	0	0	0	0	0	0	0	0	0	0	0	0	0	0	0	0	0
Zm00001d000455_T001	0	0	0	0	0	0	0	0	0	0	0	0	0	0	0	0	0	0	0	0	0	0	0	0	0	0	0	0	0	0	0	0	0	0.464554	0
Zm00001d000458_T001	0	0	0	0	0	0	0	0	0	0	0	0	0	0	0	0	0	0	0.105671	0	0	0	0.59973	0	0	0.0785604	0	0	0	0	2.10329	0.28273	0.11071	0.185579	0
Zm00001d000460_T001	0	0	0	0	0	0	0	0	0	0	0.182735	0	0	0.291578	0	0	0	0	0.259754	0.383099	0	0	0	0	6.18e-09	0	0.296983	0	1.89186	0	0	0	0.839042	0.921588	0
Zm00001d000460_T002	0	0	0	0	0	0	0	0	0	0	0	0.0721619	0.324035	0	0	0	0	0	0	0	0.104217	0	0.260833	0	0.233672	0.14683	0	0	0.126473	0	0	0	0	0	0
Zm00001d000460_T003	0	0	0	0	0.288839	0	0	0	0	0	0	0	0.571222	0.00387817	0	0	1.86862	0.972353	0.531208	0	0.266331	0	0.445207	0	0	0	8.5e-08	0	0.0141857	0.272897	0	1.73646	0.0899703	0.665784	3.66099
Zm00001d001763_T001	4.29991	6.68433	3.87259	2.05175	1.49757	4.96458	6.98913	2.9193	5.54605	6.42239	7.23479	4.67524	6.24637	3.20588	5.69981	2.0726	6.60638	7.64481	6.54238	5.47905	5.13302	2.86415	6.79047	8.69681	8.0525	6.83875	5.02656	8.77933	5.41374	4.73789	4.33401	4.66085	3.53593	4.39863	4.25578
Zm00001d001765_T001	47.5997	48.2586	56.9251	53.4625	70.9312	57.8505	52.9329	56.1739	69.092	80.4556	72.4457	69.8991	34.45	56.6793	34.613	56.0691	52.6296	41.7632	60.2051	60.3407	46.8722	74.5702	60.3492	54.8178	50.8901	62.4325	70.8934	37.543	81.3312	68.9653	48.0587	55.7008	59.184	50.3185	63.2355
Zm00001d001766_T001	14.5845	17.7162	16.1321	20.6445	9.66971	18.5057	18.5674	16.7704	11.8069	14.687	11.042	13.4121	15.6191	16.3304	14.0631	29.7592	26.8607	29.4069	17.9892	25.2528	18.0039	8.15041	31.4721	21.8909	13.9314	18.2642	17.1863	17.063	30.83	31.0408	23.0158	19.1049	22.5337	18.8465	33.9512
Zm00001d001767_T001	14.8743	15.0874	9.57766	8.56064	10.8847	10.7673	13.1971	14.4851	10.4554	9.09539	8.06494	12.0574	16.4639	9.37894	10.6923	13.5938	14.4521	19.8242	17.0473	11.4565	9.453	14.2188	16.2378	8.48635	11.9905	11.3522	8.44184	1.40427	1.91205	1.87877	1.56933	5.06215	10.2443	12.5765	1.54654
Zm00001d001769_T001	0.115519	0	0.0619964	0	0	0.956194	0.196999	0	0.488754	0.494373	0.442199	0.256932	2.64962	0.17032	0.446981	0.705199	0	0	0.362127	0.181225	3.71508	0.624424	0.842773	1.68521	0.632847	1.31358	0.66616	1.96266	2.80405	6.04916	2.92762	1.37712	2.31187	2.31951	0.721732
Zm00001d001770_T001	0.361508	0	0.193774	0	0.525597	0.372461	0.305894	0.767113	0.28668	0	0	0	0	0.13898	0	0	0	0	7.55721	0	0	0	0	0	0	0	0.980275	0	0	0	0	0	0	0	0
Zm00001d001770_T002	0	0	0	0	0	0	0	0	0	0	0	0	5.63843	7.00387	5.48379	21.4638	10.994	16.0969	2.42623	6.08677	6.34068	2.08414	5.04292	1.93318	2.8641	2.92007	4.07555	21.8753	3.88234	14.3429	9.82314	4.14559	7.86127	3.00497	3.09595
Zm00001d001771_T001	74.3398	72.2287	57.8126	79.9057	54.7241	90.0097	82.8631	101.096	81.1743	78.3435	88.2861	67.0417	229.423	223.608	144.854	87.805	84.9927	86.4901	70.2525	142.839	180.814	69.5781	53.5322	88.2541	79.7447	58.3328	221.184	87.9888	22.5087	15.1484	46.5452	35.5441	25.1632	56.4985	14.021
Zm00001d001772_T001	6.74255	3.79458	5.34478	3.58484	0.734433	3.07397	3.55808	5.81287	3.49874	2.90945	3.81294	2.34771	7.82243	5.13016	3.75858	4.43482	5.02066	3.69133	0.883921	3.54294	0.979996	0.183994	5.26131	2.13614	2.887	3.66681	3.50715	1.41843	7.52315	2.74936	3.12173	3.7783	2.95697	3.0402	3.04797
Zm00001d001773_T001	0.560499	1.55805	0.968317	0.380189	1.59063	1.83142	1.68899	1.79057	0.985066	0.684203	0.61387	1.09409	0	1.30165	0.73463	0.995015	1.27106	2.65702	2.10251	1.18373	0.734317	1.10682	3.28465	1.1244	0.795606	0.695126	1.40695	0.565744	1.37952	1.04896	1.53375	0.686797	1.7768	0.986782	0.76057
Zm00001d001774_T001	2.08875	0.814567	0.947689	1.14952	1.16354	1.6577	0.817299	1.705	6.24311	4.42481	3.07268	2.94298	0.730919	1.06444	3.07914	11.6472	0.412568	5.5701	1.06715	1.68852	5.44553	1.95363	22.5631	6.70388	3.03332	3.17974	1.59461	11.3875	61.9883	9.29551	16.2134	4.63163	2.5603	1.7877	5.97528
Zm00001d001775_T001	0	0	0	0	0	0	0	0	0	0	0	0	0	0.117319	0	0	0	0	0	0.179145	0	0	0	0	0	0	0	0	0	0	0	0	0	0	0
Zm00001d001776_T001	0	0	0	0	0	0	0	0	0	0	0	0	0	0	0	0	0	0	0.459594	0	0	0	0	0	0	0	0	0	0	0	0	0	0	0	0
Zm00001d001777_T001	0	0	0	0	0	0	0	0	0.0824353	0	0	0.172258	0	0.306711	0.386735	0	0	0	0.30508	0	0.60606	0	0	0	0	0.144456	0	0	0	0	0	0.521895	0.408148	0	0
Zm00001d001779_T001	5.96362	5.68545	5.08432	4.01017	5.7522	19.888	17.7779	11.6857	7.92258	11.1341	13.4536	9.25411	20.2019	7.88181	25.2427	0	1.57355	3.79379	2.02812	9.11805	46.0976	17.0124	5.51823	10.8602	15.1108	2.3439	5.51472	14.7361	0.262372	2.52777	19.3031	1.29742	0.914485	1.19148	0
Zm00001d001780_T001	4.8667	3.46546	4.49295	3.00949	9.54296	1.11e-09	8.68702	4.34368	3.10708	4.76386	0	0.0114423	0.366934	0	0	0	0	3.16e-08	3.04324	0	0	1.04196	1.78077	0	1.21563	1.7179	0.331935	0	0.931969	0.0305205	0	1.66051	1.00056	0.653601	0
Zm00001d001780_T002	0.405926	0.855528	1.71282	2.20329	1.13648	1.63368	1.14584	0.832428	1.10871	1.05044	2.99344	4.53145	1.94559	3.0197	1.97854	4.04e-05	5.69408	4.59911	1.11747	2.60826	2.79067	0	0	0.978237	3.21012	0.390264	2.33537	0	2.13509	2.52696	0	0.137424	1.88637	2.40836	7.51875
Zm00001d001780_T003	0	1.17429	0.257054	0.361034	0	5.94781	0	2.18798	2.23e-05	0	0	0	0	0	0	0	0	4.4589	0.576982	0	0	0	0	0	0.0472439	2.84e-05	0.697704	0	1.09e-07	1.31435	0	0.47046	0	0	0
Zm00001d001780_T004	1.44857	0.647461	1.55589	1.16697	2.28269	1.28755	2.17023	1.77939	0.514548	0.798794	0.415751	0.989958	0.632216	0.93856	1.10814	0.851136	1.40637	0.653735	3.07218	0.428906	0.275233	1.36114	1.87947	0.784603	0.990296	0.727079	1.11002	0	0.772754	0.156923	0.806455	0.41027	0.174104	0.502795	1.69527
Zm00001d001780_T005	19.86	27.136	20.5143	24.528	35.5111	26.5765	22.8627	25.2686	17.3629	15.942	22.2155	18.3688	23.2591	31.4164	19.7124	22.1002	51.7077	30.2551	50.6803	25.6223	22.9265	47.9254	16.4234	23.2214	21.1533	19.4676	29.0427	21.1327	42.2851	18.8499	34.1078	22.9434	27.1711	31.88	22.513
Zm00001d001780_T006	0	0	0	0	0	7.9e-05	0	0	0.416905	0	0	0	0	0.61973	0	0	2.52204	0	0.0863418	0	0	4.6e-08	0	3.06858	1.29e-09	0.373315	0.181371	7.75e-08	1.51495	0.000517342	0	3.37914	3.2672	0	4.29325
Zm00001d001780_T007	0	0	0	0	0	0	0	0	0.2728	0	0	0	0	0	0	0	0	0	0	0	0	0.268469	0	0	0	0.182579	0	0	0.213464	0	0	0	0	0	0
Zm00001d001780_T008	0	0	0	0	0	0	0	0	0	0.386495	0	0	0	0	0	2.80596	0	0	0	0	0	0	0	0	0	0	0	0	0	0	0	0	0	0.244	0
Zm00001d001780_T009	0	0	0	0	0	0	0	0	0	0	0	0	0	0	0	0	0	0	0	0	0	0	0	0	0	0	0	0	0	0	0	0	0	0	0
Zm00001d001780_T010	0	0.873003	0	0	0	0	0	0	9.37213	8.76246	9.24398	9.39705	1.02607	4.28354	1.01744	0	0	0	0	13.1586	13.6821	6.48505	8.53657	10.9351	4.92655	8.21688	11.688	6.34018	12.864	1.79931	0	0	0	0	0
Zm00001d001781_T001	1.80601	1.47488	1.60595	1.77565	2.30629	2.58616	3.10094	1.98824	2.10865	1.78737	0.954497	1.17985	1.73127	1.3489	2.76203	8.08339	3.44078	3.47744	1.89347	1.74994	1.51678	1.02947	6.46031	5.41009	4.29618	6.07363	2.85261	6.16369	2.64463	9.53054	3.1738	4.90376	5.7236	5.92296	7.85585
Zm00001d001784_T001	1.15447	2.51887	3.63762	0	2.55881	4.25e-09	3.25938	2.78366	5.1504	4.15619	0	3.60032	0	3.19148	2.40198	2.13e-08	6.12e-09	1.53e-08	1.02969	3.91863	0	0	6.16e-09	6.44289	5.69774	10.7767	2.83318	12.4102	11.8672	9.12437	0	8.15672	6.83251	9.20674	11.6199
Zm00001d001784_T002	0	0	3.07e-08	2.98858	0	4.88879	0.711975	0	0	0	3.61135	0	1.45161	0	0	2.41876	1.64689	5.5604	0	0	2.38474	1.53698	5.50401	0	0	0.27539	0	6.2e-08	0	0	7.99447	0	0	0	0
Zm00001d001785_T001	28.9396	33.3108	22.0386	27.1922	31.5246	22.2888	20.9484	24.2189	36.7508	39.9297	32.4984	36.7797	20.6686	30.658	14.3145	16.9614	21.7747	20.3823	30.8526	29.9209	31.8104	42.329	30.2362	26.3241	24.773	21.5843	29.32	9.33104	32.7324	6.07037	3.12277	9.22656	11.2356	9.86147	13.6781
Zm00001d001786_T001	0.51835	0.39966	0.689434	0	0	0	0.567986	0.510577	0.130668	0.103633	0.555761	0	0	0.597632	0.689006	0	2.71441	0	1.38308	0.160005	0	0.837232	0	0	0.555201	0.756154	0.314853	0	0.346832	0.500876	0	0.319167	0.527227	0	1.4109
Zm00001d001786_T002	0	0	0	0	0	1.58e-07	0	1.11e-08	0	0	0	0	0	0	0	0	0	0	3.31e-09	0	0	0	0	0	0	0	0	0	0	0	0	0	0	0	0
Zm00001d001786_T003	0	0.0462148	7.94716	7.89201	0.073384	0	9.12426	2.49e-06	0	0	0	0	14.3774	0	5.03202	0	11.4568	0	0	0	0	0	0	0	0.430605	0	0.306701	0	0	5.60878	36.5686	2.03041	0.562573	5.45892	1.18679
Zm00001d001786_T004	6.87152	7.02128	5.86983	2.28563	8.71818	7.30112	2.8576	10.5359	11.7795	12.7192	13.6799	12.3948	0	12.3119	10.0578	8.46566	11.3975	12.5302	12.6138	17.7491	18.9817	14.7226	9.16823	18.7796	20.3083	11.5878	15.358	9.90718	6.65739	5.77303	0	4.9318	7.28572	4.87221	5.5243
Zm00001d001786_T005	0	0	0	0	0	1.13933	0	0	0.00764088	0	0	0.187603	0	6.89e-06	0.700295	0	0	0	0	0.0246244	0	0	0	0	0	0	0	0	0	0	0	0	0	0	0
Zm00001d001786_T006	4.31684	6.70902	0.318964	4.87633	3.53738	7.82074	1.3435	9.64785	0	0.54853	0	0	6.91836	0.144832	7.66e-09	1.96495	0	1.94531	2.20282	0	0	0.97343	0.751444	0	0	0	0	3.73615	0	2.59471	0	0.0193401	0.945382	4.04795	0
Zm00001d001786_T007	0	0	0	0	0	0	0.327341	0	0	0	0	0	0	0	0	0	0	0	0	0	0	0	0	0	0	0	0	0	0	0	0	0	0	0	0
Zm00001d001787_T001	0	0	0	0	0	0	0	0	0.00586063	1.27141	0	0.8768	0	1.69061	0	7.12559	2.69558	3.13155	2.69402	0.940051	0	0	0	0.545417	1.50227	3.13358	2.65724	0	1.72992	0	0	1.46276	1.96487	2.51957	0
Zm00001d001787_T002	36.5611	38.5504	27.6392	24.568	42.461	23.756	30.8533	38.0309	20.1181	20.8061	16.3747	17.4267	11.1178	12.6955	11.4367	25.2873	25.9257	18.3473	17.5783	9.09621	4.86878	17.1324	14.3194	15.9351	19.218	19.5091	17.2485	10.784	12.3628	19.0475	39.5304	16.6783	18.706	19.7098	12.1006
Zm00001d001787_T003	0.987209	0	0.708024	1.56014	3.24633	1.37197	0.569572	0.70162	0.516597	2.87e-06	0	0	0	0	0	0	0	0	0	0	0	0	0	0	0	0	0	0.929066	0	0.907898	0	0	0	0	0
Zm00001d001787_T004	2.02365	1.13501	1.25484	5.48826	1.46882	0.892007	0	0	3.5338	1.26124	7.39131	8.3989	6.83487	14.5009	15.0434	31.397	3.56915	5.41665	16.3053	14.1094	23.2195	29.7442	54.4439	10.1471	4.30758	12.1309	10.3393	15.5608	15.5098	25.6881	2.55785	18.4635	17.8168	20.0055	30.2316
Zm00001d001788_T001	0.928153	1.20537	1.76093	0.574961	0	0	0	0	4.34704	10.0441	0	4.06675	0	4.57993	0.939538	0	0	0	0.323581	4.69287	0	2.51197	0	3.1402	0.968792	0.982011	4.32389	1.51436	2.98863	0	0	0.00131906	0.582673	0	0
Zm00001d001788_T003	0	0	0	0	0	0	0	0	0	0	0	0	0	0	0	0	0	0	0	0	0	0.0547964	5.9078	0	0	0	0	0	0	0	0	0	0	0	0
Zm00001d001788_T004	0	0	0	0	0	0	0	0	0	0	0	0	0	0	0	0	0	0	0	0	0	0	0	0	0	0	0	0	0	0	0	0	0	0	0
Zm00001d001788_T006	0	0	0	0	0	0	0	0	0	6.01e-06	0	2.04e-07	0	0	0	0	0	0	0	0	0	1.14e-09	0	0	0	0	0	0	0	0	0	0	0	0	0
Zm00001d001788_T007	0	0	0	0	0	0	0	0	0	0	0	0	0	0	0	0	0	0	0	0	0	0	0	0	0	0	0	0	0	0	0	0	0	0	0
Zm00001d001788_T009	2.05e-08	0	0	0	0	0	0	0	0	3.03e-08	0	0	0	0	0	0	0	0	0	1.44e-09	0	0	2.41e-09	0	4.16e-07	0	0	0	1.06e-10	0	0	0	0	1.01e-09	0
Zm00001d001788_T011	0.304868	0.654706	0.540356	0	0.758264	0.502987	0.993338	0.890659	0.344863	0.28098	0	0	0	0.347872	0	0	1.32777	1.6041	0.733668	0.327128	0	0	0	0	0	0	0.797483	0	0.228801	0	0	0	0.237185	0.319066	0
Zm00001d001788_T012	0.0328492	4.33e-07	0	0	0	0	0.640601	0	0	0	0	0	0	0	0	1.34e-05	1.62e-08	0	0.180122	7.9e-10	1.41e-09	0	7.7996	0	0.0026052	2.49e-07	0	0	5.37e-08	0.594497	0	1.78023	3.08e-08	0.0167275	0
Zm00001d001788_T015	0	1.65e-07	4.78e-09	0.00076504	0	0	0.0148784	0.47553	0	0	0	0	2.8561	1.43e-05	0	0.000309133	0	0	0	0	0	0	0	0	3.02e-07	0	0.000211916	0	0	1.15e-09	0	0.0176217	0	0	0.469052
Zm00001d001788_T017	0	0	0.0655155	0	0.15579	0	0	0	0	0	0	0	0	0	0	0	0	0	0	0.155612	0	0	0	0	0	0	0	0	0	0	0	0.348139	0	0	0
Zm00001d001788_T019	0.175185	2.18896	0.000134547	0	0	0	0	0	4.85831	7.72298	12.692	11.0155	0	4.2259	0	5.0131	0	7.31e-05	1.45e-10	5.39369	9.81483	0.0731533	0.000286429	4.36602	7.13749	7.10391	11.039	3.18861	0.532793	3.19784	0	0.485416	1.05146	0	6.75738
Zm00001d001788_T021	1.21034	2.8562	3.30676	4.11042	1.18978	4.33315	5.56e-10	0	5.43	0.199895	1.25322	4.43435	0	5.8586	0.905661	3.6e-06	0.00521901	0.00881389	0.805093	3.21969	3.2629	13.2315	2.91465	6.46825	5.71048	5.43287	2.9633	10.9231	5.23938	3.41713	3.39854	0	4.56687	1.35571	1.37991
Zm00001d001788_T022	4.25e-07	4.77e-07	0	0	0	0	0	0	3.31377	4.32756	3.24715	0.544331	0	2.46743	6.48e-09	0.0289824	0	0	0	3.08562	0.13085	0	2.71242	2.05366	1.62367	3.66393	1.48597	0	0.978093	5.82e-05	0	8.01e-08	0.000899753	0.013934	0
Zm00001d001788_T024	13.1924	8.80931	7.7817	6.7014	17.9955	10.4883	16.5591	14.7641	0.414611	1.10746	0	0.305136	8.70305	0.832166	10.0686	3.72285	13.3578	6.13947	19.7073	0.789359	3.16e-09	11.5513	0.34222	1.08138	3.9982	0.999397	0.561007	0	0.795773	7.94476	15.1454	16.4301	10.5827	13.1662	2.2061
Zm00001d001788_T025	0.0764021	0	0.0332947	0	0.080869	0	0.0552251	0	0.104871	0.234651	0	0	0	0.0425523	0	0	0	0	0.14956	0	0	0	0.548628	0	0.0363415	0.0474569	0	0	0.0391475	0	0	0	0.157249	0.0683312	0
Zm00001d001788_T027	0	0	0.0497601	0	0.116255	0	0.103095	0.196908	0.178431	0.283259	1.791	0.189798	0	0	0	0	0	0	0.113403	0	0	0	2.18e-05	0	0	0.32261	0.235195	0	0.19566	0.200368	0	0.23111	0	0	0
Zm00001d001788_T030	0	0	0	0	0	0	0	0	0	1.97e-05	0	0	0	0	0	0	0	0	0	0	0	0	0	0	0	0	0	0	0	0	0	0	0	0	0
Zm00001d001788_T031	2.22e-06	0	0	0	0	0	0	0	0.103139	0	0	0	1.64812	0	5.05e-09	2.1048	7.18e-06	0	0	0	0	0.0573684	0	0	0	0	0	0	0	0	0	0	0	0.0043031	1.17e-07
Zm00001d001788_T033	0.652148	0	0.99305	1.05839	3.09891	1.05147	1.93836	1.35813	1.98204	1.16192	0	1.66807	0	1.30027	0	0	1.27619	0	1.42015	0.732222	0.82538	0	0	0	0.318893	1.4781	1.67977	0	1.86272	0	0	2.16869	2.747	1.396	1.77664
Zm00001d001788_T034	0	0.147254	0.0357262	0	0.0828751	0	0.0602215	0	0.14964	0	0	0.0818597	0	0.0247828	0	0	0	0	0.0445828	0	0	0.354474	0	0	0	0	0	0.29712	0.0499597	0	0	0.125642	0	0	0
Zm00001d001788_T035	0	0	0	0	0	0	0.0374502	0	0	0	0	0	0	0	0	0	0	0	0	0	0	0	0	0	0	0	0	0	0	0	0	0	0	0	0
Zm00001d001788_T036	0	0	0	0	0	0	0	0	0	0	0	0	0	0	0	0	0.00326869	0	0	0	0	0	0	0	0.100388	0.0565573	0	0	0	0.317548	0	0	0	0	0
Zm00001d001788_T037	0	0	0	0	0	0	0.421926	0	0	0	0	0	0	0	1.38476	0	0	4.03743	0.116545	0.000190932	2.82425	0	0	5.84e-08	0	0	0	0	0	2.19e-09	0	0	5.62e-10	1.01e-07	0
Zm00001d001788_T038	0	0	0	0	0	0	0	0	0	0	0	0	0	0	0	0	0	0	0	0	0	0	0	0	0	0	0	0	0	0	0	0	0	0	0
Zm00001d001788_T039	0	0	0	0	0.289696	0	0	0	0.105242	0.394434	0	0	0	0.193914	0	0	0	0	0	1.78165	0.552424	0	2.19033	0	0.340605	0.586743	0.329888	0	0.486172	0	0	0.285838	0.158075	0.170372	0
Zm00001d001788_T040	0	0	0	0	0.0918311	0	0.11804	0	0	0	0	0	0	0.0797803	0.0986906	0	0	0	0.120356	0.139341	0	0	0	0	0.0377796	0.0648402	0	0	0.0568219	0	0	0	0	0	0
Zm00001d001788_T041	0	0	0	0	0	0	0	0	0	0	0	0	0	0	0	0	0	0	0	0	0	0	0	0	0	0	0	0	0	0	0	0	0	0	0
Zm00001d001788_T042	0	0	0	0	0	0	0	0	0.0922291	0	0	0	0	0	0	0	0	0	0	0	0	0	0	0	0	0	0	0	0	0	0	0	0	0	0
Zm00001d001788_T043	0	0	0	0	0	0	0	0	7.93e-09	0	0	0	0	0	0	0	0	0	0.0279249	0	0	0	0	0	0	0.0903887	0	0	0	0	0	0	0	0	0
Zm00001d001788_T044	0	0	0	0	0	0	0	0	0	0	0	0	0	0	0	0	0	0	0.0250971	0	0	0	0	0	0	0	0	0	0.0583778	0	0	0	0	0	0
Zm00001d001788_T046	0	0	0	0	0	0	0	0	0	0	0	0	0	0	0	0	0	0	0	0	0	0	0	0	0	0	0	0	0	0	0	0	0	0	0
Zm00001d001788_T048	0.103519	0.19431	0.0966724	0	0.101995	0.0800085	0.12308	0.0767568	0.0518388	0.0883818	0	0.122434	0	0.193057	0.0939469	0.243764	0	0	0.156109	0	0	0	0	0	0.0616901	0.085235	0.144555	0.229909	0.0780088	0.0514537	0	0.0635756	0.0779286	0	0
Zm00001d001788_T049	0	0	0	0	0	0	0	0	0	0	0	0	0	0	0	0	0	0	0	0	0	0	0	0	0	0	0	0	0	0	0	0	0	0	0
Zm00001d001788_T050	0	0	0	0	0	0	0	0	0	0	0	0	0	0	0	0	0.738776	0	0	0	0	0	0	0	0	0	0	0	0	0	0	0	0	0	0
Zm00001d001788_T051	0	0	0	0	0	0	0	0	0	0	0	0.065213	0	0	0	0	0	0	0.102675	0	0	0	0	0	0	0	0	0	0	0	0	0	0	0	0
Zm00001d001789_T001	26.6258	47.2369	29.149	34.7241	6.85721	25.9974	21.2081	32.7657	39.2839	48.1534	58.3867	59.4868	58.0874	37.0441	43.7759	38.9308	41.0978	39.9492	37.7556	78.5022	146.884	54.7034	44.1658	77.9183	51.6139	70.9095	59.7158	52.9138	26.0549	29.8645	0	24.8877	21.9576	29.5626	21.0675
Zm00001d001789_T002	48.3893	0.0672673	31.0738	38.6748	76.9813	51.3529	74.5641	83.7773	21.8818	34.7288	41.0129	39.4212	29.6942	33.0529	36.1223	0	23.4683	40.3939	86.3403	32.8964	43.3375	46.8787	14.6875	40.0986	18.0451	20.3908	32.6411	14.1216	10.2015	12.7328	33.3812	9.41601	10.6153	25.6012	12.441
Zm00001d001789_T003	73.4292	93.7243	60.6129	97.488	93.9411	40.8468	6.37272	22.9919	40.2371	42.0184	46.989	98.1086	123.34	69.0416	77.5672	63.3943	67.2951	16.5737	87.0686	15.0657	46.614	133.555	18.2776	52.9298	62.2329	46.6055	73.8843	20.1775	6.47762	1.39949	46.415	29.8825	40.0437	63.3034	29.9083
Zm00001d001790_T001	12.9338	13.2952	11.5369	13.9129	10.2878	12.4199	10.1701	18.239	14.4711	12.1509	12.6922	11.1126	13.2604	13.7294	14.3721	14.6295	13.4741	13.866	10.863	13.0723	8.72791	14.166	11.9379	17.7977	18.2215	14.7816	12.3731	11.0033	16.3341	12.8301	25.0044	18.7148	10.7956	16.4718	16.3089
Zm00001d001790_T002	1.54804	1.86192	0.996739	0	1.64101	1.60683	1.96006	0.610167	1.05525	1.72938	1.64821	2.20682	0	1.25676	0	0	0	0	1.62651	1.11022	0	1.77384	0.686241	0	1.55555	1.78363	1.3079	3.84186	1.97841	1.16975	0	0.439087	1.92874	2.0535	1.37059
Zm00001d001790_T003	0	0	0.178352	1.12467	0.162188	0.102443	0	0	1.00091	1.81919	1.75475	0	1.02037	0	2.53149	0	0	0	0	0.339554	3.48711	1.72797	0	0.539607	0.805431	4.63e-08	0	0	0	0.67511	0	0	1.44234	0	0
Zm00001d001790_T004	0	0	0	0	0	0	0	0	0	0	0	0	0	0	0	0	0	0	0	0	0	0	0	0	0.123141	0.100227	0	0	0.154538	0	0	0	0.213676	0	0
Zm00001d001790_T005	0.289534	0.794764	1.64071	0	0.86187	0	0.68017	0	0.797256	0.209142	0	1.47023	0	0.690074	0	0	2.14553	0	1.05415	1.635	0	0	0.667704	1.64838	1.63755	0.584689	1.17484	0.768065	2.19338	0	0	0.724246	0.420185	0	0
Zm00001d001790_T006	0.559715	1.01046	0.793634	0.923047	0.826104	1.8582	1.0541	1.68605	0.634978	0.423208	1.04524	0.620468	0.996008	2.57266	0.552668	0	4.05208	1.29107	5.92934	1.19743	1.47653	2.38824	0	2.68862	1.89354	1.93228	0.269199	1.31938	2.09073	1.1085	0	3.04162	2.5075	1.64491	4.41382
Zm00001d001790_T007	3.42436	3.20542	2.92716	0.192896	6.85667	4.20296	2.06017	2.5379	1.74576	1.74815	0.982794	0.907644	0	1.69172	0.96356	0	0	4.2078	1.90759	0.635996	0.61595	3.77772	9.47897	5.19e-05	0.737612	1.20007	2.11884	0.900594	0.302685	1.23033	0	2.52065	2.14435	2.1232	8.18574
Zm00001d001791_T001	1.84031	1.08263	0.730515	0.190241	0.571574	1.16165	1.30218	1.53195	0.973513	1.31975	0.612975	1.02473	1.47797	0.708603	1.76765	0	1.04791	1.61739	0.697467	1.13656	0.323743	0.500642	1.17961	2.58387	1.99663	0.723438	2.10335	0.905462	0.0912779	0.330892	0	0.273463	0.696498	0.178875	0
Zm00001d001792_T001	0	0.319078	0.0670052	0	0.13269	0	0.240424	0	0.0990556	0.229707	0	0.0521029	0	0.610144	0.408458	1.13749	0	1.81273	0.414863	1.20082	0.598387	0.83741	0.717513	0	0.839373	1.20889	0.666977	0.347321	0.547937	0.256579	0	1.58102	1.5564	1.11866	1.19973
Zm00001d001793_T001	0	0	0	0	0	0	0	0	0	0	0	0	0	0	0	0	0	0	0	0	0	0	0	0	0.782418	0	0	0	0	0	0	0	0	0	0
Zm00001d001796_T001	0	0.440764	0.153058	0	0	0	0	0	0.184463	0.155513	0	0	0	0	0	0	0	0	0	0.102349	0	0	0	0	0	0.0561874	0.135018	0	0	0	0	0	0.152573	0	0
Zm00001d001796_T002	0.526505	0.704406	0.363753	0	0.4145	0	0.497794	0.954854	0.483691	0.435993	0	0.426545	0.57973	0.571026	0.176891	0	0.798308	0	1.20583	0.104859	0.283473	1.10197	0	0.819316	0.347441	0.373741	0.401098	0	0.183263	0	0	0	0.267277	0.29303	0
Zm00001d001796_T003	2.07144	1.75548	1.80091	1.2013	1.7917	1.05149	1.76247	0.549831	1.55034	0.779249	0.935959	0.84754	1.15419	2.30698	0.354047	3.23164	4.8506	2.92342	3.64459	0.848149	0	0.666093	2.56939	1.76525	1.63202	1.44505	0.974293	0	0.531587	0.371358	0	0.862665	2.20821	1.38885	0
Zm00001d001797_T001	14.0762	13.4827	13.1586	12.8811	17.635	18.1487	14.8885	16.5345	12.9382	10.2268	11.6846	16.0479	14.4959	16.6618	13.1242	15.6858	18.736	16.3394	21.3744	11.7703	14.9076	21.108	12.269	15.4108	13.7217	13.3899	18.994	9.75145	12.3326	10.1751	11.2456	10.5785	10.1307	10.8813	12.9542
Zm00001d001798_T001	0	0	0	0	0	0	0	0	0	0	0	0	0	0	2.11493	0	0	0	0	0	0	1.06814	0	0	0	0.643354	0.556372	0	0	0	0	0	0	0	0
Zm00001d001798_T002	23.6617	28.8207	26.1712	28.0605	23.8447	16.9984	23.3562	27.8299	33.1845	30.9212	29.672	31.9555	30.8584	28.3589	31.1712	24.1598	23.0641	21.3305	25.2906	32.225	30.5041	29.9296	21.9357	34.8081	28.1269	33.9147	29.5386	41.299	29.8535	39.7241	21.1733	35.5578	35.5297	33.6805	31.0939
Zm00001d001798_T003	2.32519	1.63579	1.86716	1.93435	3.66741	5.01182	3.40591	2.80878	0.669008	1.28731	1.44197	0.772245	3.72695	2.21346	0.620937	0.00030173	0	7.23949	0.850442	0.692735	0	0	2.10586	1.95297	2.24016	1.02144	0.804025	1.31533	1.72875	3.71426	16.5319	4.79337	3.05495	4.30956	7.97189
Zm00001d001799_T001	0	0	0	0	0.407345	0	0	0	0	0	0	0	1.36056	5.59e-05	2.68175	0	0	0	0	0.106046	1.81869	0	7.49e-09	1.91734	0.328167	0.228422	0	2.13399	0	0	0	0	0	0	0.00105768
Zm00001d001799_T002	2.0716	2.63884	2.02378	1.88089	5.40468	4.6423	4.41599	6.85451	1.6516	1.76335	0	1.89054	0	1.59852	0.738987	1.09817	3.54928	3.83274	4.65048	0.68365	0	0.679757	2.1484	0	0.750822	0.443572	1.12157	0	0.763276	0.619038	2.73818	0.711646	2.26172	2.68668	1.41572
Zm00001d001799_T003	19.98	19.4835	11.3979	9.98104	26.4338	17.5033	27.1105	24.1498	10.9507	15.1057	7.67997	13.1112	8.34953	7.62691	6.41226	8.54294	15.0442	17.7731	23.4731	6.93121	7.806	12.4861	10.2702	11.8964	11.8873	12.4986	9.80223	2.26555	3.76848	2.20737	4.59659	6.00449	11.5734	10.0154	7.08378
Zm00001d001800_T001	36.989	35.0692	37.3367	38.3535	31.0954	28.8733	42.6323	36.3936	30.2479	32.3832	38.5389	50.2621	0	20.1893	1.54014	16.39	9.28958	8.21228	14.475	14.422	0.300326	0	13.5753	26.3822	33.1778	28.1271	37.495	2.13077	23.7762	20.7138	3.79718	25.2664	15.9905	16.907	40.1474
Zm00001d001802_T001	7.65981	6.67496	7.40419	3.54669	3.2686	3.04206	3.31457	3.13747	18.9262	21.8167	28.2969	30.7482	0	9.57971	0.948468	1.46355	1.24271	4.79105	1.82775	9.00564	0.485057	0	13.8924	17.7996	19.9786	23.1007	25.6302	3.50847	13.2534	6.80107	0	12.0491	4.87763	5.19667	21.1204
Zm00001d001803_T001	1.0283	0	1.46787	3.02207	2.24075	0.537451	1.00972	0	0.536649	0.368638	0.852127	0.306779	0	1.21564	0.390223	1.30664	0.847902	0	1.18358	0.85052	0.583158	1.72195	0	0.891027	1.49342	0.757928	1.27094	1.40957	0.9949	0.964282	0	0.993377	0.807879	0.28769	0
Zm00001d001803_T002	41.2787	48.3112	44.1736	47.4068	56.4913	40.8565	34.6464	45.2281	53.742	58.7361	49.6938	56.9221	58.275	50.9855	38.836	40.0279	43.3754	48.1914	48.1856	55.3353	52.1989	60.9511	39.8417	60.794	53.564	60.9776	55.7791	33.1283	36.1626	26.6622	19.658	56.3113	61.8983	52.9571	25.961
Zm00001d001804_T001	1.17e-09	0	6.85e-10	1.74e-07	3.96165	0	0	1.03483	0.575695	2.69e-06	0	0.731542	0	1.04413	9.32e-05	0	0	0	0.872303	0.207834	0.529144	0	0.722137	0	0.370073	0.131929	0.507612	0	0.0702731	0	0	0	0.21454	0	0
Zm00001d001804_T002	2.44878	1.5963	3.11315	3.31591	0	2.3524	2.10519	1.46417	0	0	0	0	0	1.1124	0.761981	0	3.25625	0	0.310207	0.211915	0.963513	0	1.48505	1.18295	0.149791	0.0642731	2.2291	0	0.251385	0	0	0	0.52527	1.49479	0
Zm00001d001804_T003	0	0	0	0	0	0	0	0	0.221241	0.744681	9.38e-07	0.636113	6.25222	1.12e-09	0.929088	0	0	0	8.78e-10	0.829662	3.72339	0	2.58545	0	0.76768	0.0126502	0	0	0.261758	0	0	0	0	0	0
Zm00001d001804_T004	0	7.1e-07	0	0	1.22444	0.225499	0.0615844	0	0	0	2.2696	0	0	0	0	0	0.0179697	1.26951	2.01e-10	0	0	1.99521	0	0	5.14e-08	0	0	0	0	0.658175	1.31067	0	0	0.0102607	2.92221
Zm00001d001804_T005	14.5338	15.7498	8.16132	13.567	12.8515	17.0917	11.622	13.9074	16.8393	22.6739	23.3883	22.5565	7.79897	12.2982	7.23088	6.65999	7.87278	1.67798	9.61624	11.4396	12.9323	10.8551	2.74e-09	9.74736	9.83869	6.44474	15.5015	2.40119	1.9221	0.475311	0	3.07144	3.62236	2.52988	0
Zm00001d001804_T006	3.29141	3.57044	3.4112	3.53086	0.543089	1.39468	3.85645	3.12816	0	0.66606	0	0	0	0	0.635804	0	2.17772	3.65352	3.12e-06	0	0	0.207732	0	0	8.1e-09	0	0	0	0	0	0	0	0	0	0
Zm00001d001806_T001	0	0.00267744	0.0226912	0	1.50869	2.23976	0.582244	0	0.699862	1.07505	0	0	0	0.635206	0	4.2219	0	0	0.461662	0.321784	0.408349	0.601578	2.26379	0.000304495	1.2165	1.01567	1.18597	6.17695	1.49748	2.83129	0	1.87828	1.37518	0	0
Zm00001d001806_T002	0	0	0.941411	0	1.19651	1.76626	0	0	0.0969659	0.251901	0	0	0	0.106624	0	0.846324	0	0	0.475337	0.114954	0	0	0	0	0	0.170951	0	0	0	0	0	0	0	0	0
Zm00001d001806_T003	2.88747	1.66301	3.42345	4.40024	0.00597221	1.85385	1.97365	2.09897	3.17679	2.0545	2.37357	2.5247	0	1.54342	0	0	2.07728	0	1.04725	1.72798	0	0	0.849453	0.920762	0.604825	0.889207	0.15062	0	0.129913	1.43646	0	0.0050099	2.10675	1.10546	0
Zm00001d001806_T006	0	1.86759	0	0	3.17189	0.63864	5.30938	2.39171	0	0	0	0	0	0	1.69632	0	0	4.03721	1.2322	0	0	0.659312	0.000242323	0	0	0	0	0	0.0170704	2.2e-06	3.30082	2.7343	0	2.70333	1.66416
Zm00001d001806_T008	0.21568	1.93593	3.21375	2.04669	3.40011	1.28464	1.03e-05	2.36e-09	2.54474	2.16238	4.89533	0.818092	2.00415	1.04282	0.0018727	0	0	1.23929	1.64194	1.16509	0.820639	2.05681	1.68672	0.734445	1.01435	1.5734	0.762293	4.2993	1.00785	2.84218	0.00773747	1.69586	4.15606	0.922415	1.60912
Zm00001d001807_T001	9.18507	6.21215	6.3222	7.7158	11.9452	6.48785	11.8051	9.87708	7.34407	6.86958	4.55073	7.1523	15.8847	6.56027	12.4238	6.60807	6.18378	13.0136	11.2638	8.27474	10.0048	10.7093	7.11055	8.52358	8.08037	9.19851	8.3892	7.34232	9.84123	8.63736	8.22202	9.57633	9.45074	12.1799	12.8444
Zm00001d001808_T001	2.57453	1.74668	1.34598	1.56998	5.41479	5.11331	6.89792	3.36711	0.963885	1.56699	0	1.34234	1.3694	1.12322	1.11594	0	1.57122	1.07455	6.18113	1.14177	0	0.429282	2.39025	0.907659	1.16611	1.34237	0.736294	0	0.623892	1.26355	0	0.316007	1.58044	2.64232	1.08948
Zm00001d001808_T002	1.11001	2.22307	1.13365	0.497345	1.44954	0	0	0	1.82438	0.745363	0	1.29357	0	1.2654	1.37907	0	3.07524	6.6274	1.22461	0.000600289	3.3327	2.82221	0	0.864404	2.12452	2.30927	1.67222	0	0.911359	1.99282	0	0.726805	1.50014	1.49074	1.27515
Zm00001d001808_T003	0	0	0	0	0	0	0	0	0	0	0	0	0	0	0	0	0	0	0	0	0	0	5.66e-08	0	0	0	0	0	0	0	0	0	0	0	0
Zm00001d001808_T004	23.0665	18.3891	19.3209	18.583	37.7949	24.6732	29.356	29.5977	23.5258	27.3683	19.9731	36.4796	14.0767	24.8402	21.9534	21.9601	25.4111	16.8021	33.318	26.8469	23.321	31.0762	23.0028	29.2033	22.4169	23.5366	29.9103	12.6404	24.0592	12.8285	9.58343	13.56	19.8403	18.5697	12.317
Zm00001d001808_T005	0	0	0	0	0	0	0	0	0	0.674802	2.11898	0.00524439	0	0	0	0	0	0	0	1.23042	0.000169032	0	0	0	0	0	0	2.22497	0	0	0	0	0	0	0
Zm00001d001809_T001	0.708429	0	0	0	0.350296	0	0	2.22585	0.71654	0.210776	0	0.218152	0	0.617405	0.474197	0	0	0	0.395397	0	0	0	0	0	0.157373	0.134187	1.60424	0	0.0922018	0	0	0	0.257308	0.72563	0
Zm00001d001809_T002	0	4.52775	2.72e-06	6.38268	0	0	0	0.00208745	2.67e-06	6.96e-09	0.827846	7.69e-09	0	0	0	3.6459	0	0	1.79e-09	1.97e-06	0	0	2.91e-08	0	0	0	0	0	7.32e-08	2.81e-08	0	1.32904	0	0	0
Zm00001d001809_T003	3.39352	3.39152	5.01021	3.77168	0	4.88e-06	2.61439	8.18343	3.48503	4.97601	1.69e-05	3.64599	0	1.67772	0	0	0	0	3.50957	1.33166	0	0	1.41628	0.699364	1.95066	1.85298	2.61015	0	2.48964	2.64011	0	5.21785	5.52e-06	3.04702	5.65e-09
Zm00001d001809_T004	0.150083	0.311793	0	0	0.289596	0	0.484487	0	0.15104	0	0	0.302156	0	0	0	0	0	0	0.19634	0.124148	0	0	0	0.680706	0	0.212133	0	0	0	0	1.85005	0	0	0	0
Zm00001d001809_T005	0	0	0	1.38522	0	0	0	0	0.0128056	0.217012	1.52753	0.0656896	0	3.34287	0	7.66e-06	0	0	1.50377	5.11394	0	0	6.60828	0.316364	0.588298	0.426453	5.41106	0	3.09901	7.15235	0	0	3.79041	6.03e-10	0
Zm00001d001809_T006	0	0	0.450686	0.916284	2.35598	1.12e-06	0.46931	0	0.215332	0.588536	0.47955	1.63e-09	0	0.239499	0.299087	1.05879	0	0	0.0170699	0.267072	0.190167	1.2271	0.870166	6.33e-08	1.51987	1.3676	0.627205	2.1729	0.295102	3.35923	0.00655418	0	0.658797	0	2.31092
Zm00001d001809_T007	3.58391	4.8496	2.16115	1.7109	0	0	0	0	1.7412	1.67659	0	1.76039	6.80303	5.26374	2.66514	2.49519	4.05689	3.15431	2.42775	0	1.53075	6.44533	0	3.16306	3.10077	2.78875	0.685514	6.06876	1.98482	1.79856	0	0.0499503	3.72471	2.22152	0
Zm00001d001809_T008	2.80766	0	3.04047	0	10.0922	1.01e-05	7.26302	6.69973	0.5372	0	4.29849	0	3.25085	6.57e-05	1.43499	0	7.53315	0	6.13547	0	4.09025	0.719677	1.17e-05	1.55612	0.673415	1.67477	0	3.02864	1.63365	6.39858	0.0176373	9.70579	2.93081	4.84893	6.05297
Zm00001d001809_T009	0	0	0	2.36089	0	0	0	0	0.107601	0	0	0	0	0.260051	0	0	0	0	0.28587	0	0	0	0	0	0	0	0	0	0	0	0	0	0.555761	0	0
Zm00001d001809_T010	13.2943	6.9027	5.36573	9.29081	25.7729	6.25272	13.3999	10.0042	3.87133	1.9522	6.67427	1.027	0	0.17642	0	0	7.74e-06	0	8.10064	0.301672	0	0	0	0	0.285779	0	0.0179118	0	0.444267	0	9.9497	1.9261	1.15814	8.00291	0.00838488
Zm00001d001809_T011	2.3067	0	0	0	0	0	1.02e-05	0.190724	0	0	0	0.372483	0	0.110648	0	0	0	0	0	0	0	0	0	0	0.139821	0	0	0.722575	0	0	0	0	0	0.00773814	0.0615428
Zm00001d001809_T012	1.91477	2.73843	3.07328	1.14021	1.30687	3.12355	0.715785	2.74134	2.70972	2.98867	2.78943	2.795	0	1.98242	0	1.51e-09	1.5924	0.999154	2.44476	0.890654	0	0	0	0.951711	0.315327	0.556794	1.58435	0	1.37626	1.01874	0	0.647447	0.685685	1.08257	1.16e-07
Zm00001d001809_T013	0	0	0	0.00631369	0	3.43412	1.39811	0	3.17519	1.51726	0	3.35594	2.80765	4.84627	7.04676	1.56701	2.03e-08	0	4.03698	4.37642	11.3753	12.633	11.3441	11.5271	5.61627	9.89318	8.25705	6.89995	8.32987	2.64498	0	0	10.5944	8.40471	0
Zm00001d001809_T014	1.86399	0	4.82532	0	0.894586	1.73338	0	3.46774	5.69732	8.83294	3.88666	9.37087	0	1.47076	0	0	0	0	0.00613121	2.86711	0	0	0.984665	0	3.24e-05	0	0	0	1.08803	0.97912	0	0	0	0	0
Zm00001d001809_T015	0	0	0	0	0	0	0	0	0.106754	0.282111	0	0.366644	0	0	0	0	0	0	0.527052	0.109379	0	0	0	0	0	0	0	0	0.123434	0	0	0	0.631373	0	0
Zm00001d001809_T016	0	0	0	0	0	0	0.0251453	0	0	0	1.73221	0	0	0	0	0	0	0	0	0	0	0	0.0720384	0	0	0	0	0	0	0	0	0	0	0	0
Zm00001d001809_T017	0	0	0	0	0	0	0	0	2.18992	0.000154652	0	0.861362	0	1.48693	0	4.80233	0	0	0	4.09665	0	0	0	0	0	0	6.49151	0	2.63992	1.06e-08	0	3.57087	0.900817	0	0
Zm00001d001809_T018	0	0	0	0	0	0	0	0	2.08939	2.06012	0	2.33302	0	1.34682	0	0	3.11097	4.94142	0.784546	1.19308	0.395633	0	2.15592	1.50119	0	0.831601	1.64209	0.635683	1.6248	0	0	1.18572	1.87699	0.817644	6.8e-05
Zm00001d001809_T019	0	0	0	0	0	0	0	0	0.691083	0.58839	0.532463	1.75263	0	0	0	0	0	0	0	0	0	0	0	0	0	0	0	0	0	0	0	0	0	0	0
Zm00001d001809_T020	3.81578	4.50975	1.20042	0	2.59309	1.47694	1.48786	1.99234	2.71384	1.41452	1.35978	0.420345	0	0	0	0	0	0.866466	0.61812	0.669157	0	0	5.65502	0	0	0.480142	1.56724	0	0.712405	0	0	3.14555	0	0	10.0983
Zm00001d001809_T021	3.61595	6.22099	11.2506	1.22194	4.92896	16.3364	6.54868	5.66508	7.03968	7.64214	7.65994	4.41496	0.00506405	5.44035	7.03526	14.5934	16.1606	18.9258	7.38346	2.24538	0.00326551	1.67552	6.60191	1.24e-06	4.12336	2.64019	1.01e-06	3.4526	4.56859	4.49484	11.7148	4.17443	3.12406	0.247137	10.1214
Zm00001d001809_T022	5.76026	9.51919	7.55002	7.43074	6.48846	10.7553	7.94264	2.83217	6.40009	6.80277	8.30636	6.25271	7.61028	2.64153	2.15691	1.14165	6.33634	11.3082	8.68778	2.30569	1.46494	2.064	1.0043	0.616922	1.21858	1.58166	0.402154	4.14654	0.534886	0	0	1.96039	5.09397	3.55866	0.173756
Zm00001d001811_T001	16.4385	23.3836	12.4057	18.3902	15.3691	11.9861	11.6436	9.10453	12.0729	12.7367	11.5303	9.55601	6.22343	5.32269	4.02805	4.90209	6.16036	0	5.9886	4.92786	2.61329	2.38302	4.18096	10.0733	10.6007	7.86384	3.67182	2.3399	15.2291	0.457807	0	11.9766	6.06178	4.51655	8.63827
Zm00001d001811_T002	0	0	0	0	0	0	0	0	0	0	0	0	0	0	0	1.4115	0	3.266	0	0.355895	0	0	0	0	0	0	0	0	0	0	5.48231	0	0	0	0
Zm00001d001811_T003	2.14117	6.50744	1.77876	2.26982	4.9356	2.13469	2.90902	2.66731	1.79058	1.24867	0	1.12363	0	1.59597	0	1.77397	0.752086	3.34973	2.88717	0.523144	0.83117	1.33095	0	2.82473	1.77697	1.99518	0.986008	1.68657	4.70649	0	0	3.44988	1.4533	1.65647	2.83825
Zm00001d001811_T004	1.43863	1.05571	6.40563	3.14123	2.00097	5.31345	7.83095	4.05164	2.41031	0.373317	0	0.741683	3.41913	0.55885	0	0	0	4.76626	3.61434	0	0	1.18958	0	0	1.06709	0.476743	0.269798	1.1229	1.83282	1.62425	4.05889	0	1.56802	1.50455	7.33836
Zm00001d001812_T001	11.2651	11.1393	16.0429	12.9455	6.97458	11.275	9.95652	8.72915	16.1588	13.2432	14.2575	9.56264	9.67082	9.27215	18.0537	10.5392	12.206	9.61127	6.43896	14.7649	7.89622	2.74731	11.9094	10.7612	7.34809	14.3512	6.71729	33.2336	31.8463	14.4739	8.48542	18.2444	10.5304	17.4851	17.9574
Zm00001d001813_T001	9.93276	12.2336	10.0331	6.42259	10.1108	15.1607	11.4377	11.4227	11.1131	11.6674	16.5673	13.3092	12.4822	17.0892	26.3831	27.5569	14.2299	25.9512	18.203	20.9378	14.2904	12.8668	15.4143	17.6773	23.4859	22.2092	13.9614	24.8179	19.1824	21.1804	0	26.8996	18.3911	14.9015	0
Zm00001d001813_T002	3.74275	0	1.33825	3.23982	0	0	2.63217	0	1.00508	1.06972	0	2.84158	5.59578	1.17967	0.0038897	0.0164455	5.27698	0.474876	0	2.61e-09	8.44151	6.83624	0	6.38181	3.3525	4.01714	1.73536	14.6122	1.61367	6.55079	55.6283	0	2.71613	3.71066	23.6474
Zm00001d001814_T001	81.1031	62.1891	87.6232	92.0204	57.6381	25.2291	27.5956	36.9492	86.3416	91.5892	117.689	119.597	122.833	105.861	116.008	90.8988	42.6102	39.329	84.42	89.8199	108.142	86.3319	51.3118	83.5218	77.6802	82.5401	119.5	91.7174	112.421	77.7126	97.7733	107.292	83.5144	87.0461	86.469
Zm00001d001814_T002	14.9013	11.7352	12.1988	8.91015	7.75121	53.0926	48.9924	46.8801	0	0	0	0.389393	0.397855	0	0	0	49.207	52.2822	0.0302249	0	0	1.11849	0	0.851742	0	0.133242	0	0	0.189055	0	12.043	0	1.37835	0.00901853	0
Zm00001d001817_T001	2.14367	1.63757	0.928636	0.493039	0.690276	1.43519	1.60147	1.61867	1.02432	1.56263	0.529861	2.04163	1.91989	0.748739	1.71135	4.26724	1.99782	1.75207	1.80452	1.20276	0.700869	0.597273	1.53406	2.23731	1.18611	1.53219	0.327489	0.977894	0.57169	0.85799	1.76082	1.06463	1.1589	1.39218	0
Zm00001d001818_T001	3.46783	2.98297	2.93689	3.49094	2.09172	3.66207	3.38235	4.37896	3.1097	4.09139	2.92799	3.47214	1.36255	0.781306	0.613828	1.45437	0.773875	1.79179	0.692474	0.512071	1.55184	0.787552	0.871937	1.73193	1.19836	0.897378	1.14533	0.997168	5.47713	1.29662	0.749132	0.805176	1.10446	0.394677	1.85476
Zm00001d001819_T001	4.16848	2.97249	2.70111	3.82513	2.58862	4.89228	4.59934	5.39985	2.13568	2.44806	1.86e-08	2.08053	0	1.14625	2.21021	0	8.12e-08	4.0253	2.57839	2.11852	1.85756	3.88101	1.89748	1.84017	1.79671	2.33881	1.19962	0	3.26278	0	2.07e-08	2.2231	0	1.2966	2.05732
Zm00001d001819_T002	0	0	0	0	0	0	0	0	0.195103	0	2.99597	0	0	0	0	0	2.47387	0	0.380296	0	0	0	0	0	0	0	0	0	0	0.538686	2.6257	0	0	0	0
Zm00001d001819_T003	0	0	0	0	0	0	0	0	0	0	0	0	0	0	0.0291202	0	0	0	0.195693	0.471709	0	0	0	2.04e-06	0	0	0	1.9437	0	0	0	0	0	0	0
Zm00001d001819_T004	0	0.0176914	1.1453	0	0	0	0	0	1.01587	2.28853	2.39069	1.67429	2.64002	1.21155	0	0	0	0	0	0.130352	0.202377	1.22137	0	0.170546	0.748246	0.351615	1.6857	0	1.1776	1.59489	0	0	1.87927	0	0.00108849
Zm00001d001819_T005	0.588482	0.65717	1.69437	0.769409	1.12136	1.4543	0	0	1.53208	0	0	0.887673	3.30783	0.948416	0	2.69493	1.07667	1.55913	2.77982	1.15848	0.654119	0.276049	1.554	0.812939	0.607781	0.405728	0.667887	1.88047	1.37545	0	0	2.55945	1.87873	2.73514	2.54704
Zm00001d001820_T001	36.2865	54.0463	62.0941	56.3639	25.5253	64.2497	77.0272	36.7681	46.0464	62.2494	32.4586	45.3477	44.9635	81.4029	46.8957	21.9841	33.2497	61.8064	70.535	73.1577	45.0919	26.7294	20.4128	39.2765	40.712	114.977	28.1781	45.1095	20.5415	12.6787	6.8218	58.2411	49.8254	43.0809	14.6038
Zm00001d001820_T002	1.88065	8.78316	6.04201	2.56505	6.99957	4.91681	16.7174	4.06085	3.7087	2.81786	3.06059	0.889779	0	3.93812	1.23913	0	4.98311	0	6.46741	2.30415	0.67933	6.58046	1.39242	1.76314	1.65739	2.51132	1.5498	1.87255	0.0937818	0.692345	0	0.788495	3.52131	0.976713	0
Zm00001d001823_T001	0	0	0	0	0	0	0	0	0	0	0	0	0	0	0	3.43636	0.000252382	0	0.352391	0.461456	0	0.634467	0	0	0.0739234	0.0929784	0	0	0.219305	2.78664	0	0.527267	0	0	0
Zm00001d001823_T002	0	0	0	0	0	0	0	0	0	0	0	0	0	0	0	0	0	0	0	0	0	0	0	0	0	0	0	0	0	0	0	0.626251	0	0	0
Zm00001d001824_T001	20.1314	20.0364	18.7331	13.1044	14.3658	31.2961	36.2039	27.9449	22.2307	29.6948	36.3804	42.9045	24.0422	19.5542	51.2006	62.6941	16.3583	14.4206	34.7601	38.0299	27.6184	11.0396	64.7565	65.1541	42.74	32.3299	15.076	118.868	111.426	267.858	131.284	434.049	185.15	244.287	463.263
Zm00001d001825_T001	14.6085	17.169	17.6771	19.1213	18.428	17.2407	19.9546	16.9018	14.6897	15.0853	15.2862	15.7665	19.7894	14.6022	13.041	8.58719	22.9814	13.7081	15.7861	13.3799	13.675	12.2205	8.39402	13.7746	12.7822	10.9275	14.1352	9.67641	13.5138	5.28126	11.5969	7.1121	11.2787	9.3779	6.75121
Zm00001d001826_T001	3.97341	0.410405	3.10412	0	1.00709	3.20548	2.96713	5.8643	2.88946	2.51289	7.26669	0.504623	3.59123	0.808568	9.021	3.5781	2.65375	0	0.48287	0.946768	1.79732	1.88095	11.5683	1.15759	1.94558	0.998606	0.170997	23.8396	2.3545	23.0489	45.4624	3.35555	4.88179	6.20623	14.6512
Zm00001d001826_T002	0	0.600577	0.296497	0.533278	0.974212	0	0.696055	0	3.34271	0.989566	0	0.831719	3.43106	0.869213	7.32214	14.0324	0	5.43948	0.655846	2.60375	2.09802	3.41911	57.8808	2.35188	2.74831	2.73487	0.591725	17.9453	6.03436	41.9757	33.8672	9.22348	5.35462	5.18842	11.3363
Zm00001d001827_T001	0.263931	0.462961	0.865238	1.28391	1.228	1.02003	0.313435	0.58008	0.622999	1.62953	2.39577	0.432495	0	1.0438	0	1.24677	0	0	1.34539	0.660463	1.13815	3.33693	2.0262	0.577474	0.569707	1.5314	1.1736	1.49802	0.874813	1.02767	0	0	0.495948	0.614834	1.70899
Zm00001d001827_T002	0	1.72e-05	0	0	0	0	0	0	4.91e-08	0	0.183846	0	0	0.753993	0	0	3.95244	0	0.504211	1.77295	3.3043	2.34146	0	0.773261	2.78839	2.04158	3.18479	1.4152	0.280375	0	0	0	1.38591	0.000822411	6.31174
Zm00001d001827_T003	1.75761	4.82e-06	2.48e-05	0.00476141	9.38e-07	0	3.04322	0.00040469	1.0755	0.60633	0	1.76927	0	0.755356	0	0.0108913	0.00901907	0.0133587	0.0153566	3.54613	0.00898579	0.405818	0	2.31776	3.23995	4e-05	2.66e-09	0	3.05378	7.66584	0.00490575	0.0470404	0.00890783	0	0
Zm00001d001827_T004	2.79465	2.44987	3.32481	0.800201	4.88756	1.58154	4.17546	4.29436	2.0699	2.09155	0	1.57132	0	0.193169	0	0	0	0	0.419619	0	0	0	0	0	0.149299	0.336647	0.36366	0	0.755238	0	0	0	0	0	0
Zm00001d001827_T005	0	0	0	0	0	0	0	0	0	0	0	0	0	8.04e-05	0	0.00146816	0	0	0	0	0	0	0	0	0	0	0	0	0	0.0200071	6.04e-05	0	0	0	0
Zm00001d001827_T006	2.8757	3.0778	4.57645	6.37684	3.39528	4.55879	1.3617	1.14648	3.75124	2.41514	0	3.37306	6.11195	4.60803	5.49759	5.52014	6.13438	10.0476	5.59527	2.45055	3.6787	1.29437	8.63635	4.91428	2.06668	4.63343	3.86085	0.121193	2.81561	2.3649	5.38217	10.2234	6.96627	7.22112	0
Zm00001d001827_T007	0	1.11938	0	5.7e-06	0.0596232	0	0	3.7e-08	0.76867	1.31996	0	0	0	6.61e-07	0.808437	1.86054	2.71e-09	0	3.71581	0	0	5.06304	3.14966	4.92e-09	0	0	0	0.637946	0	0	0	0	6.65e-10	1.56246	0
Zm00001d001827_T008	0	0	0	0	2.12038	0	0	1.04184	0.309993	0.887679	5.34191	0.594216	0.000581535	0.872566	0	2.39329	0.450439	0	0.733941	0.919757	0	0.811343	0	0	1.3736	1.26155	0.995609	0.926199	0.162802	0.56904	4.57e-05	0	0	0	0
Zm00001d001827_T009	0	5.12586	0.973627	1.75e-07	0	7.04e-07	0.779583	0.525771	1.17146	1.62068	6.10298	3.04463	0	1.82949	0.0556792	0	0.0437999	4.54e-07	5.85e-08	0.672571	2.01464	0	0	1.74949	0.88257	1.56308	0	1.70148	0	0	0	2.90103	1.85991	6.03e-09	0
Zm00001d001827_T010	1.613	2.35e-06	2.70572	2.65541	2.64305	6.12637	5.51453	9.06133	0.950765	0.935566	0	8.32e-08	0	0.0052275	4.71e-05	0	0.475351	1.75225	1.28228	0.00164063	0	0	0	0.000139394	0	2.61e-05	0	0	0	0	0.0319858	0.0315887	0.00397057	2.30322	0
Zm00001d001828_T002	0	0.00128128	7.05e-08	0.173197	0	0	1.15e-05	0	2.88788	2.89197	0.728928	0.0393016	0	1.81e-06	6.89e-10	0	0.0501794	0	0	3.26e-08	6.63581	0	0	0.000301735	0	0	2.28e-10	3.06487	0	0	0	0	0	0.40069	0
Zm00001d001828_T003	0	0	0.13774	0	0	0	0	0	0.1112	0	0	0	0	0.000125569	0.218234	0	0	0	0	2.02e-08	0	0	0	0	0	0	0	0	1.96e-07	0	0	0	0	0	0
Zm00001d001828_T005	0	1.82e-05	0	0	0	0	0	0	1.79242	2.24686	1.18269	3.26795	0	3.52493	1.75325	0	0	0	0	10.6707	3.12228	4.04e-06	1.49e-05	2.89619	0.000210328	2.40909	6.1841	5.91e-06	1.45447	0	0	0	0	0	0
Zm00001d001828_T006	0	0	0	0	0	0	0	0	2.73e-10	0	0	0	0	3.62e-05	5.05e-05	0	0	0	0	2.1e-05	0	0	0	0	0	0	0	0	0.0927289	0	0	0	0	0	0
Zm00001d001828_T009	0	2.36641	0.274618	0.551634	0	1.88888	0.52535	0	0.00179329	1.80431	3.63951	2.31458	0	4.87e-10	0.0101518	0	3.03235	0	0.105501	1.66e-07	0.00912988	0	0	0.000110135	0	0	8.92e-08	0	3.35e-10	0	0	0	0	0	0
Zm00001d001828_T010	0	0.179287	0	0	0	0	0	0.431978	0	0.15214	0	0	0	0.103618	0	0	0	0	0.287264	0.282775	0	0	0	0	0.434068	0.233125	0.255899	0	0	0	0	0	0	0	0
Zm00001d001828_T011	0	0	0	0	0	0	0.177448	0	0.187305	0	0	0.0708343	0.882065	0	0	0	0.867265	0	0	0.0309709	0	3.64e-10	3e-07	0	8.25e-05	1.35e-05	0.0584769	0	0.108161	0	0	0	0	0	0
Zm00001d001828_T012	0	0	0	0	0	0	0	0	3.23e-06	8.04e-10	0.024131	0	0	0	0	0	0	0	0	1.3e-10	0	0	0	7.32e-05	0	0	4.78e-08	0	0	0	0	0	0	0	0
Zm00001d001828_T014	0	0	0	0	0	0	0	0	0	0	0	0.421258	0	0.233276	0	0	0	0.520169	0	3.11e-10	0	3.07001	3.33594	0	0.422456	0.226476	0	0	0	0	0	0	0	0	0
Zm00001d001828_T015	0	0	0	0	0	0	0	0	0	0	0	0	0	0	0	0	0	3.25e-05	0	0.251225	0	0	0	0	0	0	0	0	0	0	0	0	0	0	0
Zm00001d001828_T016	0.0895646	0	0	0.277694	0	0	0	0	0.00144939	0	0	0	0	0	0	0	0	0.084112	0	0	0	0	0	0	0	0	0	0	0	0	0	0	0.218371	0	0
Zm00001d001828_T017	1.24087	0	0.461489	1.37226	0	2.27e-08	1.73939	0	4.89e-05	1.18654	0	0	0	0.0001602	0	0	4.00877	3.8078	0	0.293202	0.0958292	1.27784	9.89e-05	2.69853	2.10204	1.12522	0	0	0	2.17e-06	3.25e-07	1.68e-06	0	9.93e-07	5.36e-06
Zm00001d001828_T018	0	0	6.77e-08	0	0	0	0	0	5.37e-10	0	0	0	0	0.0985478	0	0	0	0	0	0.663363	0	0.258128	0	0	0.208308	0	0	0	0.0201125	0	0	0	0	0	0
Zm00001d001828_T019	0	0	0	0	0	0.432149	0	0	1.37e-05	1.74e-07	0.705659	6.03e-09	0	0	0	0	0	0	0	0	0	0	0	0	0	0	0	0	0	0	0	0	0	0	0.00196674
Zm00001d001828_T022	0	2.36e-09	0.733833	1.02559	2.33643	0	0	0.754248	1.24536	1.21e-09	0.000196276	0.00261683	0	0.793992	0	0	0	0	0.743844	0	0	3.74268	0	1.81168	0.440319	0.564086	0.600019	1.64237	0	0	0	0	0	0	0
Zm00001d001828_T023	0	0	0	0	0	0	0	0	0	0	0	0	0	0	0	0	0	0	0	0	0	0	0	0	0	0	0	0	0	0	0	0	0	0	0.554371
Zm00001d001828_T025	0	0	0	0	0	0	0	0	0	0	0	0.293741	0	0	0	0	0	0	0	0	0	0	0	0	0	0	0	0	0	0	2.69203	0	0	0	0
Zm00001d001828_T028	0	0.44179	0	0	0	0	0	0.330828	0.151211	0.326484	0	0	0	0.522713	0.210594	0	0	0	0.586404	0.401754	1.28441	1.2908	0	0	0	0.0619824	0.118702	0	0.231198	0	0	0	0.132551	0.310428	0
Zm00001d001828_T031	0	0	1.31135	1.07005	0.8927	2.73781	0.470258	1.93793	1.30073	0	2.25669	2.31811	0	0.649571	0	0	7.44e-05	0	2.02912	3.61375	0	1.73566	9.51597	1.01966	5.6346	3.19014	7.7e-06	0	1.30376	2.25627	0	0.896648	4.14048	1.17133	0.746646
Zm00001d001828_T033	0.676072	0	0.334775	2.25e-08	0	1.71046	4.33374	2.44e-07	1.23504	0	3.98573	1.07143	0	0.553981	0.515222	1.77065	0	0	1.02855	0.788632	0	0.590137	5.33933	0	0.29451	0.319138	1.10496	1.0986	0	0	0	0	0.360657	0	0
Zm00001d001828_T034	0	8.29667	1.357	0	0.798085	5.14343	0.318711	1.91e-07	11.2386	12.359	2.11605	9.85177	0	0.000187358	0	0	0	0	0.481369	7.16e-06	0	2.45e-05	0.0195008	11.4227	5.18398	3.99392	4.48e-06	0	0.319161	0	0	0.743564	2.52e-07	0	0
Zm00001d001828_T035	10.254	5.38081	11.3682	7.95686	18.3925	7.96693	10.375	12.6398	9.68e-10	0.383137	6.67452	0.00338278	16.8737	17.2585	9.64672	14.7893	18.7854	14.8359	28.6668	16.8366	16.2577	35.2569	13.1096	12.2285	12.5951	10.3496	12.8528	21.6385	6.54607	6.93295	8.99119	11.3251	14.0489	14.5014	8.01729
Zm00001d001829_T001	1.97424	0.831093	2.36187	4.76182	0.752931	0.99718	2.81015	2.07326	1.56159	2.43283	0	2.43331	0	0.357695	1.17932	0	0	0	0	0.727561	0	0.335909	0	0.676067	1.73484	1.11726	0.501834	1.40897	0.569436	0	0	0	0	0	0
Zm00001d001830_T001	16.3987	12.5783	14.7109	15.4326	12.329	14.5229	16.6379	14.9268	17.853	19.8083	19.5097	19.6751	25.8112	22.774	27.2433	20.0861	10.675	13.7272	16.0535	23.0988	30.0697	18.8973	17.9805	22.6292	19.551	22.627	20.5524	33.968	30.7602	25.2513	19.1647	18.5004	15.7749	17.3484	15.4364
Zm00001d001831_T001	0	0	0	0	0	0	0	0	1.14942	1.25331	0	3.61172	0	2.82908	1.35854	0	0	0	0.31502	2.86915	4.90853	2.48307	7.75571	1.52975	0.658839	0.525869	3.15894	0	1.54818	0	0	1.76959	0	0	0
Zm00001d001831_T002	53.0484	39.0898	42.8327	42.0697	31.0477	27.7043	18.0043	13.9581	55.7791	66.7925	61.0192	44.0091	0	4.07661	2.41887	0	3.8182	0	4.93997	0	0	2.11969	1.50821	2.72369	5.00541	4.85496	0.00938659	4.03349	9.00073	3.94153	0	0.690915	1.73597	1.60427	0
Zm00001d001831_T003	2.98068	2.70404	1.69633	1.3322	3.42662	1.94398	1.1388	0.691442	2.10248	1.59167	0	0.552825	0	1.89638	1.02241	0	0	1.02667	2.09953	0.773234	0.25182	1.89001	0	1.02929	1.16748	0.727393	0.753797	0	4.92557	0.690114	0	0.318681	1.28599	0	2.27646
Zm00001d001831_T004	3.79812	7.28312	3.21637	4.61656	7.86528	1.88496	11.2231	0	1.81973	0.681357	3.02321	1.42684	5.38449	29.8692	11.0136	14.4082	13.256	5.92389	1.39408	28.4181	34.9855	20.2385	2.26e-05	13.72	16.6744	10.92	34.3329	2.45177	14.2874	1.89331	29.454	11.25	7.36798	4.84425	0
Zm00001d001831_T005	37.2261	20.8534	21.6572	21.5376	19.1655	11.5965	20.1567	23.3274	16.6118	9.83207	3.43433	8.08313	66.876	61.3967	34.5922	13.5992	34.6878	62.38	42.8944	41.943	26.5262	48.568	27.0065	62.6585	54.8415	50.4724	51.6493	19.1473	158.879	24.3915	13.5741	26.6002	18.8625	25.7316	118.697
Zm00001d001831_T006	0	0	0	0	0	0	0	0	0.00409708	0	1.42032	0	0	0	0	0	0	0	0	0	0	0	0	0	0	0	0	0	0	0	0	0	0	0	0
Zm00001d001831_T007	0.0269564	1.44794	0.6917	0	0.368127	0.463226	0.24575	0.360107	0.30618	1.38689	0	1.04502	2.77659	1.08477	0	0.692333	4.33687	0.627499	0.760996	1.04645	2.06005	0	0.45595	1.33742	0.494873	0.645897	0.841305	0.999689	4.92994	0.872146	0	1.04862	0.200461	0.399829	2.78265
Zm00001d001832_T001	0	0	0.636997	0	0	0	0.501665	0.420111	1.46623	0.8497	0	1.09825	1.79052	4.17654	1.7586	11.8695	0	7.77882	0.378849	2.83621	5.10191	1.18918	3.5302	41.8996	16.3868	22.7748	5.36691	26.4261	35.4737	6.54954	17.4323	22.4324	12.8449	5.06027	117.152
Zm00001d001833_T001	0	0	0	0	0	0	0	0	0	0	0	0	0	0.195412	0.128583	0	0	0.499638	0.0931412	0.11722	0	0	0.364123	0.145346	0	0.0235834	0.31292	0.281219	0.87902	0.54773	0	1.86411	1.19504	1.55305	1.24504
Zm00001d001834_T002	0	0	0	1.05449	0	0	0	0	0.55935	1.98e-09	2.8e-08	1.89357	0	5.20447	0	5.72458	1.9e-08	0	2.64979	5.69854	6.98e-06	0	0	0	0	1.1384	7.55454	0	0.130361	0.832548	0	4.07e-06	0.0159773	2.30726	0
Zm00001d001834_T007	0.11271	2.45062	0.00124629	0	0	0	0.702115	0	1.72454	2.73829	3.09472	0.274599	0	0	0	3.32e-05	0.000126959	0.000298977	0	8.52e-06	0	2.41e-06	9.23e-05	0	6.45e-07	0.285642	0	3.46e-06	9.7e-08	0	0	4.24e-06	1.72e-06	8.8e-10	0
Zm00001d001834_T009	0.0284788	0.917702	0.00131605	0	0	0	0.249913	0	0.49177	0.890194	1.13693	0.087698	0	0	0	1.37e-05	5.02e-05	0.000116639	0	2.94e-06	0	7.3e-07	3.44e-05	0	2.61e-07	0.0685415	0	1.1e-06	2.83e-08	0	0	1.36e-06	7.88e-07	0	0
Zm00001d001834_T013	0.247926	0.248073	0.000512335	0	0	0	0.391142	0	0.115327	0.310577	0.299596	0.0304221	0	0	0	4.21e-06	3.11e-05	3.33e-05	0	8.28e-07	0	1.49e-07	9.26e-06	0	7.3e-08	0.0130404	0	2.37e-07	5.48e-09	0	0	3.01e-07	5.61e-07	0	0
Zm00001d001834_T017	0.347861	0.243225	2.32285	2.41e-09	0	0	0.0178157	0	0.308711	0.0107874	0.201866	0.00259633	0	0	9.23e-05	2.98e-07	6.5e-05	0.00118843	0	8.11e-05	0	1.96e-05	4.86e-07	0	1.08e-08	0.000299637	0	1.81e-07	2.2e-10	0	0	7.3e-08	4.01e-08	0	0
Zm00001d001834_T018	1.57e-05	1.96e-09	0.137212	3.18489	0	0	1.83e-09	0	2.22122	3.05e-06	0.000138676	3.09757	1.07e-06	0	0	0	0	0	0	0	2.07e-09	3.09e-07	0	0	0	0	0	0	0	5.28e-08	0	0	0	0	0
Zm00001d001834_T019	0	0.619873	0.102836	0	0	0.336402	2.29e-08	0.325376	0.23681	0.373328	1.22146	0.197757	0	0.38998	0	0	0	0	0.374507	0.179085	0.442368	0.162009	0	0	0.210754	0.357037	0.190687	0	0.201542	0	0	0	0.20281	0	0
Zm00001d001834_T020	0	0	0.0961147	0	0.404926	0.914878	0	0	0.124047	0.117766	0	0.300601	0	0.150066	0	0	0.342886	0	0.0751579	0	0.237737	0.12836	0.616379	0	0.147828	0.0398688	0.174681	0	0.0365033	0	0	0	0.0973787	0	0
Zm00001d001834_T021	0	0.732074	0	0	0	0	0	0	0.184776	0.443376	0	0	0	0.450198	0	0	0	0	0.298739	0.400891	0	0	0	0.324406	0.25443	0.442668	0	0	0.184838	0.817623	0	0.638682	0.295204	0	0
Zm00001d001834_T022	0	0	0	0	1.69e-08	0	1.7e-06	0	0	0	0	0	0	0	3.79e-05	0.242773	3.01476	3.84918	0	0.280899	0	0.39484	1.86323	0	0.0979014	0.050281	0	0.360224	0.02333	2.41e-06	0	0.379404	1.20773	0.000157067	0
Zm00001d001834_T023	0	0	0.712849	0	1.35247	0	0.813545	1.21e-06	0.344845	0.726464	0	0.464875	0	0.317976	2.71238	0	4.76289	3.73253	0.270025	0	1.99e-05	0	0	0	0.604366	0.254424	0.362814	0	1.44e-06	0	0	0	0.7727	1.25e-08	0
Zm00001d001834_T024	0	0	0	0	1.21e-07	0	1.5e-06	0	0	0	0	0	0	0	5.32e-05	1.07879	6.74949	18.8022	0	1.56004	0	2.954	9.81337	0	0.524336	0.436457	0	2.49813	0.186184	1.8e-05	0	2.56509	2.56944	0.00119225	0
Zm00001d001834_T025	0	0	0	0	1.67108	0	0	0	0	0	0	0	0	0	0	0	0	2.55311	0	0	0	0	0	0	0	0	0	0	0	0	0	0	0	0.63099	0
Zm00001d001834_T026	0	0	8.05e-09	0	2.2e-09	0	0.0069076	0	0	0	0	0	1.59e-06	0	2.21358	0.00115351	0.371424	7.75854	0	0.589219	5e-08	1.35792	0.00481196	0	0.000446182	1.49e-05	0	0.00822119	2.17e-05	1.79e-09	0	0.00288014	0.00236921	3.87e-07	0
Zm00001d001834_T027	0	0	0	0.000605541	0.00117677	0	0.274722	0	0	0	0	0	11.5788	0.671567	0.000730415	5.99e-05	0.0762108	0	0	1.40548	11.4415	2.33892	0	0	0.000175276	0.20929	0	0	1.59495	0.389157	0	0	0	6.94e-09	0
Zm00001d001834_T029	11.5618	45.0473	32.4699	25.0122	12.1295	33.1575	15.02	12.0202	56.6167	60.6742	59.6602	52.577	67.0525	82.6305	37.6336	54.4298	88.4705	53.0426	65.2082	95.6283	62.2722	44.7475	58.366	56.9882	56.231	55.6546	53.6512	43.0739	49.9813	46.4937	0	41.224	75.4956	44.7245	42.5938
Zm00001d001834_T030	0.0370222	0	5.32e-06	0.0107974	0.0122917	0.00655397	13.2873	0.394305	0	0	0	0	0	0	1.37e-08	1.14e-05	0.00589488	0	1.6e-09	0	0	4.27e-06	0	0	0	0	0	0	0	0	0.110389	1.52e-07	0	0.456505	0.000447988
Zm00001d001834_T031	13.7455	12.8793	14.971	9.78178	34.0194	37.1365	25.3049	0.155589	2.21e-10	2.19e-09	1.97e-07	5.67e-10	0	2.43e-07	0.000232045	0.00419987	0.00636614	1.4e-07	66.489	0	0	43.5299	0	0	1.07e-08	0	1.2e-06	0	0.00862177	0	1.58e-05	0.01728	9.39e-07	15.7539	0.0328638
Zm00001d001834_T032	17.3915	0	0.000635841	7.1493	28.3643	0.00718453	3.25516	39.9467	0	0	0	0	0	0	9.2e-09	2.68e-08	0.00219707	0	3.30163	0	0	6.16e-06	0	0	0	0	0.00189174	0	0	0	1.55408	7.91286	0	0.215495	6.08e-06
Zm00001d001834_T033	0.0828927	0	0	0	0	0	0.250194	0	0	0	0	0	0	0	0	0	0.585844	0	0	0	0	0	0	0	0	0	0	6.67e-05	0	0	0	0.695857	0	0.430271	0
Zm00001d001834_T034	0.896616	0.00932429	1.95604	0	0	0.711803	1.08609	0	0.64576	1.55e-07	0	0	0.0214447	0	0	3.20172	0.702657	0	1.5946	0.106375	0	1.37e-07	0	0	0	0	0.359402	0	1.92e-07	0.646104	0	0	2.22822	0.543402	0
Zm00001d001834_T035	1.03e-09	0	0	2.15e-08	0	0	0	0.00228397	0	0	0	0	0	0.186906	0	0	0	0	0	0	0	0	0	0	0	0	0	0	0	0	0	0	0	0	0
Zm00001d001834_T036	8.21e-06	4.18e-08	3.26939	6.97249	3.16e-07	2.79079	1.85737	4.63e-08	0	0	0	0	0.283875	0	3.3e-06	0	3.35e-09	0	0	0	0	0.501622	0	0	0	0	0	0	0	0	30.5797	0	0	1.28e-09	0
Zm00001d001834_T037	0.800276	1.80138	0.998879	1.2774	2.36083	1.09348	1.11559	1.6926	1.62044	1.47287	4.07206	1.32691	0	4.88968	3.00101	1.57305	6.00962	10.2965	5.16779	0.816066	0.521895	1.36798	1.86472	1.517	1.94751	2.42004	3.1781	2.27393	3.75225	1.83544	0	0.447763	2.27746	0.884832	0
Zm00001d001834_T038	0	0.874658	0.741049	0	1.37636	0.764123	1.31838	0.562641	9.82e-07	0.724995	0	0.00102003	0	0	3.26e-08	0	0	0	0.240897	0	0	0.148533	0	0	0	0	0	0	0	0	0	0	0	0	0
Zm00001d001834_T040	0	0	0	0	0	0	0	0	0.398396	0	0	0.625125	0	0.649392	0.411093	0	0	0	1.20079	0.0721052	0.0303881	0	0	0.2576	0.325062	0.264579	0.37483	0.408049	0.749138	0.453869	0	0.538886	0.380472	0.252293	1.01885
Zm00001d001835_T001	0.190468	0.483138	0.0511305	0	0.136417	0.197327	0.0814142	0	0.478546	0.290987	1.82344	0.370977	0.43853	0.304417	1.35696	0	0.745525	0	0	0.787072	0.768517	0.592614	0.349445	0.557681	0.385814	0.022617	0.550085	2.42578	0	0	1.20928	0	0	0	0
Zm00001d001836_T001	0	0	0	0	0	0	0	0	0	0	0	0	0	0.185018	0	0	0	0	0.190339	0.0587729	0	0	0	0	0	0	0	0	0.0431062	0	0	0	0	0	0
Zm00001d001837_T001	20.319	22.6434	25.8408	21.8288	26.0136	18.8213	19.6157	17.7216	22.6592	19.7976	13.9845	18.4471	17.6832	22.1959	22.2034	30.4498	21.7546	21.6919	14.2047	24.3648	21.3524	28.057	19.5931	22.4874	22.55	22.8423	20.1616	22.5247	32.8097	31.1032	29.7293	38.1922	23.165	35.6625	35.8247
Zm00001d001838_T001	0.808373	0.960137	0.473667	1.54897	0.524374	0.914878	0.566994	0.312728	0.485958	0.314209	0.281527	0.883868	0.339777	0.0723274	0.286898	0	0	0	0.0685476	0.0580576	0	1.55555	0	0.107993	0	0	0.502538	1.66297	0.0419069	0.202617	3.7409	0.12566	0	0.0821744	0
Zm00001d001839_T001	32.2439	37.7353	42.3533	27.3646	9.33569	38.3911	41.6499	34.1793	28.3314	34.2605	62.3604	33.8041	27.2205	27.5081	46.8039	25.6164	38.057	21.9404	17.4998	37.7281	50.7969	29.4543	16.6264	36.0443	36.2106	16.1548	34.7076	20.3897	25.6859	23.538	48.8352	21.6543	14.7508	19.8428	31.1187
Zm00001d001840_T001	0	0	0	0	0	0	0	0	0	0	0	0	0	0	0	0	0	0	0	1.0045	0	0	0	0	0	0.162762	0	0	0	0	0	0	0	0	0
Zm00001d001841_T001	0.65163	1.37646	2.70778	4.27387	1.41621	1.34428	1.933	2.07432	1.55016	2.29313	1.24611	3.25455	54.0767	6.59488	54.0888	6.88512	10.87	8.86983	11.9587	16.3529	49.996	64.4492	15.2415	53.9793	51.9836	59.2817	0	36.025	13.6084	11.4441	22.5983	13.5327	9.73236	10.3303	22.2053
Zm00001d001842_T001	0.430665	0.849863	0.732536	0.170606	0.307209	1.78735	1.41556	0.916384	0.569578	0.745283	0.824944	0.959532	1.32789	0.512192	1.02784	2.21331	1.69556	0.726967	1.02625	0.907559	1.16343	1.63289	0.53037	0.316532	0.458864	0.666725	0.490905	1.21813	0.777643	0.989513	0.913611	0.122755	1.05828	1.12377	0.45195
Zm00001d001843_T001	20.8699	17.6982	17.9191	18.9129	9.46298	9.07619	9.4894	4.48376	11.7775	10.3929	6.73479	8.40152	20.7732	20.5419	21.564	16.5223	12.3751	10.4276	9.59703	14.0228	10.667	9.1858	8.83991	12.7139	15.7559	16.9463	14.9779	15.9832	14.7248	12.1292	6.65462	16.9303	13.6251	19.1144	15.9809
Zm00001d001844_T001	4.84589	5.48989	4.28033	5.30247	8.31402	6.57046	6.96376	7.3585	4.76029	5.04118	4.03802	5.61624	5.0955	5.54193	4.30594	6.2805	7.35407	4.94509	10.1836	3.73181	5.15054	7.9528	7.22409	7.53395	7.29976	7.01077	6.39993	3.45382	2.02812	2.78913	1.61395	3.17996	4.39094	4.34273	3.46757
Zm00001d001845_T001	2.94074	2.07236	2.10571	1.35963	2.68501	2.87985	2.86813	1.73769	2.63591	2.64491	3.75467	4.91211	3.77104	2.97393	2.75904	4.02089	4.27755	2.88842	3.35794	4.15669	5.45184	3.70334	2.70831	2.27754	1.54019	1.98207	2.79117	1.61777	3.12197	2.25206	0	1.25612	1.96876	1.46079	0.51344
Zm00001d001846_T001	50.1997	49.1212	46.2206	50.0562	47.1525	44.8506	39.9988	46.0436	54.4828	62.5322	56.7769	59.3802	45.6357	42.5902	38.3182	26.5663	42.0586	33.5137	46.9887	45.2329	56.0255	64.6514	33.8071	57.3248	55.2047	57.2078	53.6069	25.1915	40.6935	19.1516	25.907	27.1196	30.1578	32.4515	33.5034
Zm00001d001846_T002	0.253343	0	0.497823	0	1.63224	0	0.283632	0.780595	0.790262	0.363109	3.05299	0.314922	1.1845	0.774453	0.355474	0	1.71234	0	0.563719	0.272545	0	0.365491	14.8098	0	0.365999	0.345787	0.493122	0	0.665768	0.296969	0	0	0.357868	0.663101	0
Zm00001d001847_T001	2.75183	6.65484	9.19404	9.97373	12.895	3.01224	3.1912	3.24848	6.98198	6.2702	8.70446	7.55338	6.05701	5.76479	6.56421	14.6322	9.03151	9.94027	4.97687	3.85543	8.20119	4.28985	2.88045	2.26325	2.79322	4.15834	5.85434	4.17467	7.15647	9.74352	0	5.29928	6.53458	1.78611	1.54977
Zm00001d001847_T002	0	0	0	0	0	0	0	0	3.25254	4.44016	4.80295	3.59285	0	4.52529	0	0.0230282	0	0	0	9.78741	2.67622	0.838927	14.4088	1.30733	3.63007	6.52587	5.27229	10.1122	7.37922	3.86392	0	0	3.16175	0	2.91952
Zm00001d001847_T003	0.246361	0.316	0.864851	0.808753	2.06316	1.24939	0.78892	0.314613	1.15542	0.985341	1.03778	1.01293	0	1.33387	0.169552	1.19318	1.88698	0.975346	2.12315	0.984174	0.302114	1.79744	1.13292	0.656596	0.283564	0.344738	0.108602	0.852183	0.817383	1.5065	0	0.76425	0.650959	0.899696	0
Zm00001d001847_T004	10.002	7.95452	11.5565	9.35436	12.7108	16.7999	13.1786	11.8311	8.27925	5.92129	7.46834	5.73948	3.26868	7.36699	4.79038	7.61061	7.61482	9.20596	11.5915	7.37014	3.33627	7.67343	7.00965	4.43449	6.19289	8.90835	5.8228	10.5187	8.15514	7.40432	6.68769	8.357	10.456	12.3418	11.8253
Zm00001d001847_T005	0.357157	0.874249	0.527204	0	0.96899	1.22665	0.796679	1.07788	0.778855	0.909352	0.823808	0.536285	0.935712	0.624989	0.442188	0	0.69869	0	1.35941	0.220725	0.311709	0.149178	0.990901	0.320544	0.546017	0.899472	1.04919	0.182948	0.664175	0	0.671893	0.287306	1.24863	0.347846	0.330532
Zm00001d001848_T002	1.30536	0.000364324	1.49846	1.32619	1.39857	0.721726	0.735704	2.35193	0.103443	0	0	0	1.89553	0.0717647	1.54595	0.441291	0	1.30614	1.15055	0.147729	0.529812	1.26398	0.00893377	0	0.269652	0.25267	0.214598	1.35037	0.922303	1.21296	0	0.772115	0.0859547	0.542939	2.28575
Zm00001d001848_T003	0.0862213	0.458704	0.158594	0	0	4.62e-07	0	0	2.05923	1.52675	1.62e-05	0.844987	1.58e-05	1.96543	0.264799	1.41881	0	6.22e-06	1.16779	1.96835	1.19173	3.90779	2.60325	0.444501	1.91602	2.02146	2.85247	0.594139	1.44122	0.000172174	0	0	1.20015	0	0.322447
Zm00001d001848_T004	0.00011	0.00134044	0.0010872	0	0	0	0	0	0.000169757	0.721945	4.41e-08	0.000924307	0	0.000474879	1.62e-05	1.08e-07	0	0	3.41e-05	0.00094044	3.74e-07	0.000340545	0.000148099	0.000516902	0.000951596	0.000836991	0.00205027	0.0268253	0.000258663	2.78e-08	0	0	0.000349415	0	0.0416617
Zm00001d001848_T005	0	0.282753	0.463273	0	1.05579	0	1.08796	6.4e-07	0	0.41692	0	0	0	0	0.21073	1.78417	1.88455	0.731228	1.18745	0	0.0141114	0	0	2.18893	0.00137937	5.75e-10	0	0	4.22e-09	2.3549	0	0.961998	1.28474	0.461784	0.00744232
Zm00001d001848_T008	3.08905	7.94075	5.86285	5.14946	2.80137	3.89091	3.38341	2.10028	5.93976	3.14916	7.77578	6.12204	8.39886	7.60848	4.13791	9.35674	4.93713	5.20929	7.48167	1.18833	2.60458	4.22662	2.16142	5.77419	5.10113	6.27127	5.77555	9.02382	3.69672	11.1927	4.24787	4.56782	9.42038	4.53783	1.98487
Zm00001d001848_T011	0	0.256536	0	0	0	3.73e-09	0	0.606754	2.14e-07	0	0.00044733	0	0	0	0.00493217	0.510127	0.612111	0	0.762033	0	0	5.57e-07	0.0968263	1.41445	4.79e-08	1.04598	0	0	1.42992	0	0	0	1.57e-10	0.000845998	0
Zm00001d001848_T012	0.615157	0	0.484646	0.239373	0	0.680032	0.588334	0	0.505873	0	1.68923	0	0	0.427432	0	1.18e-08	0	0	0.999554	0.155928	0	0	0	0	0.499523	0.756577	0	0	0.408117	0.428844	0	0.605386	0.215393	0	0
Zm00001d001848_T014	0	1.93476	0	0.176187	0.215648	0	0	0.000974285	4.66415	5.99662	0.708704	2.09869	0.831547	3.93086	0.278159	0	0.592724	0	1.27976	4.55286	3.19464	4.98924	6.46697	2.22372	2.95121	4.25643	4.89993	2.60734	3.57231	1.42732	0	0.584043	2.13066	0	0.000328303
Zm00001d001848_T016	0	0.484825	0	0	1.05815	2.28933	0.0313258	0	1.16622	5.15222	0.146764	1.96527	0	1.57634	0.194133	2.83297	0	2.63662	0.386343	3.18971	1.36969	1.73554	0.748608	1.67989	4.01253	2.87747	0.000781945	0.709486	4.282	0.00752101	2.66812	0	2.25261	0.260891	2.0805
Zm00001d001848_T017	10.8444	9.06679	8.95976	6.64051	13.2825	12.4665	13.502	14.7565	3.03e-08	0.00879954	0	0.489324	2.18091	4.65e-09	4.27198	0	6.74248	7.57222	6.16719	0	1.93275	4.11088	0	0.59148	1.86121	0.830799	0	4.87e-08	0	3.10278	13.5627	10.1761	2.66319	9.00449	18.2074
Zm00001d001848_T020	0	0	0	0	0	0	0	0	0	0	0.0191238	0	0	1.14e-06	0.0001946	0	0	0	2.97e-09	0	0	0	4.33e-05	0.00116808	1.1e-07	7.45e-06	1.02e-08	9.55e-10	0.827211	2.42189	0	0	3.3e-07	0.000152215	0
Zm00001d001848_T021	0	1.21142	0.723289	0.2903	0.538374	0	0.46906	0	3.0648	2.6088	1.97337	1.68559	0	0.438962	0	1.22714	0	0	0.792955	0.428681	0	0.547831	0	0	0	0	0.214582	0	0.833871	0	0	0	0.29666	0.564962	1.89759
Zm00001d001848_T024	0.142141	0	0.335585	0	0.195884	0.781066	0.481067	0	0.698414	0.223058	1.29791	0.61382	0	0.347475	0	0.53606	0	0	0.825814	0.34464	0.606244	1.64718	0	0.53604	0.458321	0.239132	0.0935609	0	0.458007	0.162516	0	0	0.752647	0.217136	0
Zm00001d001848_T026	0	0	0	0	0	0	0	0	1.05e-08	0	3.86526	5.74e-10	0	1.52e-05	0.292525	0	0	0	0	0	0	0	0	0.00652864	4.28e-05	3.46e-06	0.000534287	3.36724	0.0723671	0.00121537	0	0	0	0.106544	0
Zm00001d001848_T028	0	0	0	0	0	0	0	0	0	0	4.62e-05	0	0	1.70998	0	0	0	0	0.0579523	2.68e-07	0	8.53e-07	4.22421	0.637187	0	0.936406	2.44519	0	0.0173719	3.02e-06	0	0	0.106342	1.99e-05	0
Zm00001d001848_T029	0	0	0	0	0	0	0	0	0	0	0	0	0	0	0	0	0	0	0	0	0	0	0	0	0	0	0	0	0	0	0	0	0	0	0
Zm00001d001848_T031	0.289464	0.329958	0.631673	0.464103	1.03226	1.05632	0.691908	0.721776	2.58052	2.99782	4.32742	3.11463	1.35695	1.54007	0	1.71078	1.70685	1.49115	1.06914	1.06671	0	0.183377	1.08077	0.852762	0.816925	1.30075	1.48621	1.42587	3.03064	1.65817	0.349322	0.118335	1.33123	0.273916	0
Zm00001d001848_T032	0.260357	0.735393	0.616405	0.378954	0.364923	0.784968	0.128309	0.474974	0.78943	1.0726	1.43976	0.922164	0.6383	0.976064	0.522371	0.770592	0.203103	1.47968	1.38087	0.57444	0.684868	1.11601	1.23382	0.418306	1.04216	1.18799	0.631718	2.08016	1.36	1.28439	0.680738	0.471671	1.4042	0.313163	0.450826
Zm00001d001848_T033	0.0322201	0	0	0	0	0	0.00452123	0	0	7.71e-07	0	0	0	0	0.0075384	0.000860689	0	0	0	0.971229	1.63484	0.000132235	2.92742	0.661509	0	0	1.31e-07	5.16e-09	0	0	0	0	0	0	1.87305
Zm00001d001848_T035	0.293579	0.541827	0.4017	0.434698	0.583246	0.810444	0.711426	0.536797	3.43095	5.50626	4.91786	2.79717	0.855229	2.18307	0.172979	0	0.669405	0.37594	0.39031	3.13391	2.27748	0	5.29155	1.05288	1.30225	1.29761	2.46844	1.75401	2.24559	1.10538	0	0.196768	0.45466	0.154104	0
Zm00001d001849_T001	5.84156	5.46652	5.10813	7.53046	2.83242	4.90332	4.96173	5.55528	8.3674	8.65222	8.09603	6.12915	5.47085	6.56197	7.91653	13.4441	5.23214	4.73206	4.51142	6.68993	4.28853	4.20718	11.2439	8.32686	5.55192	8.17337	4.02448	15.8158	17.4799	9.59601	2.37533	14.6802	8.70089	9.73484	14.1109
Zm00001d001850_T001	0.0508434	0.344074	0.328069	0.241508	0.578217	0.105975	0.0874268	0.10825	0.336714	0.186238	0	0.396811	1.1804	0.477383	0.66657	0.315102	0.268301	0.517691	0.204609	0.264158	0.103411	0.121647	0.190233	0.452088	0.744493	0.672952	0.403767	0.862399	0.885147	0.140211	0	0.349782	0.307574	0.342021	3.85606
Zm00001d001851_T001	0	0	0	0	0	0	0	0	0	0.0369463	0	0	0	1.02532	0	6.53095	0.308365	0	2.01205	0.0234073	0	0	9.72124	6.23153	7.63994	9.1468	4.25494	0	0	2.43087	0	0	0	0.402379	0
Zm00001d001852_T001	0.455732	0.769606	0.609961	1.08957	0	0.468134	0.766032	0	0.0601942	0.558631	0	0	0	0.51381	0.287088	0	5.75658	9.9889	0.146024	1.3155	0	0	0	0.326068	0	0.106498	0	0	14.3112	0	0	2.30319	2.55403	1.26266	2.79174
Zm00001d001852_T002	0	0	0	0	0.761534	0	0	0.546958	0	0	0	0.285853	1.15509	0.176205	0	0	0	0	0	0	0	0.379838	0	0	0	0	0.133997	0	0.512812	0	0	0	0	0	0
Zm00001d001855_T001	0	0	1.0895	0.461022	0.381448	3.0356	1.31158	0	0.122747	0.203108	0	0	2.4161	0	0.717756	0.289036	0	5.04273	0	0	1.27665	0	0	0	0	0	0	0	0	0	0	0	0	0	0
Zm00001d001855_T002	4.38075	4.13863	3.25269	1.90208	6.15003	3.77452	5.03149	6.29769	3.92813	4.55004	3.92433	3.3928	1.88088	7.68912	2.65195	5.0328	12.4404	0	14.0884	4.71027	3.29476	6.95525	8.44457	4.10858	4.52532	4.37123	4.79476	4.18236	6.30632	6.1185	7.2526	8.86692	6.11013	6.81354	5.74693
Zm00001d001856_T001	0	0	1.36e-07	0	0	0	0	0	0	0	0	0	0	0	0	0	0	2.431	0	0	0	0	0	0	0	0	0	0	0	0	0	0	0	0	0
Zm00001d001856_T002	0.627908	1.11105	2.13236	0	1.79845	0	1.69169	4.70913	0.813024	0.627545	0	0.48915	11.5942	11.3444	29.2603	15.5852	15.6025	0	3.29267	9.56592	12.4985	12.8097	0	7.91916	20.8809	10.7009	6.14275	20.5209	12.6249	12.1515	7.63015	3.15478	7.29376	9.62438	21.542
Zm00001d001856_T003	0	0	0.27169	0	0	0	0	0	0	0	0	0	0	0	0	0	0	3.21272	0	7.38e-05	0	0	0	0	0	0	0	0	0	0	0	0	0	0	0
Zm00001d001856_T004	4.91785	2.74401	3.75247	4.71881	3.87774	2.33597	6.94327	6.05978	1.46654	2.63683	4.15997	2.08701	4.05889	2.86562	5.75434	3.44473	13.5641	12.0283	7.40509	1.63946	4.68069	4.97671	10.1122	5.33813	3.92234	6.31206	5.79779	5.34183	2.45133	1.99477	16.0709	15.2829	6.91899	8.55131	4.81867
Zm00001d001856_T005	15.6867	12.3668	11.0445	24.1141	8.47801	10.3209	8.24462	12.5387	16.4373	14.2716	1.7808	13.8964	0	12.3679	17.6774	8.97431	7.70371	12.204	10.4913	11.8091	10.389	8.60515	21.4948	17.8011	18.331	22.7159	30.4802	22.3845	22.6722	9.90603	0	20.0432	6.64315	8.17945	37.2752
Zm00001d001856_T006	14.393	17.7235	28.3012	0.0212856	18.3886	11.9578	5.67482	5.3e-09	13.4859	6.58641	14.5454	4.76318	21.7404	22.0699	5.62975	15.6344	16.4127	0.698103	12.1724	11.5806	5.87681	7.20943	17.0654	16.2838	8.37142	20.0455	20.8464	4.51379	29.206	37.8471	21.3071	15.1663	17.2674	16.1195	23.962
Zm00001d001856_T007	167.673	141.319	153.642	167.486	132.921	132.885	152.673	165.298	124.009	103.014	117.514	87.1889	154.716	121.254	142.815	113.098	115.527	164.061	113.156	85.0586	94.3087	110.067	86.5548	90.029	109.168	108.998	130.694	115.442	272.266	134.665	193.155	203.663	127.729	139.438	288.463
Zm00001d001856_T009	0	0	0	0	0	0	9.18e-06	6.27395	0	0	0	0	0	1.04272	0	0	0	0	1.34996	0	0	0	0	0	1.26566	0	0	0	0.575196	0	0	0	0	0	0
Zm00001d001856_T010	1.07885	0	0.322761	0.818796	5.96344	1.64608	1.14651	1.69586	1.32669	0.612934	1.23795	0.827137	0	1.41602	0.325859	1.50152	1.2105	7.80496	1.82912	0.683675	0.869466	2.10741	0.85946	0.314265	0.623602	0.359394	1.09445	1.31911	3.85065	3.31624	0	2.76634	1.58215	1.07776	5.78812
Zm00001d001856_T011	2.02138	1.89061	0.856358	1.90389	0	1.65701	0.844534	0	1.78441	2.0385	0	0.710376	1.7553	1.07299	0.923138	2.22269	6.35168	0	0.419325	0.980239	0.729738	0.412219	0	0	0.829547	0.628311	0.61442	0	3.86959	0.892706	5.40825	2.88725	0.800309	3.38038	3.44952
Zm00001d001856_T012	0	0.00164772	5.63978	0	13.9396	0	5.56271	0.000665039	7.32e-07	0	3.84395	3.02376	0	0	0	0	1.84368	0	0	5.23e-07	3.21e-09	0	0	2.07e-05	0	0	0	0.0541442	0	1.54e-05	0	0	0	0	0
Zm00001d001856_T013	13.9568	8.03324	6.28e-07	0.967958	0.0974583	9.82475	7.48493	3.16346	4.87509	4.89734	0	5.13e-07	1.96441	2.84228	2.06896	0	0	0	4.65886	2.02626	1.3711	4.08416	3.17986	5.21007	4.84205	4.78264	4.10183	1.92585	4.3327	5.57232	11.2813	9.44189	2.37314	4.4706	9.08334
Zm00001d001857_T001	118.858	169.695	187.917	191.379	71.9653	104.329	96.8513	70.7786	109.517	79.6863	62.4236	46.3601	55.8487	51.9388	148.631	19.4103	39.0662	45.5614	33.2017	30.0629	17.3142	12.2624	13.3468	37.6066	56.6733	70.4292	17.3107	153.16	10.3076	35.3703	56.7568	57.8593	58.8097	94.0108	33.8359
Zm00001d001857_T002	0	0	0	0	0	0	0	0	0	0	0	0	0	13.9696	0	5.84176	0	0	2.32956	12.4331	0	0	37.7853	0.000545797	0	3.01678	21.1138	0	14.6651	23.3844	0	39.4702	30.3662	35.8791	19.103
Zm00001d001858_T001	16.2057	14.1693	14.9023	14.4206	22.1256	24.4514	32.3651	29.7137	14.4823	15.6774	11.6287	11.2629	8.15778	8.74386	9.10806	5.25406	15.5327	9.24687	12.0957	9.21745	10.6614	6.50152	16.648	7.59842	10.8153	8.51176	9.5773	18.7074	3.82277	13.5565	37.8981	16.4182	8.71499	14.1449	11.4879
Zm00001d001859_T001	0	0	0	0	0	0	0	0	0.302707	0	0	0	0	0.9874	0	0	0	2.78e-08	1.35e-10	0.941166	0	2.04278	0	0.952603	7.01e-09	0	0.250449	0	3.04409	0	0	0	0.357887	0	0
Zm00001d001859_T002	7.48441	8.99791	2.01616	8.3686	6.01975	6.3186	3.23176	0.00164933	0	6.56991	6.79607	0	6.31247	3.52958	8.27898	12.3423	13.3823	0.000107927	27.3373	0.0547803	0.900359	37.3284	21.6085	3.45993	8.34229	7.3073	23.6414	6.06e-05	0.00933332	12.6689	14.5628	12.1513	12.565	12.3855	23.6086
Zm00001d001859_T003	11.3802	11.3315	14.4028	9.52129	11.3211	9.76842	13.9039	15.3723	31.0391	28.7253	25.6797	31.7149	9.41516	29.2967	5.00561	0	1.7891	14.6513	0.470637	34.9583	31.3989	4.42739	2.52636	19.9742	16.6884	16.1318	12.502	18.1209	46.2814	8.31116	0	6.91701	8.08813	2.25514	11.1651
Zm00001d001859_T004	0	0	3.42e-10	0	0	0	3.82e-05	0	0	0	0	0	0	0	0	0	0	0.0494841	0.86983	0	0	0	0	0	0.257874	0	0	0	0	0	0	0	0	0	0
Zm00001d001859_T005	0	0	0	0	0	0	0	0	0	0.291523	0	0	0	0.0914711	0.369716	0	0	0	0.138392	0	0	0	0	0	0	0.275875	0	0	0.1026	0	0	0	0.181983	0	1.64417
Zm00001d001860_T001	1.71315	2.35355	2.06902	0.254833	4.14957	2.43857	4.2956	1.82085	2.4351	1.24352	2.86951	1.66758	1.9678	2.10543	1.66016	1.30984	1.11432	1.07482	3.1834	3.11198	1.29327	1.3269	7.43911	1.72071	1.76236	3.17393	1.6851	7.57815	4.61564	5.90241	1.35795	5.29234	2.71666	5.13838	6.02966
Zm00001d001861_T001	3.08169	3.30498	2.82044	0.884892	2.55635	3.58312	4.17486	4.73791	2.84965	2.28363	1.99731	1.27513	0	0.942899	0	2.40981	0	2.22066	1.26281	0.481734	1.45001	0.63417	5.36281	0.854364	0.257079	1.13458	0.445018	0	0.855503	3.53518	0	7.2e-07	0.793511	0.990347	1.73436
Zm00001d001861_T002	1.59261	1.77157	1.80275	1.27259	2.10799	1.63933	1.62447	0.981373	0.888821	0.678611	1.46081	0.669318	0	0.703055	0	1.05087	0	0	0.943016	0.399335	0.687931	0.119088	0.115295	0	0.445421	0.429237	0.775738	0	0.316342	1.53296	0	1.34228	0.782693	0.408314	0.818261
Zm00001d001861_T003	0.562631	0.75281	0.324885	0.869895	1.73593	1.34423	0.97722	1.03624	0.655683	0.407428	0.360368	0.258544	0.713085	0.78431	0.231213	0	1.21952	0.654378	1.04781	0.194848	0	0.319466	0.358905	0.417323	0.308317	0.390959	0.427646	1.32577	0.407083	0.469225	0.780137	0.560817	0.861417	0.654791	0.76831
Zm00001d001861_T004	0.786516	1.08231	1.55514	0.897917	1.25732	0.844547	1.36268	0.5305	1.31635	2.46158	0.612127	2.74056	3.49787	1.78643	2.76585	0	2.65359	2.29893	2.98064	3.01386	0.168404	2.17378	1.84688	0.516386	1.10181	1.20827	0.93813	4.7048	2.00721	2.87248	2.12765	1.63013	3.14301	4.18677	1.12995
Zm00001d001862_T001	3.68034	3.51535	5.3197	2.67115	2.78074	3.63215	2.03505	6.45256	6.38675	2.15434	7.34431	4.17445	8.73614	1.1934	6.74729	8.70089	1.23283	9.39386	0.50602	1.30805	2.5524	1.2163	10.373	2.77977	1.7395	2.87676	1.00305	8.16524	56.356	30.4108	66.6105	7.14704	4.50414	3.56088	11.903
Zm00001d001864_T001	0	0	0	0	0	0	0	0	0.3819	0	2.56959	2.98725	3.11521	0.557484	1.49939	1.3775	0	0.431477	0	5.37277	4.19048	0	0	5.32216	1.39598	2.00004	1.18583	1.38602	0.323635	0	0	1.46e-07	0	0	0
Zm00001d001864_T002	0	0	0	1.94591	0.276232	0	0.517503	0.468918	0.291787	0	0	0.360644	0	0.340922	0.24614	0	0	0.730653	0.0692566	0.242996	0	0	0	0	0	0.163462	0.475271	0	0	0	0	0	0	0	8.54e-05
Zm00001d001864_T003	0.619894	1.37185	0.884622	0.771536	1.95118	1.29454	1.01112	1.64172	1.46283	1.63562	1.47654	1.28579	0.833681	1.46668	0.4328	1.29267	1.14375	1.72011	2.75454	1.19977	0.990253	0.783022	2.24714	0.328889	0.55091	0.577201	0.598906	1.28605	0.954985	0.994078	0.545169	0.34856	1.77288	0.67925	0.590358
Zm00001d001864_T004	0.191442	0.0630392	0.700549	0.586254	5.08713	2.18861	1.2208	1.57365	0	0.224456	0	0	0	0.517814	0.176213	2.57046	1.22356	0	2.7154	0	0.0393834	0.633975	0	0.131812	0.0861049	0.0885073	0	0	0	0.958369	0	0.37666	0	0.981875	1.72076
Zm00001d001864_T005	3.37031	2.27982	2.05728	0.907164	2.12591	3.9508	1.73485	1.02504	3.85915	4.20085	2.60887	3.12812	0	2.43183	0.886724	0	0	1.37193	2.24673	3.71565	2.04885	2.77288	8.0789	1.70776	2.60634	2.09278	2.4068	1.75487	1.55321	0.952388	0	3.31377	1.45906	1.67703	0
Zm00001d001864_T006	0	0	0	0	0	0	0	0	0	0	0	0	0	0	0	0	0	1.15335	0	0	0	0	0	0	0	0	0	0	0	0	1.45452	0	0	0	0
Zm00001d001864_T007	5.26244	0.499939	0.743204	0.780856	6.43315	0	10.6074	3.56564	0	0	0	0	0	0.563165	2.82922	0	4.17	3.9263	4.54836	0	2.02341	3.85677	0.917285	3.50448	3.54658	2.5423	0	2.16614	0	0	0	0.972807	0.922157	1.67712	4.0963
Zm00001d001865_T001	8.90775	3.84223	3.14826	5.88213	3.86135	4.29352	5.12295	10.8503	24.2393	16.1325	12.3154	11.7671	0.857517	4.55268	0.962749	1.13735	2.89951	0.931864	3.61715	7.85508	1.87947	4.99039	2.03057	4.64074	3.55998	0.622938	4.04957	0	2.00788	0	0	2.24317	3.011	3.57895	0
Zm00001d001866_T001	0.274849	0	0.18259	0.212558	0.540279	0.483135	0.779691	0.187174	0.236846	0.134594	0.315715	0.20194	0.247391	0.529236	0	0	0.547687	0.206056	0.489465	0.203687	0.414525	0.654126	0.453241	0.465316	0.513139	0.258573	0.456748	0.248906	0.243241	0	0.479257	0.213955	0.182342	0	0.316938
Zm00001d001866_T002	0	0.347648	0.17974	0.222693	0.000136262	0.303179	0.05498	0.443576	0	0.169992	0.379742	2.92e-10	0	0.0158125	0	0	0	0	0	0	0	0.176633	0	0.175213	0	0	0.0953304	0.00649011	0.08942	0	0	0	0	0.336898	0
Zm00001d001866_T003	1.89034	2.01824	1.4097	0	2.2777	1.27831	1.91628	3.10508	0.609398	0.774778	0	0.423121	2.75e-07	0.859397	0	0	0	0	0.583322	0	0	0.0931965	0	0	0	0.0613104	0	0	0.0173596	0	0	0	0	0	0
Zm00001d001866_T004	0	0	0	0	0	0	0	0	0	0.0863208	0	0	0	0	0	0	0	0	0	0	0	0	0	0.0103853	0	0	0	0	0	0	0	0	0	0	0
Zm00001d001866_T005	0	0	4.69718	4.23205	4.89198	4.09194	1.06e-05	0.463284	13.0338	15.1006	6.8574	17.1662	10.842	5.17314	1.57276	0	7.34539	0	4.20635	17.3042	19.2025	8.59099	0	8.09042	8.6385	4.37474	4.48973	9.78298	8.606	4.48826	0	0.942349	7.10401	4.82102	1.89715
Zm00001d001866_T006	0	0	0	0	0.686143	0	0	0	0	0	0	0	0.455995	0.265814	0.866686	0	0.61799	2.62497	0.784899	0.455346	0	0	0	0.318069	0.637665	0	0.402239	0.213784	0.4468	0.573878	0	0	0.567455	0.470144	0
Zm00001d001866_T007	0.627047	0.591195	0	0	0.368545	0	0.819856	0	0.21846	0	0	0.966841	0	0.18662	0	0	0	0	0.136411	1.892	0	0	1.88681	0	0.648205	0	0.866886	0	1.48021	1.31827	0	0	0	0	3.66639
Zm00001d001866_T008	0	0	0	0.276036	0	0	0	0	0	0	0	0	0.017968	0.169944	0	0	0	0	0	0	0	0	0	0	0	0	0	2.72e-08	0	3.97e-07	0	0	0	0	0
Zm00001d001866_T009	0	0.243485	0	0	0	0	0.321873	0	0.157097	0.0802009	0	0.36073	0	0.130589	0.0669514	0	0	0	0.437005	0.180146	0	0	0	0	0.0449008	0.0457683	0	0	0.0390343	0.15696	0	0	0	0	0
Zm00001d001866_T010	20.6053	15.8197	8.2607	11.5833	22.9978	17.1149	23.7619	14.3972	3.3506	6.03609	10.3176	0.447403	4.41e-09	10.4055	7.0879	3.76615	17.4072	1.03959	14.7461	2.56736	5.95512	34.461	5.78964	11.0653	13.1445	6.48353	13.2745	0	0.637053	0	9.35921	7.27341	1.03967	5.15998	0.00305265
Zm00001d001866_T011	0	0	0.273551	0.371397	0	0	0.129669	0.273519	0.561094	0.491554	3.39505	1.58178	0	2.86783	0	0	0.775564	0	0.198252	5.70453	2.41214	1.44646	0	1.23558	1.28837	0.60831	2.85663	0.486347	1.48997	0	0	0	0.919346	0.213553	0
Zm00001d001866_T012	0	0	0	0	1.10197	0	3.87303	5.36517	0	0.0564981	0	0	3.4712	0	1.11097	0	0	5.92133	0.242205	0	0	0.536928	0	0	0	0	0	0	0	0	7.09683	0	0	0	0
Zm00001d001868_T001	32.1351	39.0822	36.8202	47.8377	40.8583	29.6812	28.4557	28.1616	42.6409	39.1656	45.4297	38.7749	36.7699	47.2485	21.5923	26.8663	33.4979	32.1207	38.9899	40.8408	43.0587	56.1429	40.9315	28.9934	29.3232	23.4578	43.9796	27.7044	49.2434	28.6889	39.9096	28.1203	27.5219	34.0452	45.2475
Zm00001d001869_T001	9.11063	10.453	8.26669	12.6493	13.8588	6.28717	7.9605	8.53026	9.89525	6.43099	9.13511	10.1949	18.9315	11.3296	9.24649	20.559	9.87329	9.79534	10.4575	12.1804	8.29481	7.13698	13.8757	6.97038	8.79857	12.3438	9.61472	15.3533	18.2384	21.5238	20.6303	12.1991	19.1879	13.5561	19.6759
Zm00001d001870_T001	14.3093	10.3152	13.4552	14.7863	13.7018	11.2508	17.6972	15.7966	16.0159	16.8845	11.8902	14.4971	14.7693	20.8278	14.0343	21.0142	16.7231	19.4673	20.3932	22.1175	21.6451	16.8162	13.3705	16.1948	16.2927	16.5644	19.3717	23.2407	44.3401	24.764	22.5001	37.7981	20.6553	25.9916	21.5014
Zm00001d001871_T001	4.3118	5.72858	12.8958	10.9934	5.59533	7.86682	10.2586	6.54776	4.72405	4.07853	2.75154	4.68329	11.8019	7.49548	7.83354	13.2003	12.0329	28.8874	15.6014	10.5722	10.3417	9.47733	7.89362	9.45631	14.9528	12.9832	6.46509	14.5304	56.6727	12.5925	29.9599	44.2882	22.8366	24.9837	19.2861
Zm00001d001872_T001	0	0	0	0	0	0	0	0	0	0	0	0	0	0	0	0	0	0	0	0	0	0	0	0	0	0	0	0	0	0	0	0	0	0	0
Zm00001d001872_T002	0	0	0	0	0	0	0	0	0	0	0	0	0	0	0	0	0	0	0	0	0	0	0	0	0	0	0	0	0	0	0	0	0	0	0
Zm00001d001873_T001	0	0	0	0	0	0	0	0	0	0	0	0	0	0.0735784	0.265905	0	0	0	0	0.00368042	0	0.0507733	0	0	0	0.0226399	0.0703463	0	0	0	0	0	0	0.131622	0
Zm00001d001875_T001	0	0	0	0	0	0	0	0	0	0	0	0	0	0	0	0	0	0	0	0	0	0	0.567938	0	0	0	0	0	0	0	0	0	0	0	0
Zm00001d001876_T001	0	0	0	0	0	0	0	0	0	0	0	0	0	0	0	0	0	0	0	0	0	0	0	0	0	0	0	0	0	0	0	0	0	0	0
Zm00001d001877_T001	6.46444	5.62721	5.36262	4.61251	5.08772	4.50717	5.02046	5.25275	7.89905	8.80292	7.44868	7.25301	5.91416	3.744	6.81149	5.11097	4.94634	3.43604	5.49121	4.92822	5.92438	5.10398	8.08865	5.66912	6.54291	4.47508	5.26009	5.06873	3.2545	4.01929	9.06869	2.24412	3.56897	3.55895	2.84083
Zm00001d001879_T001	0	0	0	0	0	0	0	0	0	0	0	0	0	0	0	0	0	0	0	2.82e-08	0	0	0	0.000873744	0	0	7.49e-08	0	0	0	0	0	0	0	0
Zm00001d001879_T002	0.225341	0	0	0	0	0	0.516824	0.259727	0.135617	0.276446	0	0.123582	0	0	0	0	0	0	0.0746884	0	0	0.528856	0	0.306932	0.127779	0	0.121314	0.102952	0.327861	0	0	0	0	0	0
Zm00001d001879_T004	0	0	0	0	0	0	0	0	0	0	0	0	0	0	0	0	0	0	0	0	0	0	0	0	0	0	0	0	0	0	0	0	0	0	0
Zm00001d001879_T005	0	0.68411	0.0718016	0	0	0	0	0	0.0685964	0	0	0	0	0	0	0	0	0	0	1.31e-07	0	0	0	6.67e-09	0	1.32e-10	0.293535	4.05e-07	0	0	0	0	0	0	0
Zm00001d001879_T006	0	0	0	0	0	0	0	0	0	0	0	0	0	0	0	0	0.765385	0	0	0	0	0	0	0	0	0	5.71e-07	0	0.075973	0	0	0	0	0	0
Zm00001d001879_T008	0	0	0	0	0	0	0	0	0	0	0	0	0	0	0	0	0	0	0	0	0	0	0	0	0	0	0	0	0	0	0	0	0	0	0
Zm00001d001879_T009	0	0	0	0	0	0	0	0	0	0	0	0	0	0	0	0	0	0	0	2.59e-09	0	0	0	0	0	0	0	0	0	0	0	0	0	0	0
Zm00001d001879_T010	0	0	0	0	0	0	0	0	0.0654838	0	0	0	0	0	0	0	0	0	0	0	0	0	0	0	0	0	0	0	0	0	0	0	0	0.217809	0
Zm00001d001879_T011	0	0	0	0	0	0	0	0	0	0	0	0	0	0	0	0	0	0	0	0	0	0	0	0	0	0	0	0	0	0	0	0	0	0	0
Zm00001d001879_T012	0	0	0	0	0	0	0	0	0	0	0	0	0	0	0	0	0	0	0	0	0	0	0	0	0	0	0	0	0	0	0	0	0	0	0
Zm00001d001879_T014	2.85554	2.43551	4.45329	2.19529	2.09968	1.59154	1.69792	1.40529	3.2622	4.33153	7.25332	5.02562	6.51246	3.00082	0.61216	2.83245	1.67005	2.239	2.3474	6.46659	4.57032	1.70887	1.74748	3.88258	4.34288	1.55419	5.03282	1.20432	6.07876	2.55503	0	1.98604	5.00298	2.67881	0
Zm00001d001879_T015	0	0	0	0	0	0	0	0	0	0.138303	0	0.10859	0	0	0	0	0	0	0	0.262123	0	0	0	0	0.17867	0	0	0	0	0	0	0	0	4.55e-10	0
Zm00001d001879_T016	0	0	8.79e-05	0	0	0	0	0	0	0	0	0	0	0	0	0	0	0	0	0	0	0	0	0	0	0	0	0	0	0	0	0	0	0	0
Zm00001d001879_T019	0	0	0	0	0	0	0	0	0	0	0	1.11e-07	0	0	0	0	0	0	0	0	0	0.425951	0	0	0	0	0.000256631	0	3.34e-09	0	0	0	0.326453	0	0
Zm00001d001879_T020	0	0	0	0	0	0	0	0	0.0832431	0.0646174	0.234825	0	0	0.132406	0	0	0	0	0.375906	0	0	0	0	0	0.11403	0	0.0556003	0	0.319243	0	0	0	0.22732	0	0
Zm00001d001879_T021	0	1.02758	0	0	0	0	0	0	0	0	0	0.251145	0	0.10921	0	0	0	0	0	0	0.684546	0	0	0	0	0	0	0	0.115308	0	0	0	0	0	6.7e-08
Zm00001d001879_T022	0.389728	0	0.408916	2.91021	0	1.13754	0.761647	0	0	0	0	0.377839	1.92e-07	0.930599	1.75358	3.22653	0	0	0.249456	1.17997	1.42e-09	0.352425	0	0	0.290091	0.461986	0	0	0.431431	0	0	0	0.499082	0	0
Zm00001d001879_T023	0	0	0	0	0	0	0	0.352165	0	0.285645	0	0.0902921	0	0.181582	0	0	0	0	0.529434	0	0	0	0.300284	0	0	0	0	0	0.137228	0	0	0.249839	0.345031	0	0
Zm00001d001879_T024	0	3.09627	1.11824	4.90347	0.623953	3.62142	2.44335	4.36797	3.40666	1.15524	2.19451	1.82812	0	2.3732	1.46189	0	6.29408	4.83855	2.29849	1.94839	2.12208	0.0682163	1.07676	0	0.870692	1.43238	2.07409	0	4.52923	0.512055	5.47e-09	1.96748	4.09216	1.68253	0
Zm00001d001879_T025	0	0	9.65e-09	0	0	0	0	0	0.015741	0.179886	0	0.14021	0	0	0	1.81e-06	0.00156912	0	0	0.125648	0.663676	0	0	0	0	0	0	0	0	0	1.40714	0	0	0	0
Zm00001d001879_T026	0	0.00137636	0.251139	0	0	0.00490949	0	0	1.2e-10	0	0	0	0	0	0	0	0	0	0	0	0	0	0	0	0	0	0	2.77e-07	0	0	0	0	0	0	0
Zm00001d001879_T027	0.206391	0	0	0	0	0	0	0	0	0	0	0.065553	0	0	0	0	0	0	0	0	0	0.176651	0	0	0	2.02e-08	0	0.438211	0.502334	0	0	0	0	0	0
Zm00001d001879_T028	7.98e-05	0.0632489	4.27e-10	0	0	0	0	0	7.26e-05	0	6.13608	0	0	0	0	0	0	0	0	4.89e-06	0.914726	0	0	2.12505	0	0.00257801	0	0	0	0	7.72953	0	0	0.00165735	0
Zm00001d001879_T029	0	0	0	0	0.227684	0	0.351778	0	0	0	0	0.276985	0	0	0	0	0	0	0	0	0	0	0.601751	0.272306	0	0	0	0	0	0	0	0	0	0	0
Zm00001d001879_T030	8.36e-07	0.00253575	0	0	0	3.88e-05	0.242364	0.979733	0.107305	0.328814	0	0.586129	0	0.298736	0.232216	0	0	1.54383	0	0.213929	0	0.71008	0	0	0.161512	0	0.125553	0.00773217	0	0	0	0.0113763	0	0	1.8099
Zm00001d001879_T031	0	0	0	0	0	0	0	0	1.01e-07	0	0	0	0	0	0	0	0	0	0	0	0	0	0	0	0	0.159514	0	0	0	0	0	0	0	0	0
Zm00001d001879_T032	2.83964	1.89581	1.11175	0	5.33364	4.03963	5.25276	3.30001	2.59234	2.6644	4.70292	1.48589	0	0.441214	0.444587	0	0.000314188	0	1.66819	0	0.413741	2.55184	1.65575	1.05606	0	0.636087	0.185245	1.309	1.6374	0.208498	0	0.310147	0	2.12977	0
Zm00001d001879_T035	0.000389776	7.60667	1.10343	3.32637	0	4.9e-09	0	0	17.0736	21.4914	5.85124	16.8451	3.72141	11.3247	8.78744	0.108601	0.142634	0.00163868	6.61509	10.4196	10.2291	5.8398	11.9219	6.91704	6.9759	7.70617	11.897	7.21955	9.30863	3.39997	0	7.48e-09	4.41821	1.89e-06	2.83115
Zm00001d001879_T036	0.611937	0	0.0213054	0.540411	1.11366	1.15032	1.12053	1.23658	0.18434	0	0	0.247169	0	0.419181	0.0966072	0	0.414196	0.432675	0.665354	0.337287	0.174942	0.325365	0.0132809	0.387279	0.381113	0.0486364	2.02e-08	0.0039747	0.491345	0.420906	0	0.180021	0.277705	0.208265	0
Zm00001d001879_T037	0	0	0	0	0	0	3.54e-06	0	0	0	0	0	0	0.15446	1.89718	0	0	0.0429874	0	0	0	0	0	0	0.26654	0	0	0	0	0	5.44735	0	0	0	1.51e-08
Zm00001d001879_T038	22.1843	11.1571	12.1292	8.68313	26.2469	21.7483	20.496	22.0198	0	3.01e-07	0	0	9.88139	0.925489	0.451597	3.25707	18.4555	12.7337	14.4763	0	0	15.1714	0	1.73679	2.74835	0	0	0.569795	1.03972	3.7593	4.90102	8.15919	6.12939	9.03567	4.32983
Zm00001d001879_T039	0.185198	0.893992	0	0.15574	2.32907	1.4253	0.814063	0	0.106217	0	0	0.170529	0	0.157572	0	1.58396	0.502243	0	1.08581	0.307506	0	0.0339279	0.538478	0	0.43128	0.224986	0.161097	0	0.794629	1.03796	0	0	0.587493	0.414252	0
Zm00001d001880_T001	0.769373	1.12716	1.0386	0.867756	3.18231	1.32459	1.63369	1.62245	0.389867	0.340585	0.289725	0.487754	1.32614	1.11297	0.875383	0.525383	1.69407	1.10029	2.40886	0.464713	1.00375	0.463164	0.532999	0.410558	0.658929	0.829209	0.636045	0.402338	0.515281	0.292952	0	0.865796	1.06628	0.89753	0
Zm00001d001880_T002	38.0012	29.0653	27.6563	23.6249	22.1005	29.21	37.0886	38.2737	18.927	20.5172	16.394	18.6198	32.5663	11.6991	17.6811	11.0147	22.6136	25.5089	18.1549	14.5128	11.7068	11.6684	18.9852	23.6731	17.3646	19.2146	20.127	6.82536	12.8123	9.23204	15.1802	22.9149	23.4678	28.0989	16.0836
Zm00001d001880_T003	128.474	77.7945	87.4056	147.262	81.0977	83.1265	114.612	115.264	61.9775	52.3384	40.555	81.7595	147.276	68.0926	107.5	82.3498	85.7903	73.7707	60.6577	68.6467	87.4019	55.8914	39.0347	54.0774	62.0931	54.6104	79.6303	48.5666	33.3434	49.936	57.3407	67.5079	66.5797	104.396	33.1615
Zm00001d001881_T001	24.6461	35.4986	27.3916	26.5821	13.5362	9.12166	9.59702	14.8094	71.7001	65.3872	54.9698	52.8735	28.2414	53.4383	35.9135	17.7361	6.64567	16.5367	19.393	56.9952	43.1535	64.9077	46.7682	75.6821	68.9518	107.595	103.531	35.3036	114.701	33.3586	7.8294	68.9436	44.5558	48.7346	91.8926
Zm00001d001881_T002	0.963838	1.24499	7.99033	15.6446	0	0	0.677132	0	0.220301	0	0	1.09682	0	0	2.92047	0.0711732	5.08812	0	0	0.217213	0	0.432837	0	0	0.528383	0.729521	0	0.1148	0.993528	1.81349	35.0369	0	0	1.79777	8.78832
Zm00001d001881_T003	0	0	0	0	2.32e-05	1.82e-07	0	0	0	0.518828	0	0	0.886701	0.000141664	0	3.64912	2.24461	0.979251	3.64159	9.61e-09	0.000214914	2.29874	0	2.13e-05	0	0	0	0	0	2.93e-06	0.0116221	2.13227	0	0	0
Zm00001d001881_T004	1.4818	2.62549	3.02758	2.74872	4.22826	2.62026	1.83295	2.51363	2.06638	1.14722	2.17155	1.33412	0	3.54563	1.4658	0	2.79349	0	2.01743	1.58404	2.27934	0.728143	2.62658	1.23087	2.61534	2.71793	1.77337	1.09705	1.49566	2.67128	1.10857	1.48184	3.16	3.41311	4.89572
Zm00001d001881_T005	133.705	115.392	159.967	138.471	63.0302	111.511	92.2188	86.7201	35.1293	27.5927	42.7869	28.5286	103.962	54.7543	104.672	74.7075	105.417	148.674	63.1274	18.9171	47.0093	7.78814	17.308	47.1108	72.5718	50.6825	46.6757	85.2872	72.2934	86.3898	93.84	134.9	112.306	130.924	130.557
Zm00001d001882_T001	0	0	8.33631	23.5901	10.0572	10.8754	2.86553	5.13e-09	2.58639	0	0	9.10781	61.5131	36.1667	63.1412	87.7447	32.2048	30.0496	41.5091	18.4252	10.6772	8.71862	12.1329	3.46679	32.3917	15.2188	3.20154	59.3919	7.95858	41.8262	227.061	15.9307	15.0716	55.6444	27.6351
Zm00001d001882_T002	14.4043	10.5621	17.4374	15.2105	17.0161	7.4619	7.05627	18.2882	7.37789	7.10558	28.1233	12.5046	38.3175	3.63834	12.4349	0	0	42.156	14.2799	7.60457	19.1206	15.3043	0	12.9629	4.64873	1.93874	8.0829	0	12.4102	5.42823	26.7138	6.74297	15.3786	6.35054	0
Zm00001d001882_T003	0	0	0	0	0	0	0	0	0	0	0	0	0	0	0	0	0	0	0	0	0	0	0	0	0	0	0	0	0	0	0	0	0	0	0
Zm00001d001882_T004	227.417	211.63	217.279	226.633	257.928	185.006	217.212	226.15	173.251	148.714	166.215	140.412	13.7465	1.19214	39.3247	0	0	0	3.86406	0	13.3831	29.2068	0	15.3985	8.13451	13.11	0	23.8269	1.64229	0	88.3407	0	0	2.03734	0
Zm00001d001882_T005	0	0	1.28081	0	0	0	3.29939	0	4.64144	0	0	1.89878	0	0	0	0	0	0	0	0	0	0	0	0	0.448454	0	0	2.31471	0	0	0	0	0	0	6.3864
Zm00001d001882_T006	1.10735	0.869429	0	2.95e-07	4.61e-08	24.6778	0	0	0	5.71109	27.5609	0.156076	223.164	52.3869	257.144	11.315	87.1516	29.7278	25.9926	76.8514	252.022	278.638	75.2049	103.428	119.15	131.382	71.7195	242.899	95.9339	60.7558	236.667	85.6527	88.3967	54.0057	99.4862
Zm00001d001882_T010	0	0	0.0179359	0.0767828	0.229225	0.269207	9.58e-07	0	0.27021	0.0706011	0.37209	0	0.150743	0.0183321	0.235186	0.201375	0.671239	0.593322	0.653523	0.180631	4.25e-09	0	0.8228	0	0.0174047	0.0275312	0.378834	0	0.409184	0.424319	0	0	0	0	0.615443
Zm00001d001882_T011	0.0927481	0.0286915	0.0365287	0	0	0	0.181159	0.0435093	3.88e-08	0.000929605	0	0.0242395	0	3.42e-05	0	0	0.0408906	0	8.88e-05	0.119762	0.00326583	3.06e-10	0	0.001924	0.000443657	0	0.0580249	0.00822354	0.146385	0	0	0.0328007	0.332697	0.000180484	0
Zm00001d001882_T012	0.241543	0.108503	0.124218	0	0	0	0.167171	0.0902981	3.03e-07	0.0148311	0	0.174299	0	2.16e-05	0	0	0.0104707	0	1.02e-05	0.0264765	0.331531	1.4e-08	0	0.306808	0.311971	0	0.124632	0.302407	0.0347748	0	0	0.13994	0.437525	0.00253826	0
Zm00001d001882_T013	0	0	0	0	0	0	0	0	0	0	0	0	0	0.703537	0	0	2.36e-09	0	0.893991	2.36e-07	4.98e-06	0.749987	0	0	0	0.348847	7.62e-07	0	0.0187664	0	0	3.73e-06	6.28e-05	0.108533	0
Zm00001d001883_T001	1.31072	17.9496	18.9372	20.0566	28.1697	11.3876	10.4714	21.2305	66.3647	78.2214	59.5075	67.5742	6.07015	32.9765	9.93843	3e-06	15.0349	27.5254	48.2892	59.9767	27.9276	11.7731	74.3241	27.6417	28.1786	32.4353	28.0986	25.8142	106.525	26.2844	2.63e-05	41.9934	26.3359	28.0274	25.222
Zm00001d001883_T002	6.06244	2.95632	3.32224	0	0	0	1.9832	1.36e-05	0.000132859	0.00895569	0.138985	1.38e-06	9.6261	3.18e-07	7.40606	29.6158	1.01148	0.0340917	0	8.69945	11.5648	2.44e-07	1.16491	4.24662	5.28426	7.38384	0.3249	0.00953277	0.261945	10.5181	0	0.00216276	6.31091	2.24044	20.928
Zm00001d001883_T003	0	4.47183	0.427253	1.06565	1.86105	1.34987	1.57306	3.22563	2.30851	0	4.95804	0.610152	0	3.37498	1.22067	5.11981	0	0	3.13069	1.3049	0	2.35408	0	0	1.96852	5.09063	2.38565	0	7.27277	3.90253	7.15311	9.52959	0.81735	2.19653	0
Zm00001d001883_T004	0	0	0	0	0	0	0	0	0	0	0	0	0	1.95419	0	0	0	0	0	0.0219146	0	28.035	0	0.000467063	0	0	0	0	0	0	0	0	3.52e-08	0	0
Zm00001d001883_T005	0	0	0.513132	0	0	0	0	0	0.361082	0.79019	0	0.251267	0	0.603779	0	0	0	0	0.243785	0.669273	0	3.1484	1.05202	0	0.298187	0.199235	0	0.976202	0.65746	0.651459	0	0	0.706075	0	0
Zm00001d001883_T006	20.5228	17.6667	25.7919	15.8243	31.0387	48.9	47.6507	56.7476	9.54e-10	4.96e-08	0	0.391718	4.09688	0	6.84769	9.86661	29.7604	0.0806426	0.268699	0	0	0	0	0	5.95e-08	0	0	0	9.26e-07	15.8627	6.57387	8.22815	0	1.96523	0
Zm00001d001883_T007	0	0	0	0	1.46594	0	0	0	1.73276	1.44283	0	1.56774	2.36006	3.73525	0.972268	1.52184	0.000188329	4.66615	2.92347	1.78553	3.48999	3.23431	0	0.314017	1.7589	2.43891	6.75e-08	2.30522	4.48915	2.77974	0	6.43081	6.12247	4.78552	2.12681
Zm00001d001883_T008	7.72769	5.10295	2.84541	0	7.65051	31.8116	33.6448	11.2584	6.55e-05	2.08e-06	0	0	7.18667	0	4.56e-06	0	45.5351	62.4707	14.8533	0	14.8086	52.7134	7.79214	0	0.0655997	0.69464	2.99e-06	16.0239	1.45e-05	0.0412971	37.4039	32.2301	15.1949	19.1434	32.3279
Zm00001d001883_T009	4.19606	2.006	4.68116	3.04726	1.84645	6.60677	3.36954	5.81648	1.43704	1.47603	3.03522	0.947978	0	0.283067	0.821379	0	7.83584	0	1.61608	0	0	0	5.71261	1.36608	0.629375	0.278394	0.943	0	2.83853	4.09091	3.22628	5.28568	1.15036	3.69572	6.9305
Zm00001d001884_T001	0.155031	3.28978	1.12044	1.76886	0.000205189	1.73151	9.86e-09	1.933	7.30558	8.52134	3.65726	6.59831	4.93827	6.02164	3.86244	1.72088	0	8.27548	0.882137	15.258	12.8244	2.65422	0.629419	8.3828	5.66913	7.33083	10.815	4.46711	8.01442	5.67537	0	3.02839	3.80851	2.51661	5.89041
Zm00001d001884_T002	0.190587	0.559799	0.090485	0	0.649452	0.403338	0.268588	0.192357	0.501626	0.691719	1.88478	0.670245	2.12896	1.15173	0.263747	0	1.51619	0.977444	1.64779	1.02621	0.627962	1.49045	2.52212	0.372014	0.296918	0.181514	0.588736	0.309387	0.954817	1.18944	0	0.319858	1.30107	0.630034	0
Zm00001d001884_T003	0	0	0	0	0	0	0	0	0	0	0	0.518641	0	0.277047	0	0	0.8879	0	5.91e-06	0.297348	0	0	3.08459	0	0.14784	0.467909	0	0	0.196371	0	0	0	0.672695	0	0
Zm00001d001884_T004	0	0	0	0	0	0	0.348905	0	0	0	0	0	0	0	0	0	0	0	0.24653	0	0	0	0	0	0	0	0	0	0	0	0	0	0	0	0
Zm00001d001884_T005	0.84476	0	0.288189	0	1.04029	0.53027	0.279154	0	0.257793	0.326733	2.53277	1.01546	0	0.409281	0	0	0	0	1.53246	0.427831	1.72618	1.20519	4.10294	0.994922	0.133589	0.454462	1.05597	0	0.540886	0	0	0	0	0.761854	0.0580403
Zm00001d001884_T006	0	0	0	0	0	0	0	0	0	0	0	6.98e-09	0	0	0	0	0	0	0	0	0	0.0250825	0	0	0	0	0	0	0.299116	0	0	0	1.68e-08	0	0
Zm00001d001884_T007	0.000179203	2.51e-07	0	0.0249496	0.200851	0	1.46291	8.41e-09	0	0	0	0.398815	10.267	0	0	0	5.35e-09	0.000119189	0	0	0	0	0	0	0	0	0	0	0	0	2.61028	0	0	0	0
Zm00001d001884_T008	0	0	0	0	0.821289	0	0	0	0	0	0	0	0	0	0	1.93517	0	0	0.00296539	0	0	0	0	0	0	0	0	0	0	0	0	0	0	0	0
Zm00001d001884_T009	0	0	0	0	0	0	0	0	0	0	0	0	0	0	0	0	0	0	0	0	0	0	4.45e-07	0	0	0	0	0	0	0	0	0	0	0	0
Zm00001d001884_T010	0	6.96e-09	2.61e-07	2.18e-09	0	7.54e-09	4.15e-06	3.3e-05	3.3e-08	7.18e-07	3.01e-09	1.10383	1.51e-07	6.04e-08	4.86e-06	7.43e-08	8.5e-05	4.98e-05	0.00582486	9.51e-09	1.62e-06	2.58e-07	7.33e-09	0	3.27e-09	4.84e-09	0	0	5.93e-08	0	0	0	1.22877	9.13e-07	0
Zm00001d001884_T011	0.000163457	0.0048668	2.60336	0.00266163	0.00116743	0.00571492	5.65269	20.2335	0.967731	3.51978	0.00273665	1.08689	2.64331	2.47808	12.4251	0.0130845	26.4187	18.8083	6.70001	0.0567963	5.99942	2.97374	0.00504481	0.00045659	0.0187699	1.45	0.000678597	0.000922167	1.29677	0.00076696	0.00317954	0.00134271	0.625787	12.9291	0.00248799
Zm00001d001884_T012	17.307	18.806	12.8003	14.4791	22.082	23.1823	15.8648	9.16e-06	14.9206	12.2424	12.4063	9.83887	0	15.5142	1.33008	21.6655	0.00298591	0.503238	27.0724	11.1994	3.01e-05	24.3089	19.268	13.0014	14.4367	10.8638	16.121	14.5924	10.9027	17.3486	13.406	18.3261	23.4134	11.5398	12.6927
Zm00001d001885_T001	4.05513	9.17357	7.54361	6.5067	10.8216	2.78355	5.36041	11.3445	3.01355	2.33391	2.07361	2.85268	0	0	0	0	0	0	0	0	0	0	0	0	0	0	0	0	0	0	0	0	0	0	0
Zm00001d001887_T001	0	0	0	0	0.238053	0	0.463474	0.769716	0	0	0.615378	0	0.731893	0	0	0	0	0	0	0	0.641505	0.244521	0	0	0	0.0758101	0	0	0	0	0	0	0	0	0
Zm00001d001894_T001	0.495759	0.239591	1.14127	0.504993	0.404098	0.881841	0.911023	1.80844	0.355937	0.173025	0.271329	0.710104	0	0.575104	0.829946	0	0.743737	0.358736	0.616252	0.39184	0.287039	0.500192	0	0.624747	0.720424	0.438623	0.447151	0	0	0.195272	0	0	0.284812	0.237617	0
Zm00001d001895_T001	2.08589	1.31038	1.41248	0	3.34188	1.27231	2.29817	2.32025	0.311792	0	0.40181	0.360378	1.03399	2.05813	1.10501	0	0.997943	0	3.99614	0	0.468987	1.62446	0.502154	0.939407	0.821509	1.35596	1.23859	2.53214	0.792651	1.33854	4.86819	0.202468	0.88856	1.32068	0
Zm00001d001895_T002	0	0	0	2.73521	0	0	0	0	0	0.348353	0	0	0	0	2.08e-05	0	0	0	0	0.220066	0	0	0	0	0	0	0	0	0	0	0	0	0	0	0
Zm00001d001895_T003	0	0	0	0	0	1.33e-08	0	0	0	0	0	0	0	0.492279	0.000226065	0	0	0.000241397	0	1.05253	0	0	0	0	1.10269	1.08622	0	0.000854832	0	0	0	0	0	0	0.0522915
Zm00001d001895_T004	14.5492	19.8341	12.5097	7.36568	10.0921	12.3733	12.6231	12.219	41.527	43.4531	44.3861	39.3041	6.54365	20.8033	11.7208	16.0167	0.435516	3.66286	11.986	33.8084	29.8063	30.4026	43.2158	25.0906	25.7267	31.7206	24.3985	26.5871	26.5793	17.7281	0	15.2355	14.0509	18.7553	29.2377
Zm00001d001895_T005	0	0	0	0	0	0	0	0	0	0	0	0	0	0	0	0	0	0	0	0	0	0	0	0	0.300446	0	0	0	0	0	0	0	0	0	0
Zm00001d001895_T006	14.7112	5.13926	7.57571	10.4873	14.3028	13.4716	3.72757	10.7275	0.785888	0.371562	0	7.48504	5.70402	10.3088	5.94723	3.15576	8.74336	24.7094	8.28023	0	2.91113	11.1937	0.84462	11.0262	9.33088	0.836661	6.66217	0.20843	0.620373	7.52183	6.65984	15.4962	7.39469	0.00577668	3.56035
Zm00001d001895_T007	0.142385	0.240663	0.15482	0.182678	0.0675493	0.320367	0.160409	0.100625	0.175534	0.0898596	0.355066	0.0781911	0	0.20203	0.0599611	0.248467	0	0	0.603048	0.168932	0	0.24822	0.184353	0.209971	0.0946083	0.17633	0.119854	0.128945	0.221351	0.197573	0	0.161358	0.184565	0.0505183	0
Zm00001d001895_T008	26.9611	20.5453	28.8966	30.0414	20.9551	34.5466	42.4016	32.1662	1.16441	0	0	0	24.5889	0.124518	22.9321	29.7016	25.9507	8.00807	9.80082	1.35146	2.07e-05	1.79063	0.0502021	0	3.91134	0.517371	0	13.2665	2.65038	24.8138	50.1855	9.08416	14.0666	18.0428	2.94594
Zm00001d001895_T009	0	0	0	0	0	0	5.37e-07	0	0.491693	0	0	0.553045	0	0.173558	0	0	6.47668	0	0	0	0.25621	0	0	0	0	0	0.912323	0	0.32417	0	8.23716	0	0	0	0.000279551
Zm00001d001895_T010	0	0	1.48899	0	0	0	0	0	0.185726	0.428512	2.41471	0.365395	1.53291	0	0	0	6.08e-09	0.77867	0	0	3.51e-08	0	0	0	0.211257	0	0	0	0	0	3.37e-08	0	0	0	3.97e-06
Zm00001d001896_T001	4.31043	2.24847	2.63049	2.68949	11.5154	9.15046	17.6531	20.0596	2.71262	4.16299	1.17517	2.87924	3.45342	4.03291	6.89692	2.52709	15.504	6.2076	5.0373	2.41369	0	3.63337	4.47277	4.75232	7.53827	5.25814	3.03017	1.35203	1.68017	1.15823	10.6329	0.976417	3.78501	4.01426	0
Zm00001d001896_T002	24.027	16.9763	14.4252	13.4189	44.5383	25.8716	38.3237	55.5729	25.582	21.6937	21.5633	17.8904	24.5923	21.9626	26.276	37.4744	29.9352	20.7909	38.644	25.9835	29.2074	32.7478	43.2821	26.3728	23.7	28.7778	25.2045	35.1385	15.5905	24.4052	36.7486	36.6158	35.0664	39.3547	28.1622
Zm00001d001896_T003	0.327192	0	0	0	0	0	0.30393	0.718467	0	0.199042	0	0	0	0.0765378	0	0	1.19455	0	0.556361	0.279401	0	0.344126	0	0	0.0912528	0	0	0	0.07421	0.534878	0	1.02167	0	0	0
Zm00001d001896_T004	5.33641	6.02217	5.41188	8.13936	16.0447	16.4937	17.3484	10.7737	6.57651	6.9772	5.75438	5.29574	6.88378	7.2137	2.6587	8.21998	15.0595	12.1895	12.3916	8.9533	5.05065	5.61782	16.0929	5.71665	9.00551	6.92122	5.47217	5.76737	2.35902	5.59991	6.861	11.8455	11.5173	11.5413	4.38089
Zm00001d001897_T001	6.5037	5.00025	6.43076	6.50012	11.2861	7.51372	7.47573	9.7495	5.25858	5.05593	6.51185	5.96856	4.78351	6.47361	7.78954	5.92228	11.0511	9.35148	10.4792	5.5172	6.88539	7.99451	7.3677	5.86433	6.56912	6.01844	6.37549	9.61644	5.6475	9.7808	10.3455	5.1811	6.48697	4.37987	6.04726
Zm00001d001898_T001	1.55938	4.46228	1.39959	1.10208	3.18e-07	2.28585	0.553636	2.14814	8.23871	9.43153	12.7796	8.10765	7.9256	5.92309	2.60786	0	2.31741	0	6.67243	5.94044	11.9359	16.6373	17.4297	12.5797	4.36036	8.43671	6.58137	12.6847	4.93339	1.03125	4.5446	13.1853	8.42074	3.77212	4.58112
Zm00001d001898_T002	0.16906	0	0	0	0	0	0.00135191	0.689271	0	0	0	0	0	4.88e-07	0	0	0.598208	1.23e-07	1.4253	0	0.448715	0.804748	0	0	0	3.73e-08	0	0	3e-07	1.19766	0	1.16766	0.90372	0.160312	0.0540711
Zm00001d001898_T003	0	0.360262	0.356324	0	0	0	0	0	0.334656	1.72e-06	0	0.607738	0	1.16096	0.144278	0	0.00796105	2.21453	0.730447	0.40377	0	0	0	1.65e-08	0.736209	0.666486	0.64885	0	0.589943	0.00388562	0	0	0.942838	0	2.16347
Zm00001d001898_T004	0	0	5.2e-09	0	0	0	0	0	0	0	0	0	0	0	0	0	0	5.59e-09	0	0	0	0	0	0	0	0	0	0	0	0	0	0	0	0	0
Zm00001d001898_T005	0	0	0	0	0	0	0	0	0	0	0	0.277893	0	0	0	0	0.969585	0	0.0719751	0.184892	0	0.294365	0	0	0.0675667	0.0506368	0	0	0	0	0	0.401148	0	0.337401	0
Zm00001d001898_T006	5.13112	5.65982	6.07338	3.91415	9.01794	4.09168	5.27234	6.26279	7.42733	7.78397	10.0457	5.63905	3.57617	10.7145	6.60672	11.1078	4.95675	10.7662	11.7024	4.88259	3.04092	12.0445	4.9787	1.0665	9.84364	10.2285	6.70039	2.07398	5.14215	5.40539	0	6.47923	9.90811	8.83286	6.27769
Zm00001d001898_T007	1.64882	0.750531	1.06716	1.78945	1.95725	0	2.09348	0	1.12817	0.428147	0	0	0	0.339985	0.65199	0	0.865318	0	1.63081	0.409255	1.42052	1.2311	0	0	1.01242	0.413017	0.483451	0	0.484664	0	0	0	0.751919	0	0
Zm00001d001898_T008	0.514389	0.342283	0.235491	0	0	1.64389	0	0	0.962073	0.61845	0	1.16976	0	0	0.533883	0	0	0	0	0.24482	0.145021	0	0	2.08578	0.256559	3.22e-05	1.65506	1.18027	0.97855	1.72713	0	0	0	0	4.42305
Zm00001d001898_T009	16.6972	9.21475	9.41254	9.42659	22.3488	19.1871	14.0975	15.7958	0	0.00278078	0	0	4.40272	1.65251	8.37646	0.00137135	16.7619	14.718	18.219	0	0	8.23667	0	1.01643	3.77475	0.138415	0	0	0	4.21995	21.3969	5.07133	4.62232	14.5259	4.75334
Zm00001d001898_T010	0.211079	0.216894	0.27396	0.108477	0.71728	0.175025	0.230433	0.0965411	0.197539	0.229641	0.323994	0.272734	0.374389	0.554567	0.133174	0.271666	0.286233	0	1.09487	0.34597	0.181878	0.365796	0.361268	0.567045	0.279016	0.337396	0.377421	1.00338	0.486779	0.342748	1.41805	0.377977	0.390712	0.175702	0
Zm00001d001898_T011	0.207957	0.000138517	1.80557	0	0	0	0	0	5.89727	7.99155	0	4.70858	3.67196	5.3151	0	9.73465	0	0	0.12543	10.2521	3.35584	4.90518	4.01751	12.931	6.24142	9.30356	10.7736	3.37883	6.65791	4.22654	0	0	1.9125	0.737427	2.71462
Zm00001d001899_T001	162.588	119.537	98.1647	143.389	104.86	112.633	114.709	130.948	82.9687	90.6068	88.9693	143.021	229.176	89.1177	143.935	42.8216	136.693	116.854	108.991	78.7889	124.643	102.329	54.997	98.7199	99.9666	76.4044	82.6871	38.8369	54.8399	23.7813	21.2504	35.2274	70.7703	82.6516	43.8499
Zm00001d001900_T001	8.10588	6.33447	11.2267	4.58256	7.10789	8.41493	10.6606	9.48229	3.89028	3.72089	3.23085	0.73462	12.4973	14.9026	18.2382	16.8085	35.6758	28.227	13.7361	12.9331	6.79813	8.64746	33.1205	27.5242	25.0463	21.4355	18.5687	14.4646	8.28191	17.6354	10.9659	31.0082	31.9275	27.1569	44.6927
Zm00001d001900_T002	2.93275	6.3488	4.70032	7.94529	2.21183	4.36119	4.07345	4.90696	3.89547	2.2891	0.0138715	4.58158	10.2921	5.67314	12.3983	8.91304	11.741	7.01185	14.7245	3.7711	2.5319	2.71948	0	8.48571	5.78344	8.38907	1.69122	2.84464	9.46817	7.23388	13.4121	11.5107	6.653	12.0555	0
Zm00001d001900_T003	1.62281	0.825462	2.13334	0.620585	0	0	0	0	5.02881	6.89948	10.8837	4.46326	0.00739549	21.6422	6.97921	9.55293	0	0.00218127	4.6e-09	20.6234	11.4335	2.2724	19.2148	32.0706	22.9662	36.4333	26.8403	21.8709	30.1868	10.8798	0	8.35078	13.5552	10.7807	28.571
Zm00001d001900_T004	0	0	0	0	0	0	0	0	0	0	0	0	0	0	0	0	0	0	0	0.859192	0	5.8999	0	1.78456	0	0	0	0	0	0	0	0	0.795	0	0
Zm00001d001901_T001	0	0	0	0	0	0	0	0	0	0	0	0	0	0	0	0	0	0	0	0	0	0	0	0.808618	0	0	0	0	0	0	0	0	0	0	0
Zm00001d001901_T002	37.8805	41.1481	26.3132	26.5433	26.423	21.3929	16.8977	23.0284	33.3926	44.4045	50.1255	55.8141	47.0273	49.3904	41.1283	17.4984	17.4373	27.578	30.0334	51.2411	57.4816	28.4583	33.2451	42.8373	40.1135	37.3586	50.8924	26.8088	24.6764	13.185	7.83741	20.8632	16.0115	17.6809	19.2732
Zm00001d001901_T003	42.6605	11.2907	27.9089	27.5466	64.8009	51.8775	73.3311	41.3253	4.21242	3.05812	0	1.58623	16.7601	12.0194	17.9916	11.0594	52.0079	19.1947	60.0805	1.42084	4.8332	35.0775	0	6.41992	16.0698	5.55556	5.24761	4.80312	3.06423	17.4755	42.318	23.5147	29.8745	31.4153	7.44618
Zm00001d001901_T004	0.410847	0.647908	0.5129	1.88834	0.267393	1.70096	0.822932	0	0.385517	0.304158	0.587823	0.338331	0.81471	0.360404	0.661368	0	0.518071	0	0.384351	0.494441	0.663265	0.724696	0	0	0.158273	0.350478	0.262517	0	0.320198	0.915469	0	0	0.145931	0.213543	0
Zm00001d001902_T001	0.591593	0	0	0.281719	0	0.489599	0	0	0.250296	0	0	0.328913	0	1.54082	0	1.44365	0	0	0.333997	0.324678	1.1885	0	1.29375	1.38018	1.7731	1.45704	1.42632	0	1.45306	1.1413	0	0	0.55235	1.58357	0
Zm00001d001902_T002	0	0.642215	0.0679459	0	0.364759	0	0.539113	0.269038	0	0.154876	0.484641	0	0.579706	0	0.814727	0	0.327884	0	0	0	0	0.486993	0	0	0	0	0	2.51077	0	0	0	1.07714	0	0	0.789611
Zm00001d001903_T001	14.932	17.1275	18.8856	24.3886	10.0359	15.4695	8.51846	11.9359	22.7396	27.065	20.2721	43.224	24.775	33.6783	22.6191	11.8519	19.7992	0	8.38614	40.4378	29.5895	23.6091	41.4997	31.43	19.0585	18.9831	49.6926	17.1275	21.4501	15.4526	0.436016	20.2591	21.8954	24.6269	17.7366
Zm00001d001903_T002	0	0	0	0	0	0	1.34445	0	0	0	21.1918	0	4.18622	0	0	0	0	12.3639	0	0	4.99214	0	0	0	0	0	0	0	0	0	7.43038	0	0	0	0
Zm00001d001903_T003	0	0	0	0	0	0	0.490111	0	0	0	0	0	0	0	0	0	0	0	0	0	0	0	0	0	0	0	0	0	0	0	0	0	0	0	0
Zm00001d001903_T004	0.930773	0.560835	0	0	0	0	0	0	0	0.540215	0	0.241069	0	0.137394	0	0	0	0	0	0.155454	0	0	0	0	0.231131	0.101684	0	0	0	0.57375	0	0	0.283576	0	0
Zm00001d001903_T005	1.10552	0.778014	1.04204	0.928642	1.8288	0.786992	1.50709	0.960619	0.581555	0.567522	1.13674	0.481975	1.38924	2.18771	1.24959	0	3.92676	1.50183	3.97815	0.952677	0.407008	1.04377	2.65283	0.556827	0.667553	0.779256	1.85796	1.82848	1.65548	1.90911	4.27842	2.494	2.34564	1.89626	1.06417
Zm00001d001903_T006	46.7986	37.9576	23.7096	18.2695	49.0072	42.6219	52.4321	47.6808	12.3291	15.4923	0	0.211497	8.34e-05	2.47771	9.66512	24.5503	11.3294	20.6303	32.6813	0	0	2.03378	5.50412	0	5.46646	4.85366	0.203461	6.75398	8.567	31.6084	5.05919	14.6817	22.5592	27.8173	21.4359
Zm00001d001904_T001	0	0	0	0	0	0	0.277432	0	0.353222	0	0	0.368746	0	0	0	0	0	0	0	0	0	0	0	0.470221	0	0	0	0	0	0	0	0	0	0	2.01241
Zm00001d001905_T001	7.90113	10.5953	15.6729	12.2251	8.17666	15.2731	12.4925	15.7443	8.53266	7.12212	10.6493	12.8602	22.9504	6.48333	29.251	17.9534	9.96948	24.8717	7.15463	7.77541	8.23292	2.75582	4.91978	18.2754	16.6718	10.9637	6.15528	35.6277	16.9236	20.791	29.1006	13.3046	11.3328	12.1013	17.0693
Zm00001d001906_T001	0	0	0	0	0	0	0	0	0	0	0	0	0	0	0	0	0	0	0	0	0	0	0	0	0	0	0	0	0	0	0	0	0	0	0
Zm00001d001906_T002	0	0	0	0	0	0	0	0	0	0	0	0	0	0	0	0	0	0	0	0	0	0	0	0	0	0	0	0	0	0	0	0	0	0	0
Zm00001d001906_T003	0	0	0	0	0	0	0	0	0	0	0	0	0	0	0	0	0	0	0	0	0	0	0	0	0	0	0	0	0	0	0	0	0	0	0
Zm00001d001906_T004	0	0	0	0	0	0	0	0	0	0	0	0	0	0	0	0	0	0	0	0	0	0	0	0	0	0	0	0	0	0	0	0	0	0	0
Zm00001d001906_T005	0	0	0	0	0	0	0	0	0	0	0	0	0	0	0	0	0	0	0	0	0	0	0	0	0	0	0	0	0	0	0	0	0	0	0
Zm00001d001906_T006	0	0	0	0	0	0	0	0	0.0173788	0	0	0	0	0	0	0	0	0	0.0203965	0	0	0	0	0	0	0.0469785	0	0	0.224725	0	0	0	0	0.0734972	0.414127
Zm00001d001906_T007	0	0	0	0	0	0	0	0	0	0	0	0	0	0	0	0	0	0	0	0	0	0	0	0	0	0	0	0	0	0	0	0	0	0	0
Zm00001d001906_T008	0	0	0	0	0	0	0	0	0	0	0	0	0	0	0	0	0	0	0	0	0	0	0	0	0	0	0	0	0	0	0	0	0	0	0
Zm00001d001906_T009	0	0	0	0	0	0	0	0	0	0	0	0	0	0	0	0	0	0	0	0	0	0	0	0	0	0	0	0	0	0	0	0	0	0	0
Zm00001d001906_T010	0	0	0	0	0	0	0	0	0	0	0	0	0	0	0	0	0	0	0	0	0	0	0	0	0	0	0	0	0	0	0	0	0	0	0
Zm00001d001906_T011	0	0	0	0	0	0	0	0	0	0	0	0	0	0	0	0	0	0	0	0	0	0	0	0	0	0	0	0	0	0	0	0	0	0	0
Zm00001d001906_T012	0	0	0	0	0	0	0	0	0	0	0	0	0	0	0	0	0	0	0	0	0	0	0	0	0	0	0	0	0	0	0	0	0	0	0
Zm00001d001906_T013	0	0	0	0	0	0	0	0	0	0	0	0	0	0	0	0	0	0	0	0	0	0	0	0	0	0	0	0	0	0	0	0	0	0	0
Zm00001d001906_T014	0	0	0	0	0	0	0	0	0	0	0	0	0	0	0	0	0	0	0	0	0	0	0	0.214108	0	0	0	0	0	0	0	0	0	0	0
Zm00001d001906_T015	0	0	0	0	0	0	0	0	0	0	0	0	0	0	0	0	0	0	0	0	0	0	0	0	0	0	0	0	0	0	0	0	0	0	0
Zm00001d001906_T016	0	0	0	0	0	0	0	0	0	0	0	0	0	0	0	0	0	0	0	0	0	0	0	0	0	0	0	0	0	0	0	0	0	0	0
Zm00001d001906_T017	0	0	0	0	0	0	0	0	0	0	0	0	0	0	0	0	0	0	0	0	0	0	0	0	0	0	0	0	0	0	0	0	0	0	0
Zm00001d001906_T018	0	0	0	0	0	0	0	0	0	0	0	0	0	0	0	0	0	0	0	0	0	0	0	0	0	0	0	0	0	0	0	0	0	0	0
Zm00001d001906_T019	0	0	0	0	0	0	0	0	0	0	0	0.0997717	0	0	0	0	0	0	0	0	0	0	0	0	0	0	0	0	0	0	0	0.153013	0.0599512	0	0
Zm00001d001906_T020	0	0	0	0	0	0	0	0	0	0	0	0	0	0	0	0	0	0	0	0	0	0	0	0.189734	0	0	0	0	0	0	0	0	0	0	0
Zm00001d001907_T001	3.8393	3.38776	3.31098	0.864888	0.952589	1.3071	3.79953	3.3776	5.30726	4.91182	3.99608	4.05766	4.24085	2.54352	5.53876	1.86441	8.18414	6.09615	1.6042	3.01429	4.34086	2.76256	14.3248	8.3411	5.28559	4.8692	1.18761	3.64021	13.9625	4.99685	17.6683	8.16414	4.06061	3.17365	9.64638
Zm00001d001908_T001	0.756646	0	1.32837	0.912838	1.41524	0.188506	1.15928	0.800432	1.00846	1.05925	0.38532	0.936535	5.65866	1.28818	5.31375	2.24999	0.809583	0.922077	0.757814	0.358244	5.72095	6.7375	1.30156	3.29316	3.56082	3.66468	0.86863	6.7785	4.03756	2.22885	12.5249	3.29314	1.67587	1.42602	7.57286
Zm00001d001908_T002	13.3577	6.09935	9.15856	11.4369	11.2834	10.6248	13.0849	9.1312	6.77813	8.3215	8.56956	6.93751	6.9998	11.4428	11.7689	15.2819	14.0671	9.37286	11.6079	8.66256	9.45902	10.2898	5.91839	9.99662	10.4338	7.86862	11.8885	10.1718	10.7971	12.0808	30.7243	14.9495	11.2839	13.3089	16.1675
Zm00001d001909_T001	11.1321	11.023	11.6269	12.1701	17.3978	11.0099	10.967	17.6979	14.1365	11.6457	9.2162	8.76035	9.68876	10.6266	15.9615	13.5167	9.67071	11.5971	11.8171	8.66733	9.09632	9.03256	9.55374	12.3221	15.2513	24.0244	16.2133	25.5486	24.6735	20.7331	22.9105	21.3806	15.2112	14.2203	20.1048
Zm00001d001909_T002	0	0	0	0	0	0	0	0	0	0	0	0	0	0	0	0	0	0	0	0	0	0	0	0	0	0.200666	0	0	0	0	0	0	0	0	0
Zm00001d001910_T001	2.52169	0	0.942068	1.80235	4.05103	0.925231	2.58314	0.888417	0.724209	2.21661	5.35474	0.868886	1.14785	0.597624	4.08819	0	0	0	1.11964	0.222476	0	0	0	0	0.60912	0.753957	0.616388	1.14365	0.974235	2.7403	6.41681	2.15742	0.848568	0.852428	0
Zm00001d001910_T002	2.28641	1.57325	2.43623	0.995974	3.03941	0.654848	2.14842	1.90993	1.13419	1.08845	0.831164	1.16793	0	0.827316	0.415212	3.42972	0.729066	4.21879	0.46708	0.80853	2.08468	1.62168	0.511594	0.906818	1.74561	1.07225	0.362235	1.77456	1.14395	0.910302	0	0	0.40791	0	0
Zm00001d001910_T003	0	1.10446	0	0.12288	4.50877	0	1.55342	0	1.34247	0.953544	5.29594	0	5.99923	1.19513	0	0	0	0	1.88419	0.222966	0.548867	0	0	0.371251	0.822868	1.50392	2.71506	0	1.96776	1.82083	0	0.764932	0.223087	3.55189	0
Zm00001d001911_T001	1.3403	0	0.546184	0	0.412364	0	0.852873	0.759482	0.214089	0	0	0.156482	5.38353	1.13067	0.727371	3.28601	1.06641	0	2.64097	0.869463	0.819199	1.57315	1.1816	0.383192	1.39221	1.27943	1.73877	1.08633	1.66489	1.65332	0	2.58186	1.05875	0.932922	3.44188
Zm00001d001912_T001	0	0	0	0	0	0	0	0	0	0	0	0	0	0.834194	0.362307	0	0	0	0	0	0	1.27694	0	0.431541	0.17101	0.0762251	1.25873	0	0.0836783	0.605559	0	0	0	0	0
Zm00001d001912_T002	0	0	0	0	0	0	0	0	0	0	0	0	0.809569	0.0437138	0.681798	0	0	0	0	0	1.06447	2.5051	0.639644	0.834997	1.15536	0.225847	0.116647	0	0	0.63648	0	0	0	0	0
Zm00001d001912_T003	0	0	0	0	0	0	0	0	0	0	0	0	0	0.186285	0	0	0.447347	0	0	0	0	0	0	0	0	0	0.376268	0	0	0	0	0	0	0	0
Zm00001d001913_T001	48.3981	50.224	71.5183	103.396	41.1697	26.592	37.9132	49.2734	58.0747	52.6182	96.2189	103.505	53.2062	74.3261	94.4055	45.532	46.0643	65.3013	27.5181	72.5746	73.1298	26.2868	11.9409	43.1486	45.8584	75.1027	75.7923	90.8648	160.361	105.516	53.6303	75.8108	63.1884	96.3244	59.4915
Zm00001d001913_T002	104.272	150.728	109.043	112.863	36.167	71.9666	51.6373	93.8691	153.367	152.708	154.636	220.8	238.962	194.464	262.984	342.962	168.703	177.069	107.357	287.887	291.401	286.716	410.901	311.657	287.666	316.08	257.767	146.078	146.793	256.33	238.058	179.298	170.012	261.81	234.849
Zm00001d001913_T003	5.06164	6.34109	5.01673	3.15176	11.3718	5.10988	4.83528	6.83073	2.29613	3.05279	2.6879	1.85908	4.80583	6.23987	0.960681	1.96769	6.00535	5.19578	10.6288	2.35194	2.26869	2.53913	2.31511	3.8526	3.96828	3.82959	4.37591	2.4886	7.72249	4.40528	1.2458	2.81452	4.01514	2.91954	4.04273
Zm00001d001913_T004	422.833	322.176	359.765	505.336	344.706	159.105	109.902	266.4	505.408	474.627	561.728	669.711	211.8	404.138	392.529	304.321	105.946	210.198	280.348	412.119	518.37	176.775	194.004	452.014	518.058	562.192	492.702	649.029	506.623	655.967	586.302	419.301	547.525	529.271	424.168
Zm00001d001913_T005	625.761	511.084	598.706	625.036	543.502	587.757	600.933	672.372	296.968	301.871	359.142	280.082	858.131	373.513	769.16	670.071	964.423	900.167	353.386	338.274	280.142	865.852	327.687	562.661	511.241	554.668	521.614	301.268	386.608	857.921	1161.08	516.276	421.265	758.111	549.341
Zm00001d001914_T001	5.14721	7.62389	7.4604	7.7897	12.7603	8.54512	10.0487	14.4481	3.75479	1.39901	0	3.46838	4.35887	10.7294	15.3047	18.6758	17.6765	22.2346	18.0986	9.2204	6.80021	18.2193	18.1149	12.8318	12.4502	12.9927	6.17451	37.4944	12.9547	42.8258	45.8736	26.2491	26.6536	28.1333	10.1862
Zm00001d001914_T002	0	0	2.00213	5.44735	1.3091	3.88374	4.19151	0.0928298	1.13485	1.52155	3.78461	0	4.70303	0.807221	0	0	0	0	3.06358	0	0	0.444893	0	0.637221	0.50858	0.681679	0.448116	0	0.134268	0	0	1.08571	1.11379	0.799149	4.07555
Zm00001d001914_T003	8.82365	10.1606	8.03468	7.57857	13.9029	14.381	11.8547	7.99252	7.13002	6.84094	9.83052	5.6617	8.58153	10.8233	8.65877	18.597	18.8428	13.5848	17.1835	14.7519	9.69662	11.3506	48.2093	9.84721	13.0863	16.6106	8.17549	20.3687	11.6845	19.7809	5.84496	12.8083	15.9277	11.8436	13.571
Zm00001d001915_T001	18.2419	15.8368	23.3925	16.4775	5.11467	11.6093	14.3065	9.20848	17.6171	17.5957	19.3003	16.6092	20.4237	4.01428	10.3189	53.4694	8.06e-06	20.2458	2.95224	4.81674	17.357	12.796	41.0734	15.5525	11.4623	6.03042	4.11086	36.5447	61.8326	80.9512	37.674	38.0798	14.0392	12.3725	69.9744
Zm00001d001915_T002	2.77684	4.14822	4.96824	5.57041	10.1164	9.03886	3.63908	8.30863	3.86111	1.40048	4.36929	0.742286	0	0.489837	3.96978	6.36445	7.08592	0	0.439789	0	0	2.48061	6.80824	0	0.764943	0.572437	0	8.03404	10.5187	23.5642	0	6.55735	5.66998	0	0
Zm00001d001916_T001	4.02419	4.95032	2.33004	3.30445	1.9838	1.51816	2.19543	2.33523	2.99977	5.67568	5.60597	4.07003	4.05974	2.73645	3.52318	4.05977	1.72779	1.11117	4.08811	2.77473	5.92826	8.77186	4.05314	9.35487	5.69661	6.0786	4.73411	0.20696	3.29294	1.21039	0.931168	3.37809	2.69653	4.00902	2.30293
Zm00001d001917_T001	5.23e-09	0	0	0	1.9e-06	1.62e-08	0	0	0.811333	1.75e-08	0	2.15e-05	0	0	0	0	0	0	0	0	0	0	0	0	0	0	0	0	0	0	0	0	0	0	0
Zm00001d001917_T002	0.846108	1.42793	1.5613	2.03727	0	1.19854	1.59176	0	0	0.428791	0	2.25626	0	0	0	0	0	0	0	0	0	0	0	0	0.183281	0.187119	0	0	0.0417351	0	0	0	0	0.273279	0
Zm00001d001917_T003	0	0	0	0	0	0	0	0	0.0946293	0	0	0	0	0.0312331	0	0	0	0	0	0	0	0	0	0	0	0	0	0	0	0	0	0	0	0	0
Zm00001d001917_T004	0	0	0	2.38182	2.10725	1.28602	0.860984	2.87195	1.69665	3.18e-08	0	1.50683	2.88084	3.03329	3.01169	0.735005	2.36539	4.05905	4.16464	2.37053	5.2186	4.70135	2.77484	2.88113	3.23406	4.4973	2.36948	4.67984	6.17051	3.48621	12.1338	3.59188	3.33126	3.62485	1.91184
Zm00001d001917_T005	0	0.066681	0.34993	0	1.26042	0	0.0513866	0	0.391089	0	0	0.453519	0	0	0	0	0	0	0	0	0	0	0	0	0	0	0	0	0	0	0	0	0	0	0
Zm00001d001917_T006	0	0.914285	0.203194	0	3.10333	0.603237	1.79484	1.76488	0.177818	0	0	0	0	0.166879	0.746469	0	0	0	0	0.0856395	0	0	0	0	0.158652	0.182127	0	0	0.0935749	0	0	0	0	0.237589	0
Zm00001d001917_T007	4.88252	0	0.000653477	0	1.56e-06	0.0441004	0	0	0.00542157	0.376459	0	0.00255827	0	0	0	5.38e-08	0	0	0	0	0	0	0	0	0	0	0	0	0	0	0	0	0	0	0
Zm00001d001917_T008	0.557296	0	0.889891	0	0.580175	1.21749	0	0	2.21433	5.54649	0	2.48116	0	0	0	0.577639	0	0	0	0	0	0	0	0	0	0	0	0	0	0	0	0	0	0	0
Zm00001d001917_T009	0.476201	3.9981	4.82e-05	0	2.65424	0	0.0645184	4.12e-07	0	0	3.07969	0	0	0	0	0	0	0	0	0	0	0	0	0	0	0	0	0	0	0	0	0	0	0	0
Zm00001d001917_T010	0	0	0	0	0	0	0	0	0	0	0	0	0	0	0	0	0	0	0	0	0	0	0	0	0	0	0	0	0	0	0	0	0	0	0
Zm00001d001917_T011	0	0	0	0	0	0	0	0	0	0	0	0	0	0	0	0	0	0	0	0	0	0	0	0	0	0	0	0	0	0	0	0	0	0	0
Zm00001d001917_T012	0.522505	0.500629	0.699498	0.360371	1.22374	1.33605	1.115	1.39854	0.625144	0.482057	0.160227	0.741863	0.476466	0.266791	0.224069	0	0.764537	0.655123	0.279187	0.261105	0.661827	0.35576	0.82363	0.0971917	0.355048	0.423261	0.192781	0	0.28127	0.575108	0	0.568382	0.53573	0.330417	0.479034
Zm00001d001917_T013	0	0	0	0	0	0	0	0	0	0	0	0	0	0	0	0	0	0	0	0	0	0	0	0	0	0	0	0.387292	0	0	0	0	0	0	0.395918
Zm00001d001917_T014	1.89412	11.0594	4.28495	6.45611	6.32749	0.0382832	2.62e-07	0	5.82296	5.7657	10.1382	1.93208	2.00036	1.16771	0.964161	0	0.659615	0	0	0	0.536456	0.554144	0	4.83781	3.19698	2.99666	0.801187	0.956262	0	0.566908	0	0	0	0	0.604833
Zm00001d001917_T015	0	0	1.9252	0.799303	0	0	0	2.58653	0	0	0	0	0	0	1.17386	0	0	0	0	0	0.439882	4.35869	3.1478	0.114169	0.842553	1.73e-07	0.341687	0	0	0	0	0	0	0	2.35099
Zm00001d001917_T016	6.53959	5.22589	8.60709	4.69475	10.2253	11.9806	13.425	12.0557	2.02871	0.963635	0	2.88514	1.80796	0	2.1477	0.996416	5.15696	0.0296689	0	0	0	0	0	0	2.89e-08	0	0	0	0	0.000341082	5.70194	0	0	1.32222	0
Zm00001d001917_T017	5.55e-09	2.25e-06	1.12e-07	0	3.93765	7.22536	0.000241545	1.3854	0.153528	6.03e-07	1.41e-06	4.01e-07	0	0	6.54e-08	0	0	0	0	0	3.37e-08	0	0	0	0	0	0	0	0	0	0	0	0	0	0
Zm00001d001917_T018	2.01924	2.01324	1.1039	0.296573	0	0	3.03029	0	0	0.564522	0	0	0	0	0	0	0	0	0	0	0	0	0	0	0	0	0	0	0	0	0	0	0	0	0
Zm00001d001917_T019	0	0	0	0	0	0	0	0	0	0	0	0	0	0	0	0	0	0	0	0	0	0	0	0	0	0	0	0	0	0	0	0	0	0	0
Zm00001d001917_T020	1.41307	0	0.243221	2.02836	1.38536	0	1.17883	1.67704	0	0.315276	0	0.490269	0	0	0	0	0.638792	0	0.0778298	0	0	0	0	0	0	0	0	0	0	0	0	0	0.120787	0	0
Zm00001d001917_T021	5.37401	5.83497	5.35104	1.9e-08	4.00967	1.965	3.95842	0.0273981	11.0526	13.3604	4.86945	11.2064	0	0	0.668681	0	0	0	0	0	0	0	0	0	0	0	0	0	0	0	0	0	0	0	0
Zm00001d001917_T022	0.191223	0.707124	0	0	0.310685	0	0.353081	0.475249	0.220697	0.118548	1.57125	0.209233	0	0.0382497	0	0	0	0	0.178449	0	0.397287	0	0	0	0.128011	0.0338949	0	0	0	0	0	0	0	0	0
Zm00001d001917_T023	0.942612	0.520296	1.86273	0	0.00179962	0	0	4.73486	0	0	3.92003	0	0	0	0	0	0	0	0	0	0	0	0	0	0	0	0	0	0	0	0	0	0	0	0
Zm00001d001917_T024	2.97484	16.3522	0.163445	1.79e-07	11.3147	11.798	24.1741	12.7181	0	1.81e-07	0	0.12971	6.88547	0.854321	12.5523	0	2.97529	10.284	4.68355	0.616297	4.52467	6.05118	6.28851	9.90437	0.294623	5.44697	7.06319	4.47e-07	6.83945	5.79291	7.91628	1.74137	5.05692	1.37912	0
Zm00001d001918_T001	0	0	0	0	0	0	0	0	0	0	0	0	0	0.150438	0	0	0	0	0.166061	0	0	0.21326	0	0	0	0.14791	0	1.38724	0.0443031	0	0.762827	0	0.271973	0.233385	0
Zm00001d001920_T001	0	0	0	0	0	0	0	0	0	0	0	0	0	0.0290514	0	0.334464	0	0	0	0.110016	0	0	0	0	0.03842	0	0	0	0.0621132	0	0	0	0	0	0
Zm00001d001921_T001	0	0	0	0	0	0	0	0	0	0	0	0	0	0.043976	0.189914	1.26402	0	0	0.0646479	0	0	0	0	0	0.0425528	0.0235877	0	0	0.0446096	0.0719089	0	0	0	0	0.153431
Zm00001d001922_T001	0	0	0	0	0	0	0.531109	0	0	0	0	0	0	0	0	0	0	0	0	0	0	0	2.75103	0	0	0	0.179318	0.602616	0	1.04189	0	0	0	0	0
Zm00001d001923_T001	0	0	0	0	0.842334	0	0	4.18075	3.18655	1.78e-08	0	1.43e-06	0	0	0	0	0	0	0	0	2.7089	0	1.7e-06	1.44e-09	0	0	0	0	0	0	0	0	0	0	0
Zm00001d001923_T002	0	0	0	0	0	0.00227705	0	0	0.827337	1.93e-07	0	0.0379142	0	0	0	0	0	0	0	0	0	0	0	0	0	7.22e-09	0	0	0	0	0	0	0	0	0
Zm00001d001923_T003	0	0	0	0	0	0	0	0	0	0	0	0	0	0	0	0	0	0	0	0	0	0	0	0	0	0	0	0	0	0	0	0	0	0	0
Zm00001d001923_T004	0	0.108551	0	0	0.109939	0	0.0551837	0.138577	0.0575806	0.0793594	0	0.124373	4.46705	4.37002	3.22735	5.7944	7.73121	6.72343	4.63053	3.88492	1.64627	1.05556	2.28892	2.81799	3.85287	3.76942	3.21528	2.51511	9.29666	7.00189	2.86044	3.25823	3.76244	4.96083	6.22995
Zm00001d001923_T005	0	0	0	0	0	0	0	0	0	0	0	0	0	0	0	0	0	0	0	0	0	0	3.21e-06	0	0	0	0	0	0	0	0	0	0	0	0
Zm00001d001923_T006	0	0	0	0	0	0.793597	0	0	0	0	0	0.349944	0	0.0834557	0	0	1.15891	1.9779	0.842949	0.345023	0	0.300142	0	0	0.231296	0.208745	0.477941	0	0.159767	0	0	0	0	0	0
Zm00001d001923_T007	0	0	0	0	0	2e-05	0	0	0.827316	0.395369	0	0.0997644	2.52e-05	0	0	0	0	0	0	0.0179456	0.015341	0	4.05287	0.127354	0	0	0	0	0	0	0	0	0	0	0
Zm00001d001923_T008	0	0	0	0	0	0.000498249	0	0	0.0092143	5.85354	0	3.61666	1.01e-05	0	0	0	0	0	0	4.72e-07	0	0	0.105536	0.600853	0	0	0	0	0	0	0	0	0	0	0
Zm00001d001923_T009	2.28441	1.44392	3.11525	0	5.1196	4.16419	3.91149	1.85664	1.99232	0	0	1.33959	0	0.911344	0	0	0	0	1.69351	0	0	0	0.0888431	0	0.708536	0	0	0	0	0.424608	0	0	1.01904	0	0
Zm00001d001923_T010	0	0	0	0	0	0	0	0	0	1.6e-05	0	0	0	0	0	0	0	0	0	0	0	0	0.370283	0	0	0	0	0	0	0	0	0	0	0	0
Zm00001d001923_T011	0	0	0	0	0	0	0	0	0	0.571429	0	0	0	0	0	0	0	0	0	0	0	0	9.04e-07	0	0	0	0	0	0	0	0	0	0	0	0
Zm00001d001923_T012	1.50826	1.67527	1.62356	1.59066	4.41639	1.891	2.28026	2.23353	1.09295	1.3784	1.0982	1.32291	0.147486	0.778674	0.417536	0.785694	0.604884	1.99392	1.65261	0.504363	0.206084	1.24693	1.40566	0.516431	0.784808	0.669796	0.61648	0.923452	1.24996	0.662283	0	0.939099	1.26844	1.14313	1.9963
Zm00001d001923_T013	0	0	0	0	0	0	0	0	0	0	0	0	0	0	0	0	0	0	0	0	0	0	0	0	0	0	0	0	1.08822	0	0	0	0	0	0
Zm00001d001923_T014	0	10.7548	2.61201	0	5.85563	2.73827	0	4.25423	10.5929	7.96428	1.28869	8.27613	0	0.792767	0	0	0	3.99e-08	0.000490291	0.859827	0.0282583	0	0	0	0.628466	0.763326	0	0	0.998265	0	0	5.04187	0.0022297	0	0
Zm00001d001923_T015	0.0481946	2.44e-09	0.330435	0	0	3.12868	3.86e-06	3.44362	0	0	2.34547	0	0	1.88934	1.39824	0	14.282	0	3.62e-05	8.0899	1.37593	10.2234	7.35134	0	2.73785	4.00551	0	0	0	0	0	0.00747632	4.15492	10.2343	10.669
Zm00001d001923_T016	24.3893	1.48e-08	22.5796	36.0245	26.6449	11.0706	5.18916	8.26488	0	2.18317	9.12991	9.35055	6.88547	4.33422	1.43386	11.9211	0	11.7363	8.24704	0.938261	0.000161554	0.00769233	0.000381572	0	7.49765	0.000842389	0	7.53839	2.16815	5.15117	7.91628	7.94345	1.72214	0	0
Zm00001d001923_T017	3.43335	1.72097	1.27433	0	1.96338	2.78231	5.63137	3.64255	2.34648	3.28839	3.29963	1.40913	0	0	0	0	0	0	0	0	0	0	0	0	0	0	0	0	0	0	0	0.929742	0	0	0
Zm00001d001923_T018	0	0	0	1.15566	2.97478	0	0	0	0	0	0	0	0	0	0	0	0	0	0	0	1.1152	1.249	0	1.28548	1.09679	2.41267	0	0	0	0	0	0	0	0	0
Zm00001d001923_T019	3.88092	1.30637	5.856	6.43009	15.2633	2.45585	1.79829	5.40323	0.97666	0	3.71054	2.51774	0	0.612144	2.48475	9.5e-07	0	4.48615	0	0	2.17232	4.4043	0	0	0	0	4.71796	5.39529	0.0111937	0	8.18969	0	2.52951	3.51948	0
Zm00001d001923_T020	0	0	0	0	0	0	0	0	0	0	0	0	0	0	0	0	0	0	0	0	0	0	0	0	0	0	0	0	0	0	0	0	0	0	0
Zm00001d001923_T021	0	0	0	0	0	0	0	0	0	0	0	0	0.869104	0	0	0	0	0	0	0	0	0	0	0	0	0	0	0	0	0	0.000345236	0	0	0	0
Zm00001d001923_T022	5.98603	8.78061	5.14249	3.83932	5.204	5.45664	5.17781	2.9083	6.58714	8.30466	6.54567	7.55275	0	2.77789	0	2.78e-05	0.0511695	9.35283	6.50858	5.34181	1.10378	2.89648	2.01466	3.02315	0.359834	1.48299	3.84358	0.265995	9.78858	5.5e-06	0	7.34434	6.60999	2.58376	1.76941
Zm00001d001923_T023	0.661434	1.38475	0.432545	0	7.25511	4.02359	1.85767	5.11152	1.33147	1.4855	1.61825	1.88112	1.8087	1.73493	0.00855335	3.12689	5.06615	0	4.86709	0.861193	0	0.356949	3.96836	0	0.560529	0	6.31e-07	0	1.52053	0	0	0	1.05444	0	3.40001
Zm00001d001923_T024	1.26576	0	0.68016	1.33951	1.0226	2.27118	3.85575	2.08129	0.85729	0.354213	0	0.322276	0.796946	1.79503	0.640629	0	2.71486	2.01297	3.53027	0.465774	0	0.797692	0	2.42003	1.47568	1.5827	2.56798	1.38079	1.80384	3.01543	0	2.46862	1.89498	4.72574	0
Zm00001d001923_T025	0	0	0	0	0	0	0	0	0	0	0	0	0	2.17575	0	4.88574	0	0	2.48e-06	1.45e-08	0	0	5.38715	0.279389	7.14e-06	5.32e-08	0	0	0.369123	2.31374	0	0	0	0.181109	5.65225
Zm00001d001924_T001	1.90157	1.74282	2.68289	1.78694	0.843131	1.15326	1.80781	0.928097	1.01667	0.556127	0.30372	0.77331	0.184338	0.839164	1.03856	1.47702	0.838578	0.606795	1.05239	0.566631	0.242225	0.408774	1.18205	1.1127	1.79464	1.6483	0.877638	2.911	4.33203	2.78613	6.57687	2.65054	1.09224	1.154	1.25442
Zm00001d001926_T001	0	0	0	0	0	0	0	0	0	0	0	0	0	0.0466058	0	0	0	0	0	0	0	0	0	0	0	0	0	0	0	0	0	0	0	0	0
Zm00001d001926_T002	0	0	0	0	0	0	0	0	0	0	0	0	0	0	0	0	0	0	0	0	0	0	0	0	0	0	0	0	0.0912922	0	0	0	0	0	0
Zm00001d001927_T001	0	0	0	0	0	0	0	0	0.0257943	0	0	0	0	0	0	0	0	0	0.0304676	0	0	0	0	0	0	0	0	0	0.612353	0	0	0	0	0	0.611314
Zm00001d001928_T001	0	0	0	0	0	0	0	0	0	0	0	0	0	0	0	0	0	0	0	0	0	0	0	0	0	0	0	0	0	0	0	0	0	0	0
Zm00001d001928_T003	0	0	0	0	0	0	0	0	0	0	0	0	0	0	0	0	0	0	0	0	0	0	0	0	0	0	0	0.587598	0	0	0	0	0	0	0
Zm00001d001928_T004	0	0	0	0	0	0	0	0	0	0	0	0	0	0	0	0	0	0	0	0	0	0	0	0	0	0	0	0.052319	0	0	0	0	0	0	0
Zm00001d001928_T005	0	0	0	0	0	0	0	0	0	0	0	0	0	0.0665647	0	0	0	0	0	0	0	0	0	0	0	0	0	0	0	0	0	0	0	0	0
Zm00001d001928_T006	0	0.846243	0	0	0	0	0	0	2.10954	3.24831	0	1.31647	0	1.04082	0	0	0	0	0.0866172	2.60287	0.563064	1.1607	0	1.08605	1.06699	1.58662	2.24126	0.000986125	3.0804	0.000309543	0	0.000671918	0.769983	0.187131	0
Zm00001d001928_T008	0.13432	0	0.225608	0	0.50262	0	0	0	0.131628	0	0	0.359172	0	0.0104249	0.225347	0	0	1.94294	0	0.2806	0	0	0	0	0	0	0.298618	0	0	0	0	0	0	0	0
Zm00001d001928_T010	0	1.57e-06	0	0	0	0	0	0	0	0	0	0.164908	0	0	0	0	0	0	0	0	7.04e-06	6.79e-07	0	0	0	0	0	1.16303	0	0.477801	0	0.729893	0	0	0
Zm00001d001928_T012	0.000169751	0	0	0.440903	0	0	9.59e-08	2.99e-05	0.125418	0	0	0	0	0	0.000452	0.705229	0	0.0975433	0	0.25908	0.921532	0	0	0.52158	0.471239	0	0	0	5.85e-05	0	0	0	8.84e-07	0	0.513277
Zm00001d001928_T014	0.316352	0	0.345734	0	0	0	0.496812	0.428465	0	0.157974	0	0.125769	0	0.194238	0.329112	0	0.612784	1.21907	0.579034	0	0	0	0	4.34e-09	0.16424	0.106905	0	0	0.240718	0	0	0	0.660877	0	0
Zm00001d001928_T019	0	1.85e-08	0	9.49e-09	0	0	0	3.14e-09	0.66237	0.0626886	0.830675	0.731855	0	0.754375	0.722978	0	0.475621	0	0.562771	3.17284	1.62747	0.108374	6.83894	4.76e-08	0.654378	1.2e-09	0	8.43e-07	0.131639	0	0	0	0.0415487	0	0.000366887
Zm00001d001928_T021	0	0	0	0	0	0	0	0	0	0	0	0	1.93304	0	0	0	0	0	0	0	0	0	0	0	0	0	0	0	0	0	0	0	0	0	0
Zm00001d001928_T022	0	0	0	0	0	0	0	0	0	0.03641	0	0	0	0.038045	0.0844301	0	0	0	0.0956944	0.0675165	0	0.109162	0.421849	0	0.0794641	0.055449	0	0	0.203156	0	0	0	0	0.0756233	0
Zm00001d001928_T023	0	0	0	0	0	0	0	0	0	0	0	0	0	0	0	0	0	0	0	0	0	0	0	0	0	0	0	0	0	0	0	0	0	0	0
Zm00001d001928_T024	0	0	0	0	0	0	0	0	0	0	0	0	0	0	0	0	0	0	0	0	0	0	0	0	0	0	0	0	0	0	0	0	0	0	0
Zm00001d001928_T025	0	0	0	0	0	0	0	0	0	0	0	0	0	0	0	0	0	0	0.0781815	0	0	0	0	0	0	0	0	0	0	0	0	0	0	0	0
Zm00001d001928_T026	0	0	0	0	0	0	0	0	0	0	0	0	0	0	0	0	0	0	0	0	0	0	0	0	0	0	0	0	0	0	0	0	0	0	0
Zm00001d001928_T027	0	0	0	0	0	0	0	0	0	0	0	0	0	0	0	0	0	0	0	0	0	0	0	0	0	0	0	0	0	0	0	0	0	0	0
Zm00001d001928_T028	0	0	0	0	0	0	0	0	0	0	0	0	0	0	0	0	0	0	0	0	0	0	0	0	0	0	0	0	0	0	0	0	0	0	0
Zm00001d001928_T030	0	0.000330741	0	0	0	0	5.36e-05	0	0	0	0	0	0	8.97e-09	0	0	0	0	1.25e-09	1.72e-10	2.26e-09	1.60539	0	4.84e-05	0	1.82e-06	5.51e-05	0	6.98e-10	0	0	0	1.62e-08	3.05e-05	0
Zm00001d001928_T032	0	1.51102	0.255076	0	0	0	0.381253	0	0.651243	0.978282	1.3372	3.21338	0	1.59794	0	5.2e-07	0	6.97e-08	0.000391491	0.970555	4.18073	3.73068	0	1.77382	2.99e-05	0.382857	1.63518	0	2.55719	0.695602	0	0	1.72065	0.926529	0
Zm00001d001928_T033	2.74e-07	0	0.245125	0	1.58e-07	2.41e-05	5.13e-08	3.99e-08	0	6.55e-10	0	0	4.38e-06	0.000158778	0	1.56692	0	0	1.05e-10	1.48e-07	0	0.121855	0.000116399	0	0.0869599	0.0389876	6.87e-05	0	1.86e-07	0	0	0	7.78e-10	1.93e-08	0
Zm00001d001928_T035	0.224954	0	0	1.36e-08	0.0162485	0.431917	0	0.000608868	0	1.82e-09	0	0	0.788832	2.14e-05	0	0	0	0	0	5.41e-08	0	2.79177	2.05674	7.5e-05	0.000853175	0.0132412	0.0646471	0	0	0	0	0	9.03e-05	0.00287549	0
Zm00001d001928_T037	0	0	0	0.86422	0	0.128348	0	1.16e-07	0	1.77e-07	0	0	0	0.881387	0	0	0	0	4.36641	0.288911	0	0	0.00420389	0.00120351	6.81e-06	0.615868	0.86984	0	0	0	0	0	8.54e-09	0.348312	0
Zm00001d001928_T040	0	0	0	0	0.157109	0	0.0818482	0	0.123506	0	0	0.081621	0	0.0398365	0	0	0	0	0.183477	0.15595	0	0	0.626658	0	0	0.0548808	0	0	0.0771775	0	0	0	0.205157	0	0
Zm00001d001928_T041	0	0	0	0.00110915	0	0	0	0	0	0	0	0	0	0	0	0	0	0	0	0	0	0	0	0	2.28e-10	0.0224097	3.11e-08	0	0.255431	0	0	0	0	0	0
Zm00001d001928_T044	0	0	0	0	0.197883	0	0.100844	0.439173	0.205448	0.178466	0	0	0	0.451443	0	0	0	0	1.21467	0.148935	0	0.700233	0	0.237436	0.346774	0.258057	0	0	0.749077	0	0	0	0.189804	0.64733	0
Zm00001d001928_T046	0	0	0	1.14e-08	0	0.0152119	1.22e-06	0	0	0	0	0	0	0	0	1.01207	0	0	0	0	0	0	0	0.0151823	0	3.09e-08	0	0	0	0	1.08938	0	0	0	0
Zm00001d001928_T048	0.390913	0	0.833719	0.349747	1.3402	0.865101	0.565721	1.01881	2.79322	3.26771	6.30215	3.67758	4.78837	4.75364	1.09109	7.69311	4.32844	3.869	1.29837	5.33445	6.35324	5.45106	2.8893	4.0295	4.53546	4.33081	5.18616	5.46365	9.11462	6.16953	0	2.67526	5.05478	0.41733	4.65941
Zm00001d001928_T050	0	0	0.0602713	0	0	0	0	0	0	0	0	0	0.584236	0.562978	0.129215	0	0.427592	0.787007	1.20134	0	0	0.226134	0.51531	0	0.0851647	0.0675063	0.214931	0	0.368433	0	0	0	0.28615	0.713601	0.899694
Zm00001d001928_T051	3.19693	4.45688	1.82403	2.51807	0	0	1.49116	2.03405	2.73272	3.36	3.85025	1.03394	5.83412	9.45092	5.72138	8.90518	8.28879	1.92e-05	4.00978	3.6798	4.40595	10.1027	2.22618	4.94366	4.1908	3.97313	5.1137	5.23961	7.98366	2.09764	0	4.22031	5.25822	4.04491	0
Zm00001d001928_T052	5.75365	1.9715	3.65209	6.22579	13.3384	9.22224	7.80254	6.95606	0.923256	0.0041865	0	1.85097	11.543	0.997448	5.05357	0.0777062	8.03326	11.7892	12.8073	0.0605326	1.35e-07	4.64e-10	0	2.16444	2.57237	0.626482	0	4.25832	0.59503	5.81971	28.6364	7.11494	3.99059	2.76105	10.431
Zm00001d001928_T053	0	0	0	0	0	3.8e-07	0	0	0	0	0	0.636059	0	0	0	0	0	0	0	0	1.34452	0	0	0	0.196287	0	0	0	0	0	0	0	0	0	0
Zm00001d001929_T001	4.07782	4.63266	5.55185	4.21777	3.96235	7.65676	5.5106	2.72801	5.10778	3.12386	4.85187	3.15176	1.42131	1.11494	4.54217	3.66366	1.50397	1.9166	0.873487	0.996717	1.16192	1.10701	3.35738	3.17304	2.67546	3.48421	0.125954	9.6134	2.22552	5.60009	6.23997	2.57912	3.23689	3.79603	1.93958
Zm00001d001929_T002	1.00002	0.0100137	0.790774	2.89473	1.16823	0	0.260382	1.61069	1.12606	0.736237	4.7262	1.06436	0	0.252716	0	0	0	0	0.301616	0	0	0	0	0	0	0	0	0	0.0406383	0	0	0	0	0	1.58e-08
Zm00001d001929_T003	1.92892	3.30003	3.54636	6.39791	1.04948	1.62948	1.94926	1.72328	2.7261	1.55934	1.04747	3.03833	0.938099	0.952222	1.84308	0.671733	1.61988	0	0.171426	0.713225	1.0319	0	0	0.276351	0.804463	0.661018	1.1432	0.730387	0.196944	0.119713	2.50309	1.19763	0.689773	0.555282	0
Zm00001d001929_T004	2.07754	2.15107	1.80558	1.56393	1.26391	1.46883	0.830829	1.08634	1.71136	0.777462	0	1.12363	0	0	0.580261	1.33535	0	0.58591	0	0.482374	1.35123	0	0	0	0.091663	0.168961	0.195666	1.06235	0.122137	0	0	0	0.116927	0.377764	2.37344
Zm00001d001929_T005	2.03523	2.94231	3.17811	1.68961	7.93835	0.696501	1.08898	1.7188	0.367532	1.41035	0	0	0	1.11255	0	0	0.017534	0	3.01453	0.764517	0.337126	1.61377	0	0	0	0	0	0	0.573288	0	0	0	0	0	0
Zm00001d001929_T006	2.78997	2.98278	2.90839	0.98649	3.35009	2.74128	2.3223	0.882415	2.28153	3.35608	1.63832	3.08274	0	0.219544	0	0	0	0	0.759116	0	0	1.1996	0	1.82623	0.590017	0.346986	1.99016	2.32699	0.39908	0	0	0	0	0	0
Zm00001d001929_T007	13.7613	10.1372	10.6451	18.9036	16.7812	12.5959	12.1573	9.49153	19.3464	21.7507	43.9494	35.3089	49.7647	33.776	35.2886	28.1138	13.0933	23.4497	20.9055	53.829	84.1599	40.2085	5.42606	50.8007	50.6925	44.5927	46.6401	32.2348	28.8842	8.18521	7.0971	16.373	17.2414	23.8403	22.2292
Zm00001d001929_T008	11.0989	15.1167	11.3894	14.1639	26.4104	16.9611	12.839	16.1165	10.4652	5.61055	8.98528	4.62358	3.8683	2.07151	3.53128	6.99734	2.80987	0	2.08053	1.00008	3.81336	9.10072	9.65508	0	2.30405	2.1749	2.96274	4.52473	2.30094	6.91945	4.9166	2.56854	2.98605	3.45378	5.07866
Zm00001d001929_T009	52.5299	51.7113	31.2641	28.5317	28.6343	11.8638	10.8621	30.4156	44.4848	53.8833	30.5108	43.2831	0	25.1824	9.89251	0	12.5419	0	25.8892	8.74384	15.4869	26.0944	36.311	13.2136	10.4035	17.0642	16.5334	34.5786	20.8095	5.37636	0	3.05195	5.88458	5.10595	0
Zm00001d001929_T010	40.5181	0.0332403	39.4154	21.8516	31.7106	46.0367	71.212	22.2505	0	0	0	7.29454	67.4684	8.00747	57.888	22.7931	35.4347	55.2284	20.2484	25.5558	32.1064	30.0776	0	33.5588	32.4569	16.3765	25.9338	0.425056	2.55281	15.2947	32.4145	19.7628	12.4777	24.0283	17.5078
Zm00001d001930_T001	0	0	0	0	0	0	0	0	0	0	0	0	0	0.0338472	0	0	0	0	0	0	0	0	0	0	0	0	0	0	0	0	0	0	0	0	0
Zm00001d001931_T001	1.83526	0	1.22112	2.2112	1.39389	2.787	1.49939	1.92933	2.66284	1.69525	1.74475	0.503306	1.97814	2.33323	0	0	0	0	2.44405	1.19031	0.868341	1.89408	0	1.26417	1.74662	0.730149	2.80868	0	0.132331	0	0	0	2.65861	2.50804	0
Zm00001d001932_T001	2.9873	3.19654	3.40004	0	4.16917	3.14896	4.28902	0	2.0024	2.56868	2.35246	2.85659	4.83703	2.68868	2.77759	0	5.45468	0	3.269	4.33754	2.06651	2.47657	5.34399	2.85961	3.28172	6.19768	4.47057	2.42405	2.05126	6.40466	10.8147	2.48652	3.61994	4.15746	9.06085
Zm00001d001932_T002	17.2693	14.3711	13.3073	14.7692	16.4278	7.58376	7.77357	12.1902	13.9561	15.5033	6.07017	11.2616	4.98886	15.9545	9.96657	14.5508	5.67232	0	11.9988	8.90983	12.4645	13.4305	25.3356	15.4139	12.3627	25.5664	16.5069	14.8519	14.2265	9.52189	0	19.152	17.1655	15.1724	24.572
Zm00001d001932_T003	0.670285	0	0.877788	0	0	0	3.22769	4.35963	0.221416	0	0.464126	0	0	0	0	0	5.48e-05	10.9469	0	0	0	0	0	0	0.3454	0	0	0	0	0	0	0	0.544076	0	0
Zm00001d001933_T001	64.6941	92.7379	56.117	67.699	91.1741	60.7489	78.6859	88.2296	68.0192	59.7101	67.0739	68.0438	24.5918	47.8625	44.69	65.8047	103.863	138.283	74.1467	43.5987	34.7016	63.845	60.1708	19.0876	27.4498	37.3938	44.4336	11.5186	36.7915	26.5323	59.7872	62.2301	50.3782	54.976	48.327
Zm00001d001933_T002	58.2075	22.2069	63.3644	82.4346	22.8859	46.5587	17.2448	40.0018	27.6163	28.1911	32.2957	44.6525	33.3217	16.2522	22.2805	73.7786	31.2708	17.6534	8.31383	10.1591	20.8114	2.48392	0	11.8059	9.10806	2.61804	0.0365615	25.4752	12.5475	27.9915	25.3165	7.5237	15.7686	35.5796	11.6601
Zm00001d001934_T001	0	0	0	0	0	0	0	0	0	0	0	0	0	0	0	0	0	0	0	0	0	0	0	0	0.0726936	0.0601946	0	0	0	0	0	0	0	0	0
Zm00001d001935_T001	22.7558	21.095	20.1114	20.2264	27.6997	25.255	24.6282	23.4324	24.5351	28.844	24.7348	28.7051	21.1181	15.4198	19.2056	17.2059	15.1803	21.6825	20.7976	23.0626	25.3835	34.4816	26.8179	21.4894	18.2352	20.6148	16.8659	15.2605	20.664	15.6261	11.4204	13.4021	18.2539	15.6244	16.4129
Zm00001d001936_T001	1.15371	0.260181	1.28059	0.914253	0.988453	1.11687	0.856792	0.981823	0.528943	0.469829	1.17853	0.556828	19.1909	4.59823	18.8033	4.26394	2.0162	4.27888	0.789698	8.13762	5.60483	8.25065	3.68856	5.0832	10.6063	11.8266	3.3167	12.1845	4.40853	15.6921	9.78479	17.0916	7.93281	14.188	15.4832
Zm00001d001937_T001	6.72636	4.34e-05	3.94344	0	7.33925	6.01916	8.70915	5.43731	4.07001	2e-06	3.50582	0.287372	2.54865	1.09877	5.92984	6.75395	3.97523	3.99003	4.02051	4.78e-10	2.81858	11.4178	0	0	0	0	1.0882	0	0	0	1.66626	1.83627	7.38781	0.876191	0
Zm00001d001937_T002	1.74245	6.48119	4.35097	5.97273	9.83e-09	1.1529	0.915929	2.34796	10.3748	12.6374	10.941	11.0263	9.25543	8.53806	4.2281	6.64135	2.6918	3.44916	2.31401	14.8319	8.86829	0.709562	10.2486	12.0862	9.49886	11.7036	8.8971	12.9511	16.898	15.2275	8.69419	4.91917	3.92147	6.96046	15.4381
Zm00001d001937_T003	0	0	0	0	0	0	0	0	0.0585648	0	0	0	0	0	0	0	0.636906	0	0	0	0	0	0	0	0	0.0653673	0	0	0	0.266505	0	0	0	0	0
Zm00001d001937_T004	0.761868	2.0432	0.825	0.147492	2.03606	2.33826	1.56777	0.649619	1.0921	1.09649	1.18316	1.06457	0.658305	0.904078	0.081134	1.13028	0.36631	0.913556	2.54136	0.496864	0.820461	0.77602	0.648934	0.784648	0.735313	0.762538	0.493048	0.16508	1.26952	1.43666	0	0.460669	1.49129	0.93521	1.37802
Zm00001d001937_T005	3.94598	2.85137	2.35054	4.58668	15.6489	6.37126	13.3172	5.88785	1.41611	0	0	0	0.046461	0	0	0	0.619266	0.622604	9.55637	0	0	2.12823	0	0	0	0	0	0	0	1.04222	0	6.08574	0	2.77234	1.95698
Zm00001d001937_T006	0.548807	1.43098	1.37499	0.997376	1.76746	0.0472884	0.630039	1.52952	0.0198476	0.437627	1.16714	0.484481	0	0.325765	0.830527	0.588352	2.12818	0	0.386685	0.89075	0.890381	0.282347	0.55305	1.03528	0.171911	0.445246	0.305955	1.22957	0.164307	0.96412	5.71867	2.63174	0.315779	0.859471	1.75663
Zm00001d001939_T001	1.32702	1.52732	0.790725	0.658896	5.04309	1.53194	3.06592	4.52218	0.633622	0.671314	1.17748	0.80581	0	2.22024	1.83597	1.29594	2.39218	4.45101	7.90958	0.884692	0.996113	1.84721	4.65284	0.448726	1.22928	1.29928	1.06545	2.79222	0.81404	5.14919	0	0.86129	1.98799	1.22123	0
Zm00001d001939_T002	0	0	0	0.0171095	0	0	0	6.19e-06	0.0958138	1.09019	0	1.92371	0	0	0	0	0	0	0	0	0	0	0	0.856162	0	0	4.95e-08	0	0	0	0	0	0	0	0
Zm00001d001939_T003	11.751	21.6516	17.0046	21.7168	12.891	11.117	5.47219	9.37559	30.2055	33.5487	23.3133	34.1589	6.27554	22.0728	11.6314	7.72473	3.07344	9.82678	6.57951	21.1768	20.7147	13.5173	22.1744	13.2649	13.1471	22.212	20.1594	13.1413	25.3712	8.99499	9.26553	12.111	14.8678	13.4601	16.8402
Zm00001d001939_T004	4.08214	2.55781	6.25284	7.42603	7.42774	4.73555	3.81027	4.69008	3.29766	2.43137	2.03259	0.96872	8.37473	5.12339	1.04106	12.1593	5.60558	3.93524	5.19867	4.89449	3.19938	6.07402	3.27068	1.49753	1.38397	1.56693	1.67762	5.2425	4.21824	2.92556	8.70607	5.03059	6.10189	5.13254	4.93891
Zm00001d001939_T005	23.6321	13.4504	14.0369	12.7251	26.93	16.906	33.9774	24.8157	2.68771	2.07351	0	0.685918	14.1422	8.58073	13.8719	41.9941	48.2957	35.936	56.6654	5.53856	5.22177	7.58864	21.34	0	1.67263	0	0	11.7927	0.29429	30.0012	8.58798	20.0311	22.3706	22.624	10.5608
Zm00001d001940_T001	71.236	59.0477	68.216	79.9037	66.4748	65.1327	75.7607	63.4086	42.7189	39.2324	38.396	45.1303	77.6906	41.842	68.6838	41.686	43.1557	39.4705	37.8784	31.2501	54.7558	46.5462	30.187	16.912	17.8182	14.5185	44.8773	35.9706	37.5095	31.588	49.3234	37.5812	29.1308	47.9753	26.8153
Zm00001d001941_T001	11.741	5.90138	4.79341	4.30487	6.02534	10.0269	12.1457	10.5656	7.27625	7.86695	6.94037	7.10167	77.0218	45.1413	55.3413	28.9951	38.6101	18.7086	25.0845	60.9412	70.3382	39.8563	23.5802	35.533	45.6777	24.9102	44.4552	36.2412	10.3848	18.869	52.1168	20.0886	18.354	20.113	16.0663
Zm00001d001942_T001	0	0	0	0	0	0	0	0	0	0	0	0	0	0	0	0	0	0	0	0	0	0	0	0	0	0	0	0	0	0	0	0	0	0	0
Zm00001d001943_T001	0.97999	1.32618	2.66739	2.17351	0.186211	0.135628	0.0560663	0.139042	1.57266	1.23684	1.50193	0.618801	2.42025	4.08411	5.28038	2.42115	0.687025	0.662776	0.446188	1.16294	1.4578	0.154113	1.20916	1.63447	3.13608	3.37932	4.43621	2.58668	5.77294	1.08086	0	4.47209	1.09536	2.77738	5.35397
Zm00001d001944_T001	7.54327	3.75334	0.476834	1.44929	2.91966	8.75639	8.6739	9.09178	4.81267	7.3148	9.13977	11.222	0	1.18797	0	1.37349	2.92352	0	3.90106	5.51623	3.7196	2.58239	2.88264	11.0383	2.73179	5.36096	0.409061	0	0.110628	0.076475	0	0.190014	3.35121	1.05545	0.35026
Zm00001d001945_T001	0	0	0	0	0	0	0	0	0.0346237	0	0	0	0	0.14665	0.166531	0	0.261352	0	0.0859143	0	0	0	0	0	0	0	0.314676	0	0.0840171	0	0	0	0.054785	0	0
Zm00001d001945_T002	0	0	0	0	0	0	0	0	0	0	0	0	0	0	0	0	0	0	0	0.0773313	0	0.118687	0	0	0	0	0	0	0	0	0	0	0	0	0
Zm00001d001945_T004	0	0.172887	0.219084	0	0	0	0	0	0.0854327	0.169487	0	0	0	0	0.0171866	0	0	0	0	0	0	0	0	0	0	0.0661605	0	0	0	0.140894	0	0	0	0	0
Zm00001d001945_T006	0	0	0	0	0	0	0	0	0	0	0	0	0	0	0	0	0	0	0	0	0	0	0	0.309506	0.10043	0.114155	0	0	0	0	0	0	0	0	0
Zm00001d001945_T007	0	0	0.0162617	0	0	0	0	0	0.448938	0.217139	0	0	1.47975	0	0	0	0	0	0	0	0	0.0445591	0	0	0.384438	6.43e-10	0	0	0	0	0	0	0.570093	0	0
Zm00001d001945_T009	0	0	1.37e-09	0	0	0	0	0	1.28e-08	3.8e-08	0	0.155458	6.67e-08	0	0	0	0	0	0	0	0	2.88e-09	0	0.329287	5.38e-08	0	0	0	0	0	0	0	4.72e-08	0	0
Zm00001d001945_T010	0	0	0	0	0	0	0	0	0.338602	4.86e-09	0	0.0191992	7.12e-09	0	0	0	0	0	0	0	0	3.22e-10	0	0	6.67e-09	0.266624	0	0	0	0	0	0	0	0	0
Zm00001d001945_T011	0	0	4.43e-08	0	0	1.20598	0	0	0	0	0	0	0	0	0	0	0	0	0.269454	0.0383792	0	0	0	0.281208	0.0655012	0.184435	0	0	0	0	0	0	0	0	0
Zm00001d001945_T012	0	0	0.454842	0.837368	0.543089	0	0.474705	0	0.121633	0.354905	0	0.255866	3.8e-09	0.0464179	0.325736	0	0	0.400243	0.0441052	0	0	0	1.31573	2.09418	0.310228	0.0845447	0.0781139	0	0	0	0	0	0	0	0
Zm00001d001945_T016	0	7.28e-10	0	0	0	0	1.13822	3.5508	0.0737475	0	0	0	0	0	0	8.1e-09	0	0	0	0	0	0.175706	0	0	0	0.544413	0	0.845864	0	0	0	0	0	0	0
Zm00001d001945_T017	0.523548	0.565299	1.0134	1.38e-06	0.448032	0.245176	5.67e-07	0	1.38e-05	0	0.334462	0.0317265	0	0	0.347635	0.812553	0	0	0	0.144123	0.0888551	0	6.95e-07	0.0848403	0.0136572	7.89e-10	0	0	0	0.3404	0.556932	0.299272	0.342889	0.293217	0
Zm00001d001946_T001	40.9271	46.5169	49.8019	46.5906	48.3028	50.9681	67.5796	59.1868	42.1088	35.7372	38.1362	35.8491	58.9434	35.3135	45.6089	28.5747	66.8983	46.2808	34.7196	36.5911	32.4116	22.0304	46.3411	29.792	32.5507	36.1862	39.4507	35.6446	36.0761	53.5773	69.9804	43.4436	42.4286	48.2739	61.395
Zm00001d001946_T002	2.62082	0	1.94416	0.992594	1.88151	4.11594	2.98488	4.4829	2.84071	2.26646	1.61422	0.797122	0	3.06216	0.835751	4.69856	1.73734	9.65736	2.71249	5.51799	0	0.296774	6.51217	2.03863	2.07867	2.88636	1.42222	2.50681	3.56441	3.94589	0	1.2806	3.06203	2.72273	0
Zm00001d001947_T001	13.7672	11.8491	15.4095	15.4938	13.1546	10.282	10.6813	9.12529	23.4485	22.307	23.6003	20.5257	19.5909	23.3946	22.6937	13.0684	9.37742	13.4932	10.824	23.3076	18.88	18.122	18.1305	17.2538	16.193	14.9778	22.1303	45.4173	25.4338	18.1487	17.6978	32.6682	19.5691	24.8658	40.0025
Zm00001d001948_T001	0	0	0	0	0	0	0	0	0	0	0	0	0	0	0	0	0	0	0	0	0	0	0	0	0	0	0	0	0	0	0	0	0	0	0
Zm00001d001949_T001	4.45276	4.07365	3.3576	4.72323	4.79087	3.57715	4.67419	3.47787	2.62284	2.56171	1.82894	3.68705	6.76007	5.13356	4.47386	2.54172	5.49401	5.09571	6.36905	3.82164	4.03174	4.77641	3.90461	4.869	5.56513	5.12203	5.30993	4.50237	4.36307	6.61998	6.90357	4.3696	4.03022	3.77441	2.55475
Zm00001d001951_T001	127.615	121.952	100.754	104.652	132.396	92.4882	125.963	126.692	73.7766	74.0116	46.398	55.179	76.0458	56.1684	73.0924	95.2914	76.8158	108.135	94.5641	39.0391	34.922	60.8447	87.54	66.0593	73.3356	80.8678	76.6117	49.8082	52.2183	75.3558	45.015	90.8895	96.5363	94.5003	101.453
Zm00001d001952_T001	6.99504	5.68078	6.96699	5.64766	9.47303	9.59553	8.02314	9.63198	7.501	7.03136	5.00465	7.51434	6.28443	7.01656	6.6528	9.54685	8.49895	9.26907	8.69782	7.51328	7.59374	10.965	9.37272	7.43604	7.75893	7.7544	8.11264	9.75453	8.85988	11.7675	11.9021	12.072	10.9989	8.4606	7.37387
Zm00001d001953_T001	5.71669	3.46524	4.03324	8.90503	7.71101	3.63177	4.66308	1.4326	3.24696	1.81744	1.30478	2.50582	2.5394	5.69169	3.52956	5.32718	1.15003	1.17629	10.5112	1.61728	2.69009	2.06389	4.92746	4.11541	5.01136	1.92057	2.18298	2.86977	4.39916	2.00229	5.05798	4.36408	4.87735	5.3866	0
Zm00001d001953_T003	8.57843	11.4138	12.1485	10.7422	3.51243	9.24384	5.93312	14.9515	20.6356	22.9583	25.7732	25.1912	16.3187	18.1948	16.2649	29.0218	12.5658	11.6778	8.72659	24.7303	21.8427	26.459	23.7463	37.3181	35.4777	30.6101	26.3124	19.935	29.104	17.4816	18.0992	11.7881	16.8305	10.7395	19.8282
Zm00001d001953_T004	0	0	0.156969	0	0	0	0	0	0	0	0	0	0	0.211708	0	0	0.249862	0	0.24266	0.197864	0	0.128313	0.8353	0.250205	0.209694	0.180275	0.163562	0	0.16768	0.189386	0.959228	0.210119	0.151045	0	0
Zm00001d001953_T005	0	0	0	0	0	0	0	0	0	0	0	0	0	0	0	0	0	0	0	0	0	0	0	0	0	0	0	0	0	0	0	0	0	0	0
Zm00001d001957_T001	0	0	0	0	0	0	0	0	0	0	0	0	0	0.143802	0	0	0	0	0	0.0546392	0.140092	0.0595112	0	0.101636	0.342037	0.0331996	0	0	0.118259	0	0	0	0	0.0772976	0
Zm00001d001959_T001	0.00217666	5.39e-08	0.0163838	0.474235	29.3142	0.259079	0.0352774	0	6.05e-06	0	6.96788	7.42451	26.2962	20.99	20.5064	26.5556	0.00482905	0	42.8723	4.39512	0.139667	24.0654	0	25.1368	13.5799	42.9759	0.21195	17.9009	29.5938	98.6836	51.6738	60.5524	68.5243	30.6814	74.1541
Zm00001d001959_T002	17.399	24.8112	21.7238	19.8127	13.208	24.794	31.3136	27.2421	27.0358	20.5213	17.9091	18.4215	4.49e-07	12.7122	6.19498	58.6189	40.8207	50.3714	7.1824	35.4803	31.7717	11.3229	98.4289	20.9276	22.1359	27.4323	34.9513	39.6748	25.5053	32.3215	2.35e-05	12.7431	31.6456	52.687	2.45e-05
Zm00001d001960_T001	281.992	271.466	56.7608	156.164	32.3476	100.667	90.2909	64.192	182.067	342.834	230.987	347.844	1.3975	10.0711	9.45795	1.86977	2.39002	1.5375	40.5723	26.9491	0	0.240093	3.65335	152.204	220.766	43.121	7.57144	1.68319	3.22093	0.411211	0	9.75363	17.3115	11.0462	13.5072
Zm00001d001960_T002	336.289	370.822	210.419	397.202	185.812	374.689	399.711	234.352	58.4128	52.989	60.2098	156.636	1.2268	5.64264	7.80822	3.0197	3.25457	8.77811	39.4834	3.69888	0.229972	1.96911	0	57.0993	163.787	15.2312	1.66457	3.82321	1.05823	0.0616964	4.34905	9.72948	9.85803	8.22319	0
Zm00001d001961_T001	1.93063	1.81153	2.98676	2.05042	1.88113	2.20539	0.722438	0.908832	0.623402	0.394306	0	0	0.966125	0.262667	0	0	0.54367	1.04826	0	0	0	0	0	0	0.0607781	0.100419	0.446275	0	0.860507	0	0	0	0	0	0
Zm00001d001962_T001	0.183616	0	0.201365	0.220623	0.397388	0.578338	0.320606	0.203071	0.850163	0.132515	0	0.74943	0.34832	0.94197	0.148483	0.388385	0.376416	0	0.652356	0.475785	0	0.590385	0.692305	0.494082	0.489079	0.501652	0.241502	0.131998	0.921337	0.772566	0	0.252321	0.697896	0.173372	0.891986
Zm00001d001962_T002	0	0	0	0	0	0	0	0	0	0	0	0.117959	1.72344	3.72e-10	0	0	0	0	0.05515	0	2e-09	0	0	0	0	0.111552	0.101632	0	0.0548733	0.492823	0	0	0	0.00018966	0
Zm00001d001962_T003	0	0	0	0	0	0	2.82e-05	0	0	0	0	0	0	0	0	0	0	0	0	0	0.0395968	0	0	0	0	0	0	0	0	0	0	0	0	0.00039227	0
Zm00001d001962_T004	0	0	0	0	0	0	1.94e-09	0	0	0	0	0	0	0	0	0	0	0	0	0	0	0	0	0	0	0	0	0	0	0	0	0	0	9.95e-10	0
Zm00001d001962_T005	0	0	0	0	0	0	0	0	0	0	0	0	0	0.0718611	0	0	0	0	0	0.0894248	0.378064	0	0	0	0	0	0	0	0	0	0	0	0	0.0991563	0
Zm00001d001962_T006	0	0	0	0	0	0	0	0	0	0	0	0	0	0	0	0	0	0	0	0	0	0	0	0	0	0	0	0	0	0	0	0	0	0	0
Zm00001d001962_T007	0.283711	1.333	0.284511	0.309659	0.517064	0.463538	0.0504779	0.647417	0.344058	0.66002	0.857839	1.67e-05	0	3.58e-08	0	0	0	0	1.44e-09	0	0.193633	0	0.575375	0	0	0	0	0	0.421024	1.5897	0	0.293101	0.646348	0.0133274	0
Zm00001d001962_T008	0	0.365532	0.0988382	0.103416	0	0	0.125504	0	0.111934	0	0	0.044902	0	0.0408345	0	0	0	0	0.0472125	0.0467247	0.0888392	0	0	0	0.0257451	0.0486496	0	0	0.0909053	0.105802	0.571185	0.181675	0	0	0
Zm00001d001962_T009	0	5.61522	5.49971	3.97871	0	0	0	0	37.7228	22.9328	64.8281	28.3291	0	6.07743	0	0	0	0	0	23.2199	14.5156	10.6477	0	11.8247	10.0079	19.8513	35.2527	5.9854	10.1258	5.75898	8.51722	5.46826	17.6549	12.3743	6.99852
Zm00001d001962_T011	0	0	0	0.344379	0.0746172	0.0841349	0.406768	0.935346	0.208641	0	0.328782	0.345892	0	4.68e-08	0	0.718123	0	2.94e-06	0	5.22e-10	0.00596071	0.56671	0.252949	0	0.000117599	0	0.295352	0	0.537559	0	0	0	0	0.128135	0
Zm00001d001962_T013	0	0	0.63796	0	0	1.11896	3.25e-08	0	0.0588906	0.540226	0	0.262306	0	2.54e-08	0	0	1.25567	0	0	3.17e-06	0	0	0	0	1.15e-09	0	0	0	0.000963097	0	0	0	0	0	0
Zm00001d001962_T014	7.36324	14.6474	16.5772	19.0235	9.55812	5.05641	11.5733	13.8457	15.9493	23.1224	1.28095	17.0428	15.5144	32.3201	13.8493	23.8153	12.6279	14.1136	12.8809	29.8019	30.4216	5.18657	36.8786	10.1838	22.701	39.7767	38.7464	21.8227	41.0551	49.4596	0	23.1507	36.8071	12.3386	33.3088
Zm00001d001962_T016	0	0.00699534	0	0	0	0	0	0	0	0	0	0	0	0	0	0	0	0	0	0	0	0	0	0	0	0	0	0	0	0	0	0	0	0	0
Zm00001d001962_T017	5.15378	11.7412	3.83904	10.8157	17.7531	7.84708	3.754	6.19101	28.9491	17.6345	8.75159	4.06139	0	1.33062	6.41241	0.218065	6.47668	0.0100223	14.3435	5.19e-06	0.0527252	55.0786	4.45961	20.7933	5.40405	8.89702	11.5079	2.20355	5.42049	0.00127952	0	17.2777	12.455	8.55711	8.25298
Zm00001d001962_T018	2.03605	4.99873	3.60647	0	1.33889	6.91652	1.07964	1.65595	7.90313	6.68369	22.9114	18.7059	2.29424	16.8027	3.27411	32.2471	0	1.9e-06	1.83938	18.3139	8.88388	0.0374094	0	9.12026	8.62129	6.18787	0.118755	11.6363	33.0642	3.92704	12.3476	3.48e-05	5.79981	5.78514	3.64952
Zm00001d001962_T019	0	0	0	0	0	3.96e-07	6.19e-05	0	0	0	0	0	0	0	0	0	0	0	0	0	0	0	0	0	0	0	0	0	0	0	0	0	0	0	0
Zm00001d001962_T020	0.0041593	0.000111126	0	0	0	0.18477	0.216708	0.000107051	0	0.000226637	0	0	0	0	0.141282	1.29e-05	0	0	0	0	0	0	0	0	0.42615	0	0.338706	0.915152	0	0.0394126	0	8.87e-05	0.342691	0.115109	0
Zm00001d001962_T021	0.291504	8.19e-06	0.537449	0	1.53632	0.435713	0.00362505	0.228171	0.825683	1.14776	0	0.550592	0	0.391217	1.9e-09	0.693679	0	0	0.53744	0.477574	0	0.546468	0	0	7.09e-05	0.315654	9.7e-05	1.58e-08	0.271164	0	0	1.56e-05	0.0195158	1.51e-05	0
Zm00001d001962_T022	8.56e-06	0	0	0	0	0	0	0	0	0.155146	0	0	0	0	0	0	0	0	0	0	0	0	0	0	0	0	0	0	0	0	0	0	0	0	0
Zm00001d001962_T023	0	0	0	0	0	0	0	0	0	0	0	0	0	0	0	0	0	0	0	0	0	0	0	0	0	0	0	0	0	0	0	0	0	0	0
Zm00001d001962_T024	0	0	0	0	0	0	0	0	0	0	0	0	0	0	0	0	0	1.05e-07	0	0	0	0	0	0	0	0	0	0	0	0	0	0	0	0	0
Zm00001d001962_T025	0	0	0	0	0	0	0	0	0	0	0	0	0	0	0	0	0	0	0	0	0	0	0	0	0	0	0	0	0	0	0	0	0	0	0
Zm00001d001962_T028	0	8.2e-07	0.0729468	0.2334	0.0398262	0	0	0	0	0	0.636369	0	0	0.476084	0.135826	0	0	1.57936	0.572162	0	0.160577	0	0.115056	0.194568	0.390494	0.459312	5.75e-06	0.654849	0	0.533059	0	3.41e-05	0	0.00368707	0
Zm00001d001962_T029	0	0.490347	0	0	1.23095	0	0	1.61e-09	0	0	0	0	0	2.06e-08	0	0	0	0	0.926148	7.56e-05	0	0	0	0	0.050487	0.350256	0	0	0.827031	1.13403	0.934255	0.608094	0.869155	0.152671	0
Zm00001d001962_T030	0.355271	0.289316	0.00217291	0	4.83e-06	0	0.240976	1.87e-05	0.363487	0	0	5.53e-05	0	0.390543	0	1.58641	0	0	0	0.398736	0	0	0	0	0.0727728	0	0	0	0.110169	0	0	0	0	0	1.13271
Zm00001d001962_T031	62.0493	56.0459	85.0768	94.6142	119.808	68.7072	62.8009	72.2241	29.9317	19.2161	56.5487	32.5384	53.1631	38.121	43.9202	34.6038	67.0964	66.5809	65.454	13.8423	22.2665	15.9954	16.4655	14.825	27.9886	21.3014	31.431	53.6463	20.2709	87.5818	91.2746	59.6828	52.7614	66.9523	67.9615
Zm00001d001963_T001	9.64174	9.60033	14.9387	6.33238	1.9914	14.2151	13.6391	3.68774	7.28413	5.39585	10.0025	3.84958	20.86	11.0497	26.995	22.4059	2.10849	6.09176	0.582254	7.17047	19.9767	4.85593	8.77713	4.24058	14.8264	6.79092	22.1695	38.7468	7.20174	30.0801	10.7542	0.723839	1.41394	2.39877	2.5912
Zm00001d001964_T001	14.1835	16.427	22.1855	28.8243	9.40382	17.9649	15.5994	9.32259	17.5394	17.7375	11.8009	8.12718	17.2459	20.5175	16.0439	12.5755	18.1051	24.6152	3.55834	20.2561	18.5041	7.96778	2.95504	24.4871	22.1109	13.627	34.7826	8.84783	11.2453	3.64928	5.43548	4.39029	9.14637	12.1265	5.23688
Zm00001d001965_T001	0	0	0	0	0	0	0	0	0	0	0	0	0	0	0	0	0	0	0	0	0	0	0	0	0	0	0	0	0	0	0	0	0	0	0
Zm00001d001966_T001	1.87128	1.19433	1.87055	3.3117	0	1.41674	0	0	1.04488	1.02766	0	1.30867	0	2.6361	0	0	0	0	2.71675	2.34471	5.87341	3.28677	4.21928	1.32885	0.735227	1.44819	1.31885	0	1.39581	1.54698	0	2.98293	2.6466	4.41616	7.45106
Zm00001d001966_T002	35.4201	24.7525	25.8454	16.6344	25.6853	12.7333	12.2219	17.4022	50.8831	66.2312	44.9392	54.8366	22.7585	37.5476	30.5094	19.862	12.6294	12.2744	24.4249	50.5119	58.3644	80.805	53.9428	49.9898	51.2097	49.4275	60.0312	31.3346	51.9634	16.1912	25.1326	36.3371	28.0085	21.1684	43.9354
Zm00001d001966_T003	29.2741	21.3336	23.2178	30.768	39.7196	46.5802	75.0373	55.0284	0	0	0	0	34.2957	2.80336	3.33078	35.3899	50.1025	60.2434	55.078	0	0	0	0	0	0	0	0	0	0	7.26478	25.3395	10.7003	12.257	19.7657	0
Zm00001d001966_T004	0	1.04295	0	0	1.06439	0	0.843868	0	1.04e-07	0	0	0	2.79781	0.593692	0	0	0	0	0.278918	0.455983	0	0	0	0	0.000525848	0	0.0103074	0	0.358791	0	0	0	0	0	0
Zm00001d001966_T005	1.40213	2.45587	0.737388	0	1.29793	0	2.06607	0	0.586045	0.624524	0	0	0	0.520956	0	0	0	0	1.4418	0	0	2.1439	0	2.17829	0.592561	0.703872	0.522921	0	0.638534	0	0	0	0.476625	0.687992	0
Zm00001d001966_T006	0	0	0	0	0	0	0	0	0.529826	0	0	0	0	0	0	0	0	0	0.188696	0	2.30917	0	0	0	0.358503	0.207381	0.960524	0	0	0	0	0	0	0	0
Zm00001d001966_T007	21.9747	2.83568	0	0	13.2144	0	0	0	0	1.17748	0	0	12.2209	10.968	4.56347	0	28.374	4.33371	34.4207	0	0	33.1642	0	0	0	0	3.9704	8.18879	0	6.01517	0	1.98854	0	6.29427	8.904
Zm00001d001966_T008	0.730261	1.45006	0.750217	5.8511	0.951251	1.31545	1.20895	2.63243	2.99187	1.58498	1.69616	4.80925	0	0.70449	0	0	1.38134	2.48418	1.00461	1.75e-09	0.000857608	4.83442	0	1.57854	1.04909	3.43468	3.5968	0	1.66785	0.802115	0	0	1.22407	0	0
Zm00001d001967_T001	2.07648	1.65671	1.60209	2.49811	2.99912	2.28631	2.06191	1.61391	1.85653	1.62147	1.64026	1.52543	0.330619	2.98134	0.929174	2.80931	1.67573	3.4522	3.53569	1.62414	1.34409	1.19436	3.84105	1.88328	2.52375	2.98352	1.39988	2.79707	3.08208	5.17115	0	3.18372	3.09673	2.68399	2.98413
Zm00001d001967_T002	0	0	0.121424	0.271034	0	0	0.150106	0.207874	0	0	0	0	0	0.0228175	0	0	0	0	0.0977403	0	0	0	0	0	0	0.0209414	0	0	0	0	0.813545	0	0	0	0
Zm00001d001967_T003	8.80877	12.5508	12.1974	10.5694	16.8095	10.7116	13.4768	7.70281	13.3329	13.4004	15.1378	14.9623	12.2368	17.0691	13.076	23.2461	26.9985	15.7381	19.6857	27.799	12.7786	14.5763	26.5255	16.1195	18.345	20.0242	9.72558	17.1554	19.1939	22.9292	15.8112	18.3849	14.7885	23.4255	24.0466
Zm00001d001967_T004	0.638842	0.204107	0.0629793	0.310542	0	0.306597	0.252086	0	0.0645514	0.12682	0	0.11953	0	0.0787492	0	1.33294	0.516479	2.29001	0.533117	0.0348964	0	0	0.476937	0	0.0973808	0.114151	0.048008	0	0.0842044	0.149078	0.000619521	0.278463	0.0729616	0.227705	0
Zm00001d001968_T001	11.6068	14.8612	14.6672	13.0885	24.0561	14.7182	11.4907	12.5007	16.3967	17.1243	17.5205	16.7173	11.8541	17.9444	13.9649	13.5635	13.2593	16.4521	22.7099	15.2725	15.2385	21.1216	18.3575	12.5093	13.3339	15.942	15.3578	18.1136	16.6522	22.5522	17.1597	11.9872	15.6831	10.7903	12.8248
Zm00001d001970_T001	2.05079	2.30882	1.5859	2.72393	2.00284	0	0.574524	2.41253	1.32427	1.53624	0.870257	0.630615	1.02375	1.22702	0.861263	2.71111	1.15132	3.40636	1.38723	0.351348	0.448849	0.676604	0	0.652136	1.03058	0.851984	3.78838	0.646868	0.326609	1.56842	0	1.53546	1.35213	0.505065	0
Zm00001d001971_T001	0	0	0	0	0	0	0	0	0	0	0	0	0	0	0	0	0	0	0	0	0	0	0	0	0	0	0	0	0	0	0	0	0	0	0
Zm00001d001971_T002	0	0	0	0	0	0	0	0	0	0	0	0	0	0	0	0	0	0	0	0	0	0	0	0	0	0	0	0	0	0	0	0	0	0	0
Zm00001d001972_T001	44.6753	28.5476	34.2365	43.5979	22.9149	28.3934	29.1878	32.5321	19.0416	24.1489	15.5901	29.1749	70.2465	35.4651	47.8078	40.7534	64.8064	41.973	37.2258	30.8232	30.0236	19.4033	22.1685	31.0299	31.757	31.9945	39.8682	25.9004	37.7702	26.7477	51.2769	28.2317	30.7152	41.1955	35.9062
Zm00001d001973_T001	9.88948	10.5893	7.54277	11.1507	14.4976	10.2521	12.098	9.4296	9.46476	9.81278	7.51019	10.7467	28.3181	39.8737	28.7475	20.4399	85.0019	90.077	61.7045	33.3196	20.2735	28.2175	24.7547	28.0722	36.878	40.4366	32.8939	27.5075	38.311	23.5033	45.9117	55.5203	55.2934	53.3386	58.9996
Zm00001d001974_T001	7.13945	4.46522	8.08926	8.29904	5.21232	9.45802	4.27994	3.25269	8.01619	8.49989	5.87265	8.50676	1.72187	7.78185	6.56485	11.4073	12.4131	0.571039	3.95602	9.13987	6.10828	6.4394	8.18903	6.14641	8.76914	9.9377	8.36875	7.2116	7.2848	6.49407	11.021	10.4613	8.01335	9.03824	14.8879
Zm00001d001974_T002	4.33222	7.38491	2.44285	0	11.7098	4.17044	6.09297	7.6246	1.51181	2.54756	0.918254	1.97259	5.4067	2.18017	2.96292	2.17885	1.61018	12.5578	7.16882	0.6231	2.75269	5.03365	2.4565	2.29044	1.87917	1.40239	1.79006	0.846159	2.4505	3.3688	0	1.79675	4.1184	4.81797	0
Zm00001d001974_T003	0	1.46234	0.819998	1.61865	3.08258	1.30465	1.58755	1.49988	0.335263	0.255584	0.632744	0.236205	1.69488	1.11964	0.574043	0	0	1.15427	4.77447	0.152961	0	1.1213	0	0.450208	0.569429	0.892869	0.663155	1.31532	0.898357	1.37114	0	0	2.17231	1.30327	0
Zm00001d001975_T001	0	0	0	0	0	0	0	0	0	0	0	0	0	0	0	0	0	0	0	0	0	0	0	0	0	0	0	0	0	0	0	0	0	0	0
Zm00001d001976_T001	0	0	0	0	0	0	0	0	0.0158668	0.0366254	0	0	0	0.0147644	0.15656	3.70933	0	0.304655	0.0558016	0.0237478	0	0	0	4.24087	0.628785	1.00146	0.0631715	13.2291	0.837578	0	8.40818	14.6856	1.52941	0.134244	3.02774
Zm00001d001977_T001	0	0	0	0	0	0	0	0	0	0	0	0	6.44152	2.43902	9.19658	0	0	0	0	0.0423579	7.16438	6.34741	0	7.87795	6.35296	7.51935	5.31855	7.32876	0	0	24.6211	0	0.0720117	0	0
Zm00001d001978_T001	0.39799	1.39734	2.57963	1.93128	0.966984	0.230957	1.40522	1.00799	0.900588	1.09936	0.715144	0.000128115	1.33108	0.78008	2.47667	3.91156	0	4.9113	0.21702	0	2.60089	3.85794	3.32739	0	0.0771675	2.56913	2.4014	0	11.0138	0	0	0	0.165005	0	0
Zm00001d001978_T002	0	0	0	0	0	0	0	0	0	0.58095	0	0.210487	0	0.0123897	0	0	0	0	0	0	0	0	0	0	0.0498087	0.196192	0.259934	0	7.92319	0	0.111396	0	0	0	1.46785
Zm00001d001978_T003	0	0.624502	0	0	0.631763	0	0	0.399618	0.0732219	0	0	0	0	0	0	0	0	0.464734	2.42827	0	0.876983	0	0	0	0.0858203	0.167883	0	0	1.60901	0	0	0	0	0	0
Zm00001d001978_T004	0	0	0.244936	0	0	0	0	0	0	0.479931	0	0	0	0.259354	3.88e-08	0	0	0	0.302756	3.93e-09	0	0.236142	0.57147	2.8e-05	0.290577	0.259783	0	0.000304152	3.58e-07	0.414493	0	0	0	0	0.357833
Zm00001d001978_T005	0	0.477992	0.288096	0	0	1.52501	0	0	0	0.828217	0	0.270859	0	0.247453	0	0	1.09015	0	0.23723	0	0	0	0	0	0	0.275042	0	0	0.949698	0	0	0	0	0	0
Zm00001d001978_T006	0	0	0	0	0	0	0	0	0.260309	0.267398	2.94e-09	9.05e-06	0	0.0114817	0	0	0	0	0	0.0173644	0	0.0118674	6.15746	0.68568	0.0543642	1.37831	1.30615	5.89e-06	0.000742767	0	0	0.0628408	0	0	0
Zm00001d001978_T007	0	1.19e-09	7e-09	0	0	0	0	0	2.049	9.90869	0.00166886	4.54705	9.65798	5.08314	0.0879785	4.90867	0	0.239865	0	6.02067	10.6685	20.3731	1.9255	10.0298	8.11302	12.2353	9.59407	1.9507	0.0057898	3.69e-07	0	3.97802	7.93e-05	0	0
Zm00001d001978_T008	0	0	0	0	0	0	0.363383	0.823398	0.347205	0.744513	0	0.517236	0	0	0	0	1.13588	2.79879	0.995867	1.32262	1.6088	0	0	0	0.242263	0.485378	0	1.86955	1.47184	0	0	0	0	0	0
Zm00001d001978_T009	0	0.647799	0.947965	0.195044	0.520352	0.192369	0.315139	0.368223	0.455596	0.498912	1.10775	0.581353	0.490762	0.744133	0	0.690865	1.00697	0	1.30018	0.41504	0.348169	0.750065	0.982402	0.233103	0.43434	0.549598	0.327967	0.275521	3.45153	0.909031	0	0.653929	0.894275	0.469185	1.4965
Zm00001d001978_T010	0	0.0138254	0.0536638	0	0	0	5.42e-09	0	0.0566318	4.98e-06	0.883226	0.537911	0	0.00272721	0.31598	0	0.20984	0	0	0.0463363	0.494333	0.0528178	0	0	0.419705	1.00075	0.52731	1.26082	0.725399	0	0	0	0.242267	0	0.000531002
Zm00001d001978_T011	0	0	0	0	0	0	0	0	0	0	0	0	0	0	3.2e-07	0	2.055	0	8.99e-11	0.455563	0	0	0	0	0.150576	0.119533	0	1.13091	0.245824	0	0	0	0	0	0
Zm00001d001978_T012	0	0	0	0	0	0	0	0	0	0	0	0	0	0	1.83865	0	0	0	0	1.75e-07	0	0	0	0	1.06e-07	7.49e-11	0	0.00017373	1.19e-07	0	0	0	0	0	0
Zm00001d001978_T013	0	0	0	0	0	0	0	0	0.153775	0.298794	0	0	0	0	0	0	0	0	0.586657	0	1.04058	0.62159	0	0	0.205117	0	0.305443	0	0.667836	0	0	0	0.892564	0	0
[truncated: 129,614 more rows]
