# Supplementary material for: Nitrogen fixation and mucilage production on maize aerial roots is controlled by aerial root development and border cell functions
Source: Front Plant Sci. 2022 Oct 6;13:977056. doi: 10.3389/fpls.2022.977056 (PMC9583020; doi:10.3389/fpls.2022.977056)
Supplement: Supplementary file 9 [file Table_2.xlsx]

## Sheet: Sheet1
Supplementary table S2: List of significantly enriched GO terms per condition (*only data with FDR < 0.05 are shown). BP=Biological process; MF = Molecular Function; CC = Cellular component
condition	treatment	PANTHER GO Category	functional category	Nº of genes	fold-enrichment	FDR
Response to Water - UP regulated genes	SM - Stg2	BP	oligosaccharide biosynthetic process (GO:0009312)	3	54.16	0.0498
Response to Water -DOWN regulated genes	B73	BP	response to abscisic acid (GO:0009737)	4	41.53	0.000611
			response to salt stress (GO:0009651)	6	28.75	2.18e-05
			response to osmotic stress (GO:0006970)	6	23.86	5.38e-05
			response to temperature stimulus (GO:0009266)	11	22.34	1.46e-08
			response to heat (GO:0009408)	8	20.48	2.79e-06
			response to reactive oxygen species (GO:0000302)	7	20.12	2.01e-05
			response to cold (GO:0009409)	3	20.02	0.0374
			response to oxidative stress (GO:0006979)	7	15.76	7.04e-05
			response to lipid (GO:0033993)	4	14.95	0.0167
			response to inorganic substance (GO:0010035)	5	13.95	0.00427
			response to unfolded protein (GO:0006986)	4	13.11	0.0253
			cellular response to unfolded protein (GO:0034620)	4	13.11	0.0241
			chaperone-mediated protein folding (GO:0061077)	6	12.89	0.00118
			protein folding (GO:0006457)	15	11.21	1.26e-08
			response to oxygen-containing compound (GO:1901700)	12	10.06	1.79e-06
			response to abiotic stimulus (GO:0009628)	13	9.13	1.55e-06
			response to acid chemical (GO:0001101)	5	7.92	0.0345
			response to chemical (GO:0042221)	16	6.53	1.66e-06
			cellular carbohydrate metabolic process (GO:0044262)	7	4.92	0.0414
			response to organic substance (GO:0010033)	8	4.67	0.0288
			response to stress (GO:0006950)	22	3.92	1.48e-05
			response to stimulus (GO:0050896)	31	3.43	1.58e-06
			small molecule metabolic process (GO:0044281)	15	2.77	0.0298
			cellular response to stimulus (GO:0051716)	16	2.49	0.0489
			biological_process (GO:0008150)	78	1.51	0.00712
			cellular process (GO:0009987)	64	1.47	0.048
			Unclassified (UNCLASSIFIED)	133	0.84	0.0067
		MF	heat shock protein binding (GO:0031072)	5	23.96	0.000826
			unfolded protein binding (GO:0051082)	14	15.86	4.58e-10
			ATP binding (GO:0005524)	4	13.11	0.0203
			oxidoreductase activity (GO:0016491)	15	2.88	0.0217
			catalytic activity (GO:0003824)	58	1.67	0.0047
			molecular_function (GO:0003674)	85	1.54	0.00104
			Unclassified (UNCLASSIFIED)	126	0.81	0.00139
	SM Stg2	BP	inorganic anion transmembrane transport (GO:0098661)	2	43.02	0.0428
			nucleosome assembly (GO:0006334)	5	34.96	4.16e-05
			ribosomal large subunit assembly (GO:0000027)	6	28.44	1.13e-05
			chromatin assembly or disassembly (GO:0006333)	5	21.85	0.000289
			nucleosome organization (GO:0034728)	5	19.42	0.000445
			DNA packaging (GO:0006323)	5	17.48	0.000654
			cytoplasmic translation (GO:0002181)	7	17.32	2e-05
			ribosomal large subunit biogenesis (GO:0042273)	8	14.34	1.21e-05
			organelle assembly (GO:0070925)	9	12.22	9.41e-06
			ribonucleoprotein complex assembly (GO:0022618)	9	11.76	1.12e-05
			ribonucleoprotein complex subunit organization (GO:0071826)	9	11.34	1.28e-05
			translational elongation (GO:0006414)	17	9.25	4.41e-09
			translation (GO:0006412)	17	9.25	3.31e-09
			peptide biosynthetic process (GO:0043043)	17	9.23	2.72e-09
			ribosome biogenesis (GO:0042254)	14	8.84	2.52e-07
			amide biosynthetic process (GO:0043604)	18	8.47	6.29e-09
			peptide metabolic process (GO:0006518)	18	8.27	3.12e-09
			cellular amide metabolic process (GO:0043603)	20	7.79	3.53e-09
			ribonucleoprotein complex biogenesis (GO:0022613)	14	7.18	2.51e-06
			chromatin organization (GO:0006325)	7	6.92	0.0037
			cellular protein-containing complex assembly (GO:0034622)	14	6.56	6.17e-06
			DNA conformation change (GO:0071103)	5	6.47	0.0414
			protein-DNA complex assembly (GO:0065004)	5	6.16	0.049
			protein-containing complex assembly (GO:0065003)	14	6.09	1.1e-05
			protein-containing complex subunit organization (GO:0043933)	14	5.22	4.58e-05
			organonitrogen compound biosynthetic process (GO:1901566)	20	5.15	5.36e-07
			cellular component assembly (GO:0022607)	14	5.01	7e-05
			cellular component biogenesis (GO:0044085)	20	4.22	8.34e-06
			chromosome organization (GO:0051276)	8	3.94	0.0391
			organelle organization (GO:0006996)	23	3.72	8.27e-06
			cellular component organization or biogenesis (GO:0071840)	29	3.23	3.11e-06
			cellular component organization (GO:0016043)	23	3.13	7.92e-05
			cellular nitrogen compound biosynthetic process (GO:0044271)	21	2.9	0.000601
			gene expression (GO:0010467)	23	2.73	0.000599
			cellular macromolecule biosynthetic process (GO:0034645)	19	2.71	0.00364
			macromolecule biosynthetic process (GO:0009059)	19	2.68	0.00392
			cellular protein metabolic process (GO:0044267)	21	2.35	0.0131
			cellular nitrogen compound metabolic process (GO:0034641)	27	2.28	0.00229
			organic substance biosynthetic process (GO:1901576)	22	2.26	0.0131
			protein metabolic process (GO:0019538)	21	2.25	0.0177
			cellular biosynthetic process (GO:0044249)	22	2.24	0.0135
			biosynthetic process (GO:0009058)	22	2.19	0.0168
			organonitrogen compound metabolic process (GO:1901564)	25	2.12	0.0132
			cellular process (GO:0009987)	53	1.83	0.0002
			biological_process (GO:0008150)	59	1.7	0.000414
			Unclassified (UNCLASSIFIED)	82	0.77	0.00043
		MF	rRNA binding (GO:0019843)	6	21.51	2.63e-05
			structural constituent of ribosome (GO:0003735)	32	21.31	8.28e-30
			structural molecule activity (GO:0005198)	34	19.21	4.15e-30
			organic anion transmembrane transporter activity (GO:0008514)	3	13.11	0.0441
			secondary active transmembrane transporter activity (GO:0015291)	6	10.62	0.00115
			antiporter activity (GO:0015297)	4	9.56	0.03
			oxidoreductase activity, acting on paired donors, with incorporation or reduction of molecular oxygen (GO:0016705)	4	8.29	0.0412
			anion transmembrane transporter activity (GO:0008509)	4	7.99	0.042
			RNA binding (GO:0003723)	19	5.73	7.33e-08
			active transmembrane transporter activity (GO:0022804)	7	5.66	0.0106
			inorganic molecular entity transmembrane transporter activity (GO:0015318)	7	4.38	0.0373
			nucleic acid binding (GO:0003676)	28	3.91	3.93e-08
			heterocyclic compound binding (GO:1901363)	32	3.88	3.09e-09
			organic cyclic compound binding (GO:0097159)	32	3.84	3.35e-09
			transmembrane transporter activity (GO:0022857)	10	3.47	0.0243
			transporter activity (GO:0005215)	10	3.19	0.0375
			binding (GO:0005488)	39	2.72	2.56e-07
			molecular_function (GO:0003674)	80	2.17	2.75e-12
			Unclassified (UNCLASSIFIED)	61	0.59	3.67e-12
		CC	cytosolic large ribosomal subunit (GO:0022625)	20	29.13	3.53e-21
			large ribosomal subunit (GO:0015934)	21	26.45	2.03e-21
			cytosolic ribosome (GO:0022626)	34	24.51	1.84e-33
			cytosolic part (GO:0044445)	34	22.01	1.36e-32
			ribosomal subunit (GO:0044391)	35	21.99	2.6e-33
			ribosome (GO:0005840)	35	21.28	5.09e-33
			cytosolic small ribosomal subunit (GO:0022627)	14	19.97	9.64e-13
			small ribosomal subunit (GO:0015935)	14	17.56	4.79e-12
			ribonucleoprotein complex (GO:1990904)	36	10.1	1.63e-23
			cytosol (GO:0005829)	38	7.99	1.13e-21
			intracellular non-membrane-bounded organelle (GO:0043232)	43	7.4	1.81e-23
			non-membrane-bounded organelle (GO:0043228)	43	7.4	1.55e-23
			mitochondrial membrane (GO:0031966)	5	7.06	0.0131
			mitochondrial inner membrane (GO:0005743)	4	6.86	0.0452
			mitochondrial envelope (GO:0005740)	5	6.75	0.0153
			mitochondrion (GO:0005739)	10	4.87	0.000814
			intracellular organelle part (GO:0044446)	50	3.84	7.59e-16
			organelle part (GO:0044422)	50	3.83	7.35e-16
			protein-containing complex (GO:0032991)	44	3.74	2.31e-13
			cytoplasmic part (GO:0044444)	54	3.34	7.55e-15
			cytoplasm (GO:0005737)	60	2.82	1.82e-13
			intracellular organelle (GO:0043229)	62	2.35	1.56e-10
			organelle (GO:0043226)	62	2.35	1.48e-10
			intracellular part (GO:0044424)	67	2.03	8.13e-09
			intracellular (GO:0005622)	67	2.03	8.27e-09
			cellular_component (GO:0005575)	74	1.96	2.38e-09
			cell part (GO:0044464)	71	1.91	2.24e-08
			cell (GO:0005623)	71	1.91	2.16e-08
			Unclassified (UNCLASSIFIED)	67	0.65	2.27e-09
Response to Genotype UP regulated genes	B73	BP	alcohol metabolic process (GO:0006066)	7	6.55	0.0245
			small molecule catabolic process (GO:0044282)	10	5.36	0.00745
			generation of precursor metabolites and energy (GO:0006091)	12	4.62	0.00605
			protein folding (GO:0006457)	11	4.2	0.0188
			small molecule metabolic process (GO:0044281)	28	2.64	0.00199
			response to stress (GO:0006950)	25	2.28	0.0274
			response to stimulus (GO:0050896)	36	2.03	0.0168
			cellular process (GO:0009987)	125	1.47	0.00205
			biological_process (GO:0008150)	149	1.47	0.000156
			Unclassified (UNCLASSIFIED)	264	0.85	0.000311
		MF	GTPase regulator activity (GO:0030695)	5	7.02	0.0395
			GTPase activity (GO:0003924)	11	5.5	0.00106
			isomerase activity (GO:0016853)	11	4.69	0.00346
			unfolded protein binding (GO:0051082)	8	4.63	0.0263
			purine ribonucleotide binding (GO:0032555)	8	4.39	0.0327
			transferase activity, transferring alkyl or aryl (other than methyl) groups (GO:0016765)	7	4.34	0.0448
			purine nucleotide binding (GO:0017076)	8	4.11	0.0371
			ribonucleotide binding (GO:0032553)	8	4.04	0.0377
			carbohydrate derivative binding (GO:0097367)	8	4	0.0374
			anion binding (GO:0043168)	14	3.44	0.00701
			small molecule binding (GO:0036094)	11	3.19	0.0414
			ion binding (GO:0043167)	17	2.76	0.0145
			catalytic activity (GO:0003824)	107	1.58	0.000197
			molecular_function (GO:0003674)	158	1.46	2.36e-05
			Unclassified (UNCLASSIFIED)	255	0.84	4.73e-05
		CC	cytosol (GO:0005829)	33	2.37	0.00163
			cytoplasm (GO:0005737)	104	1.67	5.41e-05
			cytoplasmic part (GO:0044444)	74	1.56	0.00806
			cell part (GO:0044464)	149	1.37	0.00206
			cell (GO:0005623)	149	1.37	0.00155
			cellular_component (GO:0005575)	150	1.36	0.00226
			intracellular part (GO:0044424)	129	1.34	0.0152
			intracellular (GO:0005622)	129	1.33	0.0138
			Unclassified (UNCLASSIFIED)	263	0.87	0.00188
	SM-Stg2	MF	catalytic activity (GO:0003824)	25	2.27	0.0167
Response to genotype DOWN regulated genes	B73 vs. SM Stg1	BP	cellular amide metabolic process (GO:0043603)	41	2.06	0.0503
			biological_process (GO:0008150)	326	1.22	0.0578
			Unclassified (UNCLASSIFIED)	765	0.93	0.0385
		MF	hydro-lyase activity (GO:0016836)	9	4.46	0.0401
			RNA binding (GO:0003723)	46	1.79	0.0395
			molecular_function (GO:0003674)	345	1.21	0.0359
			Unclassified (UNCLASSIFIED)	746	0.93	0.0179
		CC	cytosol (GO:0005829)	65	1.77	0.00929
			cytoplasm (GO:0005737)	216	1.31	0.00853
Response to stage - UP regulated genes	SM Stg1 vs. SMStg2 24 h	BP	glutamate metabolic process (GO:0006536)	4	15.62	0.0403
			carboxylic acid catabolic process (GO:0046395)	8	5.88	0.0342
			organic acid catabolic process (GO:0016054)	8	5.88	0.0285
			response to organic substance (GO:0010033)	15	2.93	0.048
			carboxylic acid metabolic process (GO:0019752)	26	2.79	0.00856
			response to chemical (GO:0042221)	20	2.73	0.0329
			organic acid metabolic process (GO:0006082)	26	2.73	0.0062
			oxoacid metabolic process (GO:0043436)	26	2.73	0.00413
			response to stimulus (GO:0050896)	47	1.74	0.0479
			biological_process (GO:0008150)	196	1.26	0.0434
			Unclassified (UNCLASSIFIED)	435	0.91	0.0495
		MF	oxidoreductase activity (GO:0016491)	36	2.31	0.000847
			catalytic activity (GO:0003824)	149	1.44	0.000592
			molecular_function (GO:0003674)	223	1.35	0.00011
			Unclassified (UNCLASSIFIED)	408	0.88	0.000221
Response to stage - DOWNregulated genes	SM Stg1 vs. SM Stg2 2 h	BP	ribosomal large subunit assembly (GO:0000027)	3	25.38	0.0267
			ribosomal large subunit biogenesis (GO:0042273)	6	19.2	0.000176
			cytoplasmic translation (GO:0002181)	4	17.67	0.0107
			organelle assembly (GO:0070925)	5	12.11	0.00924
			ribonucleoprotein complex assembly (GO:0022618)	5	11.66	0.0101
			ribonucleoprotein complex subunit organization (GO:0071826)	5	11.24	0.0102
			translational elongation (GO:0006414)	11	10.68	1.23e-05
			translation (GO:0006412)	11	10.68	6.17e-06
			peptide biosynthetic process (GO:0043043)	11	10.66	4.2e-06
			ribosome biogenesis (GO:0042254)	9	10.14	6.74e-05
			amide biosynthetic process (GO:0043604)	11	9.24	1.31e-05
			peptide metabolic process (GO:0006518)	11	9.02	1.34e-05
			ribonucleoprotein complex biogenesis (GO:0022613)	9	8.24	0.000282
			cellular amide metabolic process (GO:0043603)	11	7.65	5.67e-05
			organonitrogen compound biosynthetic process (GO:1901566)	11	5.05	0.00175
		MF	structural constituent of ribosome (GO:0003735)	18	21.39	2.96e-16
			rRNA binding (GO:0019843)	3	19.2	0.037
			structural molecule activity (GO:0005198)	18	18.15	2.4e-15
			RNA binding (GO:0003723)	12	6.46	5.3e-05
			nucleic acid binding (GO:0003676)	13	3.24	0.0189
			heterocyclic compound binding (GO:1901363)	14	3.03	0.0166
			organic cyclic compound binding (GO:0097159)	14	3	0.0153
		CC	cytosolic large ribosomal subunit (GO:0022625)	14	36.39	5.51e-16
			large ribosomal subunit (GO:0015934)	14	31.48	3.12e-15
			cytosolic ribosome (GO:0022626)	21	27.01	1.13e-21
			cytosolic part (GO:0044445)	22	25.42	5.85e-22
			ribosomal subunit (GO:0044391)	21	23.55	1.15e-20
			ribosome (GO:0005840)	21	22.79	1.66e-20
			cytosolic small ribosomal subunit (GO:0022627)	7	17.83	5.91e-06
			small ribosomal subunit (GO:0015935)	7	15.67	1.27e-05
			ribonucleoprotein complex (GO:1990904)	22	11.01	2.68e-15
			cytosol (GO:0005829)	24	9.01	5.6e-15
			intracellular non-membrane-bounded organelle (GO:0043232)	22	6.76	3.56e-11
			non-membrane-bounded organelle (GO:0043228)	22	6.76	3.2e-11
			protein-containing complex (GO:0032991)	24	3.64	6.21e-07
			intracellular organelle part (GO:0044446)	23	3.15	1.33e-05
			organelle part (GO:0044422)	23	3.15	1.28e-05
			cytoplasmic part (GO:0044444)	27	2.98	3.47e-06
			cytoplasm (GO:0005737)	30	2.51	1.56e-05
			intracellular organelle (GO:0043229)	30	2.03	0.00137
			organelle (GO:0043226)	30	2.03	0.0013
			intracellular part (GO:0044424)	34	1.84	0.00254
			intracellular (GO:0005622)	34	1.84	0.00247
			cellular_component (GO:0005575)	38	1.8	0.00132
			cell part (GO:0044464)	37	1.78	0.00186
			cell (GO:0005623)	37	1.78	0.00178
			Unclassified (UNCLASSIFIED)	41	0.71	0.00139
	SM Stg1 vs. SM Stg2 24 h	BP	glycogen biosynthetic process (GO:0005978)	4	27.54	0.00187
			regulation of establishment of protein localization (GO:0070201)	4	16.07	0.00488
			regulation of peptide transport (GO:0090087)	4	16.07	0.00482
			regulation of protein transport (GO:0051223)	4	16.07	0.00476
			energy reserve metabolic process (GO:0006112)	5	15.06	0.0019
			glycogen metabolic process (GO:0005977)	5	15.06	0.00186
			regulation of phosphoprotein phosphatase activity (GO:0043666)	3	13.15	0.0325
			mitochondrial fission (GO:0000266)	5	12.05	0.00342
			regulation of phosphatase activity (GO:0010921)	3	11.12	0.0418
			retrograde vesicle-mediated transport, Golgi to endoplasmic reticulum (GO:0006890)	10	10.71	1.21e-05
			regulation of protein dephosphorylation (GO:0035304)	3	10.33	0.0469
			acyl-CoA metabolic process (GO:0006637)	5	8.93	0.00721
			nucleosome assembly (GO:0006334)	7	8.44	0.0018
			vesicle targeting (GO:0006903)	4	7.42	0.0372
			vesicle targeting, to, from or within Golgi (GO:0048199)	4	7.42	0.0369
			establishment of vesicle localization (GO:0051650)	4	7.14	0.0397
			vesicle localization (GO:0051648)	4	7.14	0.0394
			nucleotide-sugar metabolic process (GO:0009225)	4	7.14	0.0391
			regulation of protein localization (GO:0032880)	4	6.89	0.0418
			chromatin assembly or disassembly (GO:0006333)	9	6.78	0.00086
			nucleosome organization (GO:0034728)	10	6.69	0.000362
			cell morphogenesis (GO:0000902)	4	6.65	0.0449
			DNA packaging (GO:0006323)	11	6.63	0.000161
			microtubule cytoskeleton organization (GO:0000226)	18	6.43	3.02e-07
			mitotic cytokinesis (GO:0000281)	8	6.32	0.00232
			cytoskeleton-dependent cytokinesis (GO:0061640)	8	6.32	0.00227
			membrane fission (GO:0090148)	9	5.78	0.00182
			cytokinesis (GO:0000910)	9	5.78	0.00178
			microtubule-based process (GO:0007017)	20	5.67	3.1e-07
			cytoskeleton organization (GO:0007010)	24	5.48	2.58e-08
			regulation of transport (GO:0051049)	5	5.24	0.0407
			gene silencing (GO:0016458)	9	5.23	0.00304
			chromatin silencing (GO:0006342)	8	5.21	0.00488
			chromatin organization involved in negative regulation of transcription (GO:0097549)	8	5.21	0.00482
			negative regulation of gene expression, epigenetic (GO:0045814)	8	5.21	0.00476
			glucan biosynthetic process (GO:0009250)	9	5.1	0.00352
			regulation of gene expression, epigenetic (GO:0040029)	9	4.82	0.00406
			chromatin organization involved in regulation of transcription (GO:0034401)	8	4.76	0.00761
			plant-type cell wall biogenesis (GO:0009832)	14	4.69	0.000285
			cell division (GO:0051301)	9	4.66	0.00476
			intra-Golgi vesicle-mediated transport (GO:0006891)	8	4.59	0.00911
			cellular glucan metabolic process (GO:0006073)	10	4.5	0.00365
			glucan metabolic process (GO:0044042)	10	4.5	0.00359
			import into nucleus (GO:0051170)	6	4.45	0.0382
			protein import into nucleus (GO:0006606)	6	4.45	0.0379
			protein localization to nucleus (GO:0034504)	6	4.38	0.0391
			regulation of localization (GO:0032879)	6	4.19	0.0446
			establishment of organelle localization (GO:0051656)	7	4.17	0.0276
			vesicle budding from membrane (GO:0006900)	8	4.1	0.016
			energy derivation by oxidation of organic compounds (GO:0015980)	11	4.08	0.00366
			mitotic cell cycle (GO:0000278)	31	4.01	6.22e-08
			mitotic cell cycle process (GO:1903047)	31	4.01	5.59e-08
			mitotic nuclear division (GO:0140014)	31	4.01	5.09e-08
			endoplasmic reticulum to Golgi vesicle-mediated transport (GO:0006888)	11	3.99	0.00396
			purine ribonucleotide metabolic process (GO:0009150)	13	3.84	0.00214
			ribonucleotide metabolic process (GO:0009259)	14	3.75	0.00185
			chromatin organization (GO:0006325)	22	3.75	2.59e-05
			cell wall biogenesis (GO:0042546)	16	3.74	0.000749
			nuclear transport (GO:0051169)	9	3.65	0.0169
			nucleocytoplasmic transport (GO:0006913)	9	3.65	0.0167
			purine nucleotide metabolic process (GO:0006163)	13	3.6	0.00346
			ribose phosphate metabolic process (GO:0019693)	14	3.57	0.00236
			nucleotide metabolic process (GO:0009117)	16	3.44	0.00166
			phospholipid metabolic process (GO:0006644)	10	3.39	0.0161
			organelle localization (GO:0051640)	10	3.37	0.0163
			nucleobase-containing small molecule metabolic process (GO:0055086)	20	3.37	0.000327
			cell wall organization or biogenesis (GO:0071554)	16	3.37	0.0019
			organelle fission (GO:0048285)	40	3.36	2.79e-08
			nucleoside phosphate metabolic process (GO:0006753)	16	3.28	0.00205
			purine-containing compound metabolic process (GO:0072521)	13	3.26	0.00555
			negative regulation of nucleic acid-templated transcription (GO:1903507)	9	3.1	0.0397
			negative regulation of transcription, DNA-templated (GO:0045892)	9	3.1	0.0394
			negative regulation of RNA biosynthetic process (GO:1902679)	9	3.1	0.0391
			nuclear division (GO:0000280)	34	3.03	3.62e-06
			Golgi vesicle transport (GO:0048193)	19	3.02	0.0017
			negative regulation of RNA metabolic process (GO:0051253)	9	3.01	0.0446
			ribosomal small subunit biogenesis (GO:0042274)	9	2.97	0.0472
			cell cycle process (GO:0022402)	36	2.92	3.81e-06
			generation of precursor metabolites and energy (GO:0006091)	15	2.92	0.0061
			cell cycle (GO:0007049)	37	2.84	4.47e-06
			cellular polysaccharide metabolic process (GO:0044264)	10	2.8	0.0445
			organophosphate metabolic process (GO:0019637)	24	2.74	0.000901
			DNA conformation change (GO:0071103)	12	2.68	0.0328
			vesicle-mediated transport (GO:0016192)	30	2.67	0.000184
			negative regulation of macromolecule biosynthetic process (GO:0010558)	11	2.65	0.0447
			negative regulation of cellular macromolecule biosynthetic process (GO:2000113)	11	2.65	0.0444
			oxidation-reduction process (GO:0055114)	19	2.63	0.00443
			organelle organization (GO:0006996)	93	2.59	1.53e-13
			membrane organization (GO:0061024)	21	2.51	0.00412
			carbohydrate derivative metabolic process (GO:1901135)	20	2.49	0.00526
			organophosphate biosynthetic process (GO:0090407)	13	2.48	0.0392
			cellular component organization (GO:0016043)	104	2.44	1.31e-13
			cellular component organization or biogenesis (GO:0071840)	125	2.4	4.92e-16
			translational elongation (GO:0006414)	25	2.34	0.00374
			translation (GO:0006412)	25	2.34	0.00368
			negative regulation of cellular process (GO:0048523)	16	2.34	0.0355
			peptide biosynthetic process (GO:0043043)	25	2.34	0.00366
			chromosome organization (GO:0051276)	27	2.29	0.00374
			cellular component biogenesis (GO:0044085)	63	2.29	5.11e-07
			ribosome biogenesis (GO:0042254)	21	2.29	0.0104
			cellular amide metabolic process (GO:0043603)	34	2.28	0.000879
			carbohydrate metabolic process (GO:0005975)	19	2.26	0.0189
			peptide metabolic process (GO:0006518)	28	2.22	0.00372
			ribonucleoprotein complex biogenesis (GO:0022613)	25	2.21	0.00698
			amide biosynthetic process (GO:0043604)	27	2.19	0.00492
			transport (GO:0006810)	61	2.08	1.83e-05
			establishment of localization in cell (GO:0051649)	33	2.07	0.00399
			protein transport (GO:0015031)	27	2.06	0.0101
			peptide transport (GO:0015833)	27	2.06	0.01
			protein-containing complex subunit organization (GO:0043933)	32	2.06	0.00479
			intracellular protein transport (GO:0006886)	25	2.06	0.0161
			establishment of localization (GO:0051234)	62	2.06	1.79e-05
			amide transport (GO:0042886)	27	2.04	0.0108
			cellular component assembly (GO:0022607)	33	2.04	0.0044
			cellular protein localization (GO:0034613)	30	2.03	0.00803
			establishment of protein localization (GO:0045184)	27	2.03	0.0114
			cellular localization (GO:0051641)	39	2.03	0.00207
			protein-containing complex assembly (GO:0065003)	27	2.02	0.0117
			small molecule metabolic process (GO:0044281)	42	2	0.00188
			cellular macromolecule localization (GO:0070727)	30	1.99	0.00919
			localization (GO:0051179)	67	1.98	2.59e-05
			protein localization (GO:0008104)	32	1.98	0.00894
			organic substance transport (GO:0071702)	30	1.92	0.0162
			intracellular transport (GO:0046907)	29	1.91	0.0201
			macromolecule localization (GO:0033036)	33	1.87	0.0137
			organonitrogen compound biosynthetic process (GO:1901566)	42	1.86	0.00458
			nitrogen compound transport (GO:0071705)	27	1.86	0.0371
			phosphorus metabolic process (GO:0006793)	41	1.79	0.00912
			phosphate-containing compound metabolic process (GO:0006796)	38	1.7	0.0304
			biological_process (GO:0008150)	326	1.62	2.96e-18
			cellular macromolecule biosynthetic process (GO:0034645)	65	1.6	0.00598
			macromolecule biosynthetic process (GO:0009059)	65	1.58	0.00651
			cellular process (GO:0009987)	264	1.57	2.92e-12
			cellular biosynthetic process (GO:0044249)	87	1.53	0.00346
			organic substance biosynthetic process (GO:1901576)	86	1.52	0.00377
			biosynthetic process (GO:0009058)	88	1.51	0.00364
			gene expression (GO:0010467)	73	1.49	0.0147
			cellular nitrogen compound metabolic process (GO:0034641)	102	1.48	0.00291
			nucleobase-containing compound metabolic process (GO:0006139)	81	1.46	0.0138
			heterocycle metabolic process (GO:0046483)	81	1.39	0.0375
			cellular aromatic compound metabolic process (GO:0006725)	83	1.39	0.0349
			primary metabolic process (GO:0044238)	171	1.39	0.00047
			organic substance metabolic process (GO:0071704)	177	1.35	0.00178
			cellular metabolic process (GO:0044237)	174	1.34	0.00196
			metabolic process (GO:0008152)	186	1.34	0.00161
			nitrogen compound metabolic process (GO:0006807)	143	1.28	0.0311
			macromolecule metabolic process (GO:0043170)	131	1.27	0.0498
			Unclassified (UNCLASSIFIED)	492	0.8	1.48e-18
		MF	hexokinase activity (GO:0004396)	4	14.83	0.00412
			voltage-gated channel activity (GO:0022832)	3	10.33	0.0432
			voltage-gated ion channel activity (GO:0005244)	3	10.33	0.0423
			GTP binding (GO:0005525)	18	8.85	2.81e-09
			translation regulator activity (GO:0045182)	17	7.88	2.21e-08
			translation initiation factor activity (GO:0003743)	9	7.23	0.000165
			carbohydrate kinase activity (GO:0019200)	8	7.14	0.000515
			purine ribonucleoside triphosphate binding (GO:0035639)	20	6.22	1.83e-08
			purine ribonucleotide binding (GO:0032555)	22	6.09	7.25e-09
			purine nucleotide binding (GO:0017076)	22	5.7	2.01e-08
			ribonucleotide binding (GO:0032553)	22	5.61	2.12e-08
			carbohydrate derivative binding (GO:0097367)	22	5.55	1.95e-08
			actin filament binding (GO:0051015)	5	5.24	0.0357
			actin binding (GO:0003779)	7	5.04	0.00853
			GTPase activity (GO:0003924)	19	4.8	1.52e-06
			nucleoside phosphate binding (GO:1901265)	26	4.66	2.11e-08
			nucleotide binding (GO:0000166)	26	4.66	1.93e-08
			microtubule binding (GO:0008017)	10	4.55	0.00185
			mannosyltransferase activity (GO:0000030)	6	4.38	0.0341
			cytoskeletal protein binding (GO:0008092)	17	4.36	2.1e-05
			tubulin binding (GO:0015631)	10	4.34	0.00254
			intramolecular transferase activity (GO:0016866)	7	4.07	0.0249
			small molecule binding (GO:0036094)	27	3.96	1.79e-07
			anion binding (GO:0043168)	30	3.72	1.06e-07
			secondary active transmembrane transporter activity (GO:0015291)	11	3.36	0.00821
			protein-containing complex binding (GO:0044877)	11	3.27	0.00925
			active transmembrane transporter activity (GO:0022804)	23	3.2	4.38e-05
			ATPase-coupled transmembrane transporter activity (GO:0042626)	12	3.16	0.00832
			primary active transmembrane transporter activity (GO:0015399)	12	3.08	0.00937
			nucleoside-triphosphatase activity (GO:0017111)	39	2.86	4.56e-07
			active ion transmembrane transporter activity (GO:0022853)	10	2.74	0.0449
			pyrophosphatase activity (GO:0016462)	39	2.72	1.47e-06
			hydrolase activity, acting on acid anhydrides, in phosphorus-containing anhydrides (GO:0016818)	39	2.72	1.39e-06
			hydrolase activity, acting on acid anhydrides (GO:0016817)	39	2.72	1.37e-06
			ion binding (GO:0043167)	33	2.71	1.32e-05
			structural molecule activity (GO:0005198)	27	2.63	0.000172
			RNA binding (GO:0003723)	45	2.34	7.77e-06
			ATPase activity (GO:0016887)	20	2.07	0.0306
			heterocyclic compound binding (GO:1901363)	98	2.05	6.05e-09
			organic cyclic compound binding (GO:0097159)	98	2.03	7e-09
			transporter activity (GO:0005215)	36	1.98	0.0025
			transmembrane transporter activity (GO:0022857)	32	1.92	0.00836
			binding (GO:0005488)	152	1.83	1.24e-10
			nucleic acid binding (GO:0003676)	73	1.76	9.9e-05
			hydrolase activity (GO:0016787)	78	1.73	7.62e-05
			protein binding (GO:0005515)	50	1.69	0.00564
			molecular_function (GO:0003674)	329	1.54	3.42e-15
			catalytic activity (GO:0003824)	193	1.44	3.96e-06
			Unclassified (UNCLASSIFIED)	489	0.81	1.71e-15
		CC	chaperonin-containing T-complex (GO:0005832)	6	18.08	4.26e-05
			COPI-coated vesicle (GO:0030137)	10	11.48	1.26e-06
			COPI vesicle coat (GO:0030126)	10	11.48	1.22e-06
			microtubule (GO:0005874)	19	8.56	3.65e-10
			membrane coat (GO:0030117)	14	8.23	2.01e-07
			coated membrane (GO:0048475)	14	8.23	1.91e-07
			supramolecular polymer (GO:0099081)	20	8.17	3.13e-10
			supramolecular complex (GO:0099080)	20	8.17	2.85e-10
			polymeric cytoskeletal fiber (GO:0099513)	20	8.17	2.61e-10
			supramolecular fiber (GO:0099512)	20	8.17	2.41e-10
			coated vesicle membrane (GO:0030662)	13	6.81	3.15e-06
			cytoplasmic vesicle membrane (GO:0030659)	13	6.81	3.06e-06
			vesicle membrane (GO:0012506)	13	6.81	2.96e-06
			eukaryotic translation initiation factor 3 complex (GO:0005852)	5	6.69	0.011
			Golgi-associated vesicle membrane (GO:0030660)	12	6.29	1.65e-05
			cytoskeletal part (GO:0044430)	22	5.12	5.64e-08
			microtubule cytoskeleton (GO:0015630)	19	5.09	5.2e-07
			Golgi-associated vesicle (GO:0005798)	12	4.99	0.000125
			cytoskeleton (GO:0005856)	23	4.82	6.75e-08
			cytoplasmic vesicle part (GO:0044433)	16	4.56	1.65e-05
			coated vesicle (GO:0030135)	13	4.48	0.000156
			plant-type vacuole (GO:0000325)	5	4.46	0.0416
			90S preribosome (GO:0030686)	7	4.33	0.0135
			whole membrane (GO:0098805)	27	3.4	1.7e-06
			plant-type cell wall (GO:0009505)	8	3.21	0.0302
			vacuolar part (GO:0044437)	9	3.12	0.0225
			vacuolar membrane (GO:0005774)	9	3.12	0.0222
			anchored component of plasma membrane (GO:0046658)	12	3.08	0.00725
			t-UTP complex (GO:0034455)	8	2.97	0.0437
			bounding membrane of organelle (GO:0098588)	28	2.86	2.02e-05
			preribosome (GO:0030684)	10	2.8	0.0275
			plasmodesma (GO:0009506)	12	2.79	0.0143
			cell-cell junction (GO:0005911)	12	2.74	0.016
			cell junction (GO:0030054)	12	2.74	0.0158
			cell wall (GO:0005618)	10	2.62	0.0409
			external encapsulating structure (GO:0030312)	10	2.62	0.0403
			cytosolic part (GO:0044445)	23	2.57	0.000662
			chromatin (GO:0000785)	11	2.56	0.0332
			Golgi apparatus part (GO:0044431)	21	2.53	0.00154
			intrinsic component of plasma membrane (GO:0031226)	16	2.5	0.00908
			plasma membrane part (GO:0044459)	17	2.46	0.00763
			Golgi apparatus (GO:0005794)	36	2.28	0.000107
			cytosol (GO:0005829)	62	2.25	2.03e-07
			membrane protein complex (GO:0098796)	20	2.19	0.016
			intracellular vesicle (GO:0097708)	20	2.15	0.0163
			cytoplasmic vesicle (GO:0031410)	20	2.15	0.016
			vacuole (GO:0005773)	77	2.09	7.51e-08
			vesicle (GO:0031982)	20	2.09	0.0189
			cell periphery (GO:0071944)	123	2.01	2.43e-11
			endomembrane system (GO:0012505)	62	1.97	1.23e-05
			plasma membrane (GO:0005886)	107	1.94	4.77e-09
			cytoplasmic part (GO:0044444)	178	1.9	7.39e-15
			organelle membrane (GO:0031090)	35	1.89	0.00455
			cytoplasm (GO:0005737)	234	1.89	2.49e-20
			membrane (GO:0016020)	126	1.88	4.77e-10
			intracellular non-membrane-bounded organelle (GO:0043232)	62	1.84	8.88e-05
			non-membrane-bounded organelle (GO:0043228)	62	1.84	8.67e-05
			membrane part (GO:0044425)	42	1.82	0.00355
			ribonucleoprotein complex (GO:1990904)	36	1.74	0.0163
			intracellular organelle part (GO:0044446)	125	1.65	8.74e-07
			organelle part (GO:0044422)	125	1.65	8.63e-07
			cellular_component (GO:0005575)	361	1.65	3.43e-23
			protein-containing complex (GO:0032991)	111	1.63	1.05e-05
			cell part (GO:0044464)	350	1.63	1.62e-21
			cell (GO:0005623)	350	1.63	1.21e-21
			intracellular part (GO:0044424)	303	1.58	3.9e-16
			intracellular (GO:0005622)	303	1.58	5.02e-16
			intracellular organelle (GO:0043229)	220	1.44	3.52e-07
			organelle (GO:0043226)	220	1.44	3.37e-07
			membrane-bounded organelle (GO:0043227)	184	1.32	0.00061
			intracellular membrane-bounded organelle (GO:0043231)	183	1.32	0.000855
			Unclassified (UNCLASSIFIED)	457	0.76	1.72e-23
			plastid part (GO:0044435)	0	< 0.01	0.0438
			chloroplast part (GO:0044434)	0	< 0.01	0.044
