# Supplementary material for: Nitrogen fixation and mucilage production on maize aerial roots is controlled by aerial root development and border cell functions
Source: Front Plant Sci. 2022 Oct 6;13:977056. doi: 10.3389/fpls.2022.977056 (PMC9583020; doi:10.3389/fpls.2022.977056)
Supplement: Supplementary file 10 [file Table_3.xlsx]

## Sheet: Planilha1
Supplementary Table S3: Reads mapped each condition to the B73 reference genome.
Sample	Condition	Biological Replicate	Reads mapped	%
B73	No water	1	9794315	89.77%
		2	5737347	90.1%
		3	17585227	89.5%
		4	4071870	89.6%
	2 h water	1	7017514	88.5%
		2	4635209	89.4%
		3	11227553	87.2%
		4	4632362	81.75%
	24 h water	1	38010971	92.62%
		2	17204038	93.01%
		3	2749578	92.52%
		4	19110940	92.84%
SM stage 1	No water	1	2088688	80.32%
		2	38767754	83.46%
		4	7031783	79.30%
	2 h water	1	1432978	76.97%
		2	3657835	73.40%
		3	1819754	63.62%
		4	30485232	81.63%
	24 h water	1	26698504	85.15%
		2	5310082	85.36%
		3	13986794	82.76%
		4	2491997	82.77%
SM stage 2	No water	1	6731382	86.27%
		2	33154063	85.77%
		3	40663940	85.65%
		4	19341737	86.90%
	2 h water	1	3381763	83.82%
		2	36065294	85.78%
		3	6702561	83.42%
		4	739325	70.68%
	24 h water	1	5405528	84.36%
		2	13036224	83.50%
		3	7865963	85.00%
		4	1549093	81.44%
