# Supplementary material for: Nitrogen fixation and mucilage production on maize aerial roots is controlled by aerial root development and border cell functions
Source: Front Plant Sci. 2022 Oct 6;13:977056. doi: 10.3389/fpls.2022.977056 (PMC9583020; doi:10.3389/fpls.2022.977056)
Supplement: Supplementary file 11 [file Table_4.xlsx]

## Sheet: Sheet 1 - Supplementary table S
Supplementary table S4: Processed data from pairwise comparison of B73 no water vs. SM-Stage1 no water.
	ens_gene	target_id	b	qval	ext_gene
1	Zm00001d000202	Zm00001d000202_T002	1.01105	0.000591318	Charged multivesicular body protein 2a
2	Zm00001d000370	Zm00001d000370_T003	1.11712	2.36625e-05	NA
3	Zm00001d001771	Zm00001d001771_T001	1.06049	1.43254e-11	Eukaryotic aspartyl protease family protein
4	Zm00001d001841	Zm00001d001841_T001	2.69783	0.00603717	NA
5	Zm00001d001936	Zm00001d001936_T001	2.70752	0.00243425	Myb family transcription factor PHL5
6	Zm00001d001941	Zm00001d001941_T001	2.27384	3.0591e-12	invertase cell wall4
7	Zm00001d001973	Zm00001d001973_T001	1.23126	3.44086e-09	Exosome complex component RRP4 homolog
8	Zm00001d002319	Zm00001d002319_T001	1.80242	0.000612433	Lecithin-cholesterol acyltransferase-like 4
9	Zm00001d002366	Zm00001d002366_T006	1.11119	1.90364e-07	Transcription initiation factor TFIIE beta subunit
10	Zm00001d002503	Zm00001d002503_T002	2.5175	4.86022e-08	ABC transporter C family member 9
11	Zm00001d002658	Zm00001d002658_T007	4.29835	9.65326e-05	Transducin/WD40 repeat-like superfamily protein
12	Zm00001d002774	Zm00001d002774_T001	1.0256	1.01576e-05	NA
13	Zm00001d002898	Zm00001d002898_T001	2.94225	6.94834e-20	Peroxidase 12
14	Zm00001d002917	Zm00001d002917_T001	1.59595	0.00271469	RNA-binding region RNP-1
15	Zm00001d002943	Zm00001d002943_T012	1.33969	1.71479e-11	Probable methyltransferase PMT25
16	Zm00001d003127	Zm00001d003127_T008	3.99827	0.000485452	60S ribosomal protein L23a-1
17	Zm00001d003401	Zm00001d003401_T004	1.35572	4.66187e-18	14-3-3-like protein GF14-6
18	Zm00001d003712	Zm00001d003712_T001	1.6877	3.61242e-07	abscisic acid stress ripening3
19	Zm00001d003789	Zm00001d003789_T001	1.21474	0.00800362	Ras-related protein RABD1
20	Zm00001d004042	Zm00001d004042_T003	1.14388	8.3784e-06	3-oxoacyl-[acyl-carrier-protein] reductase chloroplastic
21	Zm00001d004048	Zm00001d004048_T001	1.00815	0.00059491	Xanthoxin dehydrogenase
22	Zm00001d004198	Zm00001d004198_T001	1.06226	5.3633e-06	CASP-like protein 2A1
23	Zm00001d004413	Zm00001d004413_T002	1.90339	3.00122e-33	Cysteine synthase
24	Zm00001d004762	Zm00001d004762_T001	1.10504	0.00267299	ABC transporter G family member 25
25	Zm00001d004843	Zm00001d004843_T001	3.99541	0.00200156	abscisic acid stress ripening2
26	Zm00001d004843	Zm00001d004843_T003	2.19706	3.29533e-14	abscisic acid stress ripening2
27	Zm00001d004843	Zm00001d004843_T004	2.15043	0.0025298	abscisic acid stress ripening2
28	Zm00001d005410	Zm00001d005410_T001	4.36715	1.55204e-11	Aquaporin PIP2-2
29	Zm00001d005421	Zm00001d005421_T018	1.44214	0.00239141	Aquaporin PIP2-2
30	Zm00001d005454	Zm00001d005454_T001	1.99539	6.20643e-09	rRNA N-glycosidase [Source:UniProtKB/TrEMBL;Acc:A0A1D6EN25]
31	Zm00001d005459	Zm00001d005459_T001	1.15529	0.00190657	Putative cytidine deaminase
32	Zm00001d005578	Zm00001d005578_T001	1.5932	3.21524e-14	bZIP transcription factor 11
33	Zm00001d005687	Zm00001d005687_T006	5.34297	0.000141585	trehalose-6-phosphate synthase5
34	Zm00001d005795	Zm00001d005795_T002	5.89412	2.83491e-07	Protein binding protein
35	Zm00001d005831	Zm00001d005831_T008	4.79103	0.0098981	Phospholipid:diacylglycerol acyltransferase 1
36	Zm00001d006009	Zm00001d006009_T001	2.25216	5.01489e-06	Fasciclin-like arabinogalactan protein 7
37	Zm00001d006125	Zm00001d006125_T003	3.81874	0.00583106	Proteasome subunit beta type
38	Zm00001d006131	Zm00001d006131_T007	4.07701	0.0084805	BAG-associated GRAM protein 1
39	Zm00001d006214	Zm00001d006214_T006	1.34179	8.76595e-05	Lon protease homolog 2 peroxisomal
40	Zm00001d006296	Zm00001d006296_T005	4.83948	0.00746933	Valine--tRNA ligase mitochondrial 1
41	Zm00001d006307	Zm00001d006307_T002	3.56846	0.00955975	MUTL protein homolog 3
42	Zm00001d006374	Zm00001d006374_T003	1.00814	0.00947246	Probable inactive purple acid phosphatase 1
43	Zm00001d006433	Zm00001d006433_T001	1.5287	0.00231391	Ras-related protein RABH1b
44	Zm00001d006844	Zm00001d006844_T001	5.64338	9.46771e-07	Protein kinase
45	Zm00001d006900	Zm00001d006900_T004	1.15157	1.47991e-05	Phospho-2-dehydro-3-deoxyheptonate aldolase 2 chloroplastic
46	Zm00001d007069	Zm00001d007069_T004	2.97034	0.0041972	NudC domain-containing protein 2
47	Zm00001d007132	Zm00001d007132_T001	3.4371	8.64946e-05	Pyrophosphate-energized vacuolar membrane proton pump 1
48	Zm00001d007254	Zm00001d007254_T001	1.11467	0.00140964	Leucine-rich repeat receptor-like serine/threonine-protein kinase BAM3
49	Zm00001d007390	Zm00001d007390_T002	1.90607	6.93557e-07	Succinate dehydrogenase assembly factor 2 mitochondrial
50	Zm00001d007687	Zm00001d007687_T001	1.59853	0.000506262	Tropinone reductase homolog
51	Zm00001d007754	Zm00001d007754_T001	4.69311	0.00517609	mitochondrial 28S ribosomal protein S29-related
52	Zm00001d007758	Zm00001d007758_T013	5.33597	0.00696204	Coatomer subunit gamma
53	Zm00001d007901	Zm00001d007901_T001	1.60186	3.71682e-07	Cylicin-1
54	Zm00001d008200	Zm00001d008200_T001	1.08163	0.00541417	Hydrophobic protein LTI6B
55	Zm00001d008274	Zm00001d008274_T002	3.69138	0.00381055	Vps51/Vps67 family (components of vesicular transport) protein
56	Zm00001d008287	Zm00001d008287_T001	1.52297	4.8858e-15	Phenazine biosynthesis PhzC/PhzF protein
57	Zm00001d008345	Zm00001d008345_T002	5.17079	0.00379121	Importin alpha-1b subunit%2C mRNA
58	Zm00001d008588	Zm00001d008588_T001	1.14957	0.00128689	cytochrome P450 family 77 subfamily A polypeptide 5 pseudogene
59	Zm00001d008642	Zm00001d008642_T002	2.40433	0.000671432	Serine carboxypeptidase-like 27
60	Zm00001d008693	Zm00001d008693_T002	1.18812	0.00100029	alpha/beta-Hydrolases superfamily protein
61	Zm00001d008852	Zm00001d008852_T005	4.51607	0.00351061	NA
62	Zm00001d009041	Zm00001d009041_T001	1.2559	2.27028e-06	NA
63	Zm00001d009117	Zm00001d009117_T002	1.60235	6.78172e-08	60S ribosomal protein L29
64	Zm00001d009488	Zm00001d009488_T002	1.06585	0.0005525	ATP synthase subunit beta
65	Zm00001d009786	Zm00001d009786_T001	4.71084	4.34952e-05	Guanosine nucleotide diphosphate dissociation inhibitor 2
66	Zm00001d009840	Zm00001d009840_T003	5.68965	0.00135031	Kinesin-like protein KIN-13A
67	Zm00001d009936	Zm00001d009936_T001	1.61321	9.90218e-14	Basic endochitinase A
68	Zm00001d009993	Zm00001d009993_T001	1.3661	7.74619e-07	Plant-specific domain TIGR01568 family protein
69	Zm00001d010536	Zm00001d010536_T001	1.16066	0.0018541	Protein tyrosine phosphatase-like protein PTPLB
70	Zm00001d010564	Zm00001d010564_T011	4.122	0.00161846	Ypt/Rab-GAP domain of gyp1p superfamily protein
71	Zm00001d010627	Zm00001d010627_T001	1.57876	0.000171899	Protein LURP-one-related 8
72	Zm00001d010792	Zm00001d010792_T001	1.45035	0.00295076	NA
73	Zm00001d010910	Zm00001d010910_T003	4.91129	0.0057582	Chromatin structure-remodeling complex protein BSH
74	Zm00001d011034	Zm00001d011034_T004	4.68907	0.00620662	dehydroascorbate reductase like1
75	Zm00001d011086	Zm00001d011086_T004	5.50504	0.000373373	Actin-7
76	Zm00001d011222	Zm00001d011222_T001	1.01848	0.000888444	Calcium-binding EF hand family protein
77	Zm00001d011269	Zm00001d011269_T001	1.21954	0.00158728	GDSL esterase/lipase
78	Zm00001d011417	Zm00001d011417_T001	1.13403	1.70855e-06	cytochrome P450 family 72 subfamily A polypeptide 8
79	Zm00001d011422	Zm00001d011422_T001	2.57336	4.83739e-05	Putative cytochrome P450 superfamily protein
80	Zm00001d011459	Zm00001d011459_T001	1.10099	0.00604017	Protein HYPER-SENSITIVITY-RELATED 4
81	Zm00001d011461	Zm00001d011461_T001	3.77603	1.33233e-06	uncharacterized protein [Source:UniProtKB/TrEMBL;Acc:B6SMQ8]
82	Zm00001d011527	Zm00001d011527_T001	1.10286	0.00571297	Probable WRKY transcription factor 71
83	Zm00001d011741	Zm00001d011741_T002	5.72982	7.02336e-05	40S ribosomal protein S24
84	Zm00001d011787	Zm00001d011787_T001	1.20756	0.00017576	Cysteine protease XCP1
85	Zm00001d011854	Zm00001d011854_T039	5.36911	0.00328659	Villin-2
86	Zm00001d011869	Zm00001d011869_T001	2.09085	4.88378e-05	Expressed protein; protein
87	Zm00001d012091	Zm00001d012091_T001	1.88099	0.0017739	Pro-resilin [Source:UniProtKB/TrEMBL;Acc:C0P7I7]
88	Zm00001d012286	Zm00001d012286_T005	1.69702	0.00316185	Sorting nexin 1
89	Zm00001d012289	Zm00001d012289_T001	1.63184	1.90567e-06	Transposon protein Mutator sub-class
90	Zm00001d012336	Zm00001d012336_T001	1.0274	8.83654e-05	Calcium-dependent lipid-binding (CaLB domain) family protein
91	Zm00001d013022	Zm00001d013022_T001	1.74342	0.00939509	(+)-neomenthol dehydrogenase
92	Zm00001d013038	Zm00001d013038_T001	1.98404	0.00219579	Cupredoxin superfamily protein
93	Zm00001d013048	Zm00001d013048_T009	4.49151	0.00765993	squalene synthase1
94	Zm00001d013056	Zm00001d013056_T002	1.07018	1.88048e-09	DEAD-box ATP-dependent RNA helicase 51
95	Zm00001d013100	Zm00001d013100_T001	1.07799	2.81227e-05	Myosin-binding protein 7
96	Zm00001d013294	Zm00001d013294_T001	2.8844	1.97052e-05	NA
97	Zm00001d013391	Zm00001d013391_T023	4.73012	0.00283421	SWI/SNF complex subunit SWI3D
98	Zm00001d013505	Zm00001d013505_T002	1.10574	0.00091422	proteasome component2
99	Zm00001d013719	Zm00001d013719_T004	2.05648	0.000979156	cytochrome P450 family 87 subfamily A polypeptide 2
100	Zm00001d013720	Zm00001d013720_T002	5.36713	5.98391e-11	cytochrome P450 family 87 subfamily A polypeptide 2
101	Zm00001d013810	Zm00001d013810_T001	1.21672	1.73409e-14	multidrug and toxic compound extrusion2
102	Zm00001d013935	Zm00001d013935_T010	4.42268	0.000927943	WAPL (Wings apart-like protein regulation of heterochromatin) protein
103	Zm00001d014019	Zm00001d014019_T001	1.03845	1.67438e-05	Probable eukaryotic translation initiation factor 5-2
104	Zm00001d014337	Zm00001d014337_T003	1.05188	1.7567e-05	Transcription initiation factor IIF%2C alpha subunit
105	Zm00001d014530	Zm00001d014530_T001	1.87931	9.69387e-21	Phenolic glucoside malonyltransferase 1
106	Zm00001d014732	Zm00001d014732_T002	1.13094	8.57578e-12	Peptidyl-prolyl cis-trans isomerase%2C microsomal
107	Zm00001d014765	Zm00001d014765_T001	1.23876	1.04447e-05	B-box zinc finger protein 20
108	Zm00001d014820	Zm00001d014820_T001	1.69422	0.00974021	GDSL esterase/lipase
109	Zm00001d014912	Zm00001d014912_T003	5.0003	0.000420702	protein disulfide isomerase4
110	Zm00001d014912	Zm00001d014912_T019	1.07148	0.00156604	protein disulfide isomerase4
111	Zm00001d014954	Zm00001d014954_T005	1.70999	2.62298e-14	translationally controlled tumor1
112	Zm00001d015327	Zm00001d015327_T002	1.37957	0.00239434	ubiquitin1
113	Zm00001d015777	Zm00001d015777_T001	2.18288	0.000967723	Chloroplast small heat shock protein
114	Zm00001d015852	Zm00001d015852_T002	1.2757	0.000580152	lipoxygenase11
115	Zm00001d015852	Zm00001d015852_T006	1.51948	0.000188372	lipoxygenase11
116	Zm00001d015986	Zm00001d015986_T002	5.16591	7.83132e-06	Isochorismatase family protein rutB
117	Zm00001d016034	Zm00001d016034_T001	6.57929	4.41305e-08	cell division cycle202
118	Zm00001d016091	Zm00001d016091_T001	1.03365	0.000274046	UDP-glycosyltransferase 73D1
119	Zm00001d016188	Zm00001d016188_T012	5.40373	0.000370774	Shaggy-related protein kinase eta
120	Zm00001d016203	Zm00001d016203_T004	1.04433	3.29691e-05	Actin-related protein 2/3 complex subunit 3
121	Zm00001d016552	Zm00001d016552_T002	1.99705	2.54515e-30	ubiquitin-associated (UBA)/TS-N domain-containing protein
122	Zm00001d016552	Zm00001d016552_T007	1.33039	6.18602e-08	ubiquitin-associated (UBA)/TS-N domain-containing protein
123	Zm00001d016557	Zm00001d016557_T001	1.26007	2.59868e-06	Ankyrin repeat family protein
124	Zm00001d016640	Zm00001d016640_T018	6.37978	5.1939e-05	TUDOR-SN protein 1
125	Zm00001d016949	Zm00001d016949_T001	1.07838	0.00060664	YGL010w
126	Zm00001d017049	Zm00001d017049_T003	4.35031	0.00956758	Ribosomal RNA processing Brix domain protein
127	Zm00001d017197	Zm00001d017197_T012	4.93225	0.00438212	NA
128	Zm00001d017240	Zm00001d017240_T001	1.11567	0.000836096	Grx_C2.1-glutaredoxin subgroup I
129	Zm00001d017271	Zm00001d017271_T009	1.06117	0.000132391	Adenosine kinase 2
130	Zm00001d017666	Zm00001d017666_T001	2.2307	1.61387e-05	Protein NRT1/ PTR FAMILY 7.2
131	Zm00001d017937	Zm00001d017937_T003	4.03614	0.00231651	S-adenosylmethionine carrier 1 chloroplastic/mitochondrial
132	Zm00001d018004	Zm00001d018004_T003	1.36247	0.00693284	Rho-related protein from plants 1
133	Zm00001d018080	Zm00001d018080_T001	2.04699	0.0018932	Probable beta-D-xylosidase 7
134	Zm00001d018161	Zm00001d018161_T001	2.09642	1.52952e-12	Ferredoxin--nitrite reductase chloroplastic
135	Zm00001d018161	Zm00001d018161_T002	2.00952	3.4316e-14	Ferredoxin--nitrite reductase chloroplastic
136	Zm00001d018281	Zm00001d018281_T001	3.86834	0.00245838	Subtilisin-like protease SBT1.4
137	Zm00001d018414	Zm00001d018414_T001	1.05977	0.00233516	IAA9-auxin-responsive Aux/IAA family member
138	Zm00001d018423	Zm00001d018423_T014	5.79266	1.67438e-05	UDP-glucose:glycoprotein glucosyltransferase
139	Zm00001d018617	Zm00001d018617_T001	1.1542	2.36548e-05	gibberellin 2-oxidase12
140	Zm00001d018618	Zm00001d018618_T001	1.24972	0.00305203	Peroxidase 1
141	Zm00001d018639	Zm00001d018639_T004	4.57909	0.00359152	Pentatricopeptide repeat-containing protein ELI1 chloroplastic
142	Zm00001d018659	Zm00001d018659_T004	1.61115	0.00498263	Protein KTI12 homolog
143	Zm00001d018704	Zm00001d018704_T001	2.22398	0.000936892	NA
144	Zm00001d018962	Zm00001d018962_T001	1.01355	0.000461388	Whole genome shotgun sequence of line PN40024 scaffold_179.assembly12x (Fragment)
145	Zm00001d019283	Zm00001d019283_T007	6.07321	0.00884606	Calreticulin
146	Zm00001d019312	Zm00001d019312_T002	1.94152	0.0018541	beta glucosidase aggregating factor1
147	Zm00001d019422	Zm00001d019422_T001	1.19448	0.00123326	Nucleotide-diphospho-sugar transferase family protein
148	Zm00001d019467	Zm00001d019467_T003	2.02473	0.00010021	Spermidine synthase 2
149	Zm00001d019698	Zm00001d019698_T001	1.70199	2.01953e-05	Cyclase family protein
150	Zm00001d019866	Zm00001d019866_T001	3.86298	0.00427146	Sulfate adenylyltransferase subunit 2
151	Zm00001d019985	Zm00001d019985_T001	1.09575	6.91712e-13	GDSL esterase/lipase
152	Zm00001d020025	Zm00001d020025_T001	1.64783	8.67017e-05	NA
153	Zm00001d020137	Zm00001d020137_T001	1.52022	0.000446297	Probable WRKY transcription factor 30
154	Zm00001d020201	Zm00001d020201_T003	4.72866	0.00351061	60S ribosomal protein L35a-2
155	Zm00001d020401	Zm00001d020401_T001	1.35585	5.49366e-05	Probable cinnamyl alcohol dehydrogenase 6
156	Zm00001d020409	Zm00001d020409_T002	2.24148	0.000753482	Protein TIFY 6B
157	Zm00001d020510	Zm00001d020510_T006	1.12356	0.00019239	Cytochrome c oxidase copper chaperone
158	Zm00001d020794	Zm00001d020794_T001	1.83877	4.30718e-13	Blue copper protein
159	Zm00001d021018	Zm00001d021018_T005	1.00785	0.000103357	60S ribosomal protein L32-1
160	Zm00001d021529	Zm00001d021529_T001	2.49408	3.39452e-25	Protein C2-DOMAIN ABA-RELATED 4
161	Zm00001d021529	Zm00001d021529_T002	4.48018	0.00012921	Protein C2-DOMAIN ABA-RELATED 4
162	Zm00001d021572	Zm00001d021572_T001	3.80608	0.00451448	UDP-glycosyltransferase 71B1
163	Zm00001d021698	Zm00001d021698_T001	1.58812	0.000103357	Receptor-like protein kinase RK20-1
164	Zm00001d021702	Zm00001d021702_T001	1.40483	2.67151e-11	Beta-amylase
165	Zm00001d021791	Zm00001d021791_T001	1.43624	2.09171e-07	Fiber expressed protein
166	Zm00001d022042	Zm00001d022042_T006	4.68689	0.00831156	Eukaryotic translation initiation factor 5A
167	Zm00001d022092	Zm00001d022092_T001	1.55844	0.00721852	Cytosolic sulfotransferase 17
168	Zm00001d022134	Zm00001d022134_T004	6.3571	2.87301e-10	Elongation factor 1-beta
169	Zm00001d022180	Zm00001d022180_T011	1.36533	3.86285e-10	ribosomal proteinS6
170	Zm00001d022228	Zm00001d022228_T001	1.71962	0.00542038	Ribonuclease 1
171	Zm00001d022265	Zm00001d022265_T001	1.14456	1.55152e-05	H/ACA ribonucleoprotein complex subunit 4
172	Zm00001d022378	Zm00001d022378_T002	4.82249	0.00529941	Protein transport protein SEC31 homolog B
173	Zm00001d022421	Zm00001d022421_T021	5.72293	0.000501697	hydroxyproline-rich glycoprotein family protein
174	Zm00001d022466	Zm00001d022466_T001	3.87231	0.000359888	Ribosomal protein S8e family protein
175	Zm00001d022597	Zm00001d022597_T001	2.12498	4.29018e-06	NEP1-interacting protein-like 1
176	Zm00001d023213	Zm00001d023213_T001	2.26685	2.54007e-05	cytochrome P450 family 87 subfamily A polypeptide 6
177	Zm00001d023216	Zm00001d023216_T001	3.20778	6.31116e-09	HXXXD-type acyl-transferase family protein
178	Zm00001d023329	Zm00001d023329_T001	3.16109	0.004311	Rust resistance protein Rp1-dp3
179	Zm00001d024035	Zm00001d024035_T002	4.53754	0.000488751	NA
180	Zm00001d024072	Zm00001d024072_T001	3.77198	0.00445959	CTC-interacting domain 7
181	Zm00001d024531	Zm00001d024531_T005	1.03454	1.70855e-06	Putative cellulose synthase-like family protein
182	Zm00001d024531	Zm00001d024531_T007	6.41429	3.54777e-08	Putative cellulose synthase-like family protein
183	Zm00001d024595	Zm00001d024595_T003	5.4483	1.14446e-06	Monocopper oxidase-like protein SKU5
184	Zm00001d024751	Zm00001d024751_T001	3.83987	0.00440197	Peroxidase 64
185	Zm00001d024767	Zm00001d024767_T008	1.28728	0.00708378	Aspartic proteinase A1
186	Zm00001d024875	Zm00001d024875_T001	4.12642	2.99797e-14	Putative cytochrome P450 superfamily protein
187	Zm00001d024885	Zm00001d024885_T001	4.31975	0.0022072	Putative WD40-like beta propeller repeat family protein
188	Zm00001d024926	Zm00001d024926_T001	1.93114	0.00232853	NA
189	Zm00001d024939	Zm00001d024939_T007	4.62818	0.000537557	Phosphoglycerate mutase-like protein
190	Zm00001d024952	Zm00001d024952_T015	1.14508	2.92294e-07	aconitase2
191	Zm00001d025016	Zm00001d025016_T004	4.52291	2.58731e-06	Thioredoxin superfamily protein
192	Zm00001d025116	Zm00001d025116_T001	4.13065	0.00111982	Methylesterase 3
193	Zm00001d025401	Zm00001d025401_T001	2.00334	0.00612748	abscisic acid stress ripening5
194	Zm00001d025528	Zm00001d025528_T002	4.49563	0.00941687	NAD(P)-linked oxidoreductase superfamily protein
195	Zm00001d025933	Zm00001d025933_T001	2.03972	8.81198e-05	downstream target of AGL15 2
196	Zm00001d026420	Zm00001d026420_T001	3.75849	3.08361e-08	NA
197	Zm00001d026485	Zm00001d026485_T010	4.01727	0.000538261	Protein FAR1-RELATED SEQUENCE 6
198	Zm00001d026485	Zm00001d026485_T029	4.54253	0.00534316	Protein FAR1-RELATED SEQUENCE 6
199	Zm00001d026586	Zm00001d026586_T003	1.19688	3.41859e-07	Lysine-specific histone demethylase 1
200	Zm00001d027254	Zm00001d027254_T001	3.04963	9.33354e-05	NA
201	Zm00001d027454	Zm00001d027454_T001	1.04874	7.0425e-12	Heavy metal transport/detoxification superfamily protein
202	Zm00001d027519	Zm00001d027519_T001	1.05462	2.15557e-10	4-coumarate--CoA ligase-like 5
203	Zm00001d027525	Zm00001d027525_T001	3.54864	9.01228e-05	Basic endochitinase B
204	Zm00001d027539	Zm00001d027539_T001	1.94297	5.08107e-05	glutathione transferase11
205	Zm00001d027599	Zm00001d027599_T001	1.69558	0.000457657	cytochrome P450 family 96 subfamily A polypeptide 1
206	Zm00001d027612	Zm00001d027612_T010	5.46752	0.000743841	Glutamate--tRNA ligase cytoplasmic
207	Zm00001d027625	Zm00001d027625_T001	2.1072	0.00189779	multidrug resistance-associated protein 4
208	Zm00001d027649	Zm00001d027649_T006	4.26452	0.00549866	CHY-type/CTCHY-type/RING-type Zinc finger protein
209	Zm00001d027649	Zm00001d027649_T010	1.95358	0.00351061	CHY-type/CTCHY-type/RING-type Zinc finger protein
210	Zm00001d028024	Zm00001d028024_T001	1.26264	5.31533e-06	Nodulin-related protein 1
211	Zm00001d028117	Zm00001d028117_T001	6.7018	0.00111267	40S ribosomal protein S3a-2
212	Zm00001d028331	Zm00001d028331_T001	1.79514	2.00112e-12	Glucan endo-13-beta-glucosidase 7
213	Zm00001d028339	Zm00001d028339_T025	5.03292	0.0071323	Whole genome shotgun sequence of line PN40024 scaffold_7.assembly12x (Fragment)
214	Zm00001d028399	Zm00001d028399_T001	1.08799	5.19741e-07	Thaumatin-like protein 1
215	Zm00001d028603	Zm00001d028603_T001	1.22573	0.00142701	GRAS transcription factor (Fragment) (Fragment) [Source:UniProtKB/TrEMBL;Acc:A0A060D1U6]
216	Zm00001d028630	Zm00001d028630_T001	2.32491	7.22921e-05	Heat shock cognate 70 kDa protein 2
217	Zm00001d029012	Zm00001d029012_T003	1.21393	0.00490689	Leucine-rich repeat protein kinase family protein
218	Zm00001d029126	Zm00001d029126_T001	1.03819	0.00155022	Heavy metal transport/detoxification superfamily protein
219	Zm00001d029184	Zm00001d029184_T001	3.2855	0.0017716	Cytochrome P450 71A26
220	Zm00001d029272	Zm00001d029272_T015	1.48661	0.00221799	Peptidyl-prolyl cis-trans isomerase PASTICCINO1
221	Zm00001d029307	Zm00001d029307_T001	4.46195	0.000196999	Triosephosphate isomerase cytosolic
222	Zm00001d029324	Zm00001d029324_T004	1.19247	0.00427388	Cystathionine gamma-synthase 1 chloroplastic
223	Zm00001d029356	Zm00001d029356_T001	4.05975	0.000907878	benzoxazinone synthesis11
224	Zm00001d029546	Zm00001d029546_T001	1.50634	0.00260594	Metallothionein-like protein 1
225	Zm00001d029681	Zm00001d029681_T001	3.76525	0.000517845	peptidoglycan-binding LysM domain-containing protein
226	Zm00001d029704	Zm00001d029704_T001	1.35047	2.93956e-06	glutathione transferase37
227	Zm00001d029769	Zm00001d029769_T001	4.83659	1.67797e-08	NA
228	Zm00001d030199	Zm00001d030199_T002	1.0547	0.000254826	Peroxidase 54
229	Zm00001d030216	Zm00001d030216_T001	4.73449	6.64287e-05	Triosephosphate isomerase cytosolic
230	Zm00001d030266	Zm00001d030266_T045	5.04885	0.00523968	Callose synthase 10
231	Zm00001d030916	Zm00001d030916_T001	1.0648	0.00160447	Extra-large guanine nucleotide-binding protein 1
232	Zm00001d031158	Zm00001d031158_T001	3.29021	8.13864e-08	pathogenesis related protein5
233	Zm00001d031332	Zm00001d031332_T007	2.68972	0.00197554	Heat shock protein 90-2
234	Zm00001d031657	Zm00001d031657_T001	1.7576	1.01434e-25	Probable inactive purple acid phosphatase 27
235	Zm00001d031657	Zm00001d031657_T003	1.92775	0.00133583	Probable inactive purple acid phosphatase 27
236	Zm00001d031677	Zm00001d031677_T001	1.45424	6.37618e-19	MtN19-like protein
237	Zm00001d031685	Zm00001d031685_T001	6.10711	1.26057e-11	Big map kinase/bmk
238	Zm00001d031817	Zm00001d031817_T007	1.08179	0.00119228	PWWP domain protein
239	Zm00001d031940	Zm00001d031940_T002	6.10478	9.35884e-08	F1F0-ATPase inhibitor protein
240	Zm00001d032222	Zm00001d032222_T001	1.65374	0.000475802	UDP-glycosyltransferase 85A7
241	Zm00001d032229	Zm00001d032229_T004	1.24352	3.96331e-07	Regulator of chromosome condensation (RCC1) family protein
242	Zm00001d032229	Zm00001d032229_T005	1.22941	1.07237e-06	Regulator of chromosome condensation (RCC1) family protein
243	Zm00001d032292	Zm00001d032292_T004	4.45863	0.00247379	NA
244	Zm00001d032383	Zm00001d032383_T002	5.32668	0.000180909	Phosphoenolpyruvate/phosphate translocator 1 chloroplastic
245	Zm00001d032386	Zm00001d032386_T007	6.8566	0.00614713	phosphofructose kinase2
246	Zm00001d032459	Zm00001d032459_T001	1.0088	7.66803e-06	cytochrome P450 family 87 subfamily A polypeptide 6
247	Zm00001d032563	Zm00001d032563_T001	3.90355	0.00155455	NA
248	Zm00001d032620	Zm00001d032620_T001	1.04592	0.00421813	NDR1/HIN1-like 25
249	Zm00001d032728	Zm00001d032728_T001	4.70414	3.4554e-13	3-ketoacyl-CoA synthase
250	Zm00001d032947	Zm00001d032947_T001	3.01498	2.19324e-06	Chitinase 1
251	Zm00001d033054	Zm00001d033054_T001	1.22755	0.00240283	Protein FATTY ACID EXPORT 5
252	Zm00001d033055	Zm00001d033055_T001	1.72598	0.00190657	4-coumarate--CoA ligase-like 7
253	Zm00001d033371	Zm00001d033371_T002	5.4752	1.1968e-06	Dual specificity protein phosphatase 1B
254	Zm00001d033556	Zm00001d033556_T007	1.00174	0.00213175	Polygalacturonate 4-alpha-galacturonosyltransferase
255	Zm00001d033623	Zm00001d033623_T004	2.08777	0.000557954	Lipoxygenase
256	Zm00001d033633	Zm00001d033633_T002	1.68947	2.67151e-11	Haloacid dehalogenase-like hydrolase (HAD) superfamily protein
257	Zm00001d033652	Zm00001d033652_T002	5.50852	0.00258424	Probable LRR receptor-like serine/threonine-protein kinase
258	Zm00001d033684	Zm00001d033684_T002	1.00058	4.48511e-07	Phytanoyl-CoA dioxygenase
259	Zm00001d033746	Zm00001d033746_T001	5.97964	0.00216273	phosphoglucomutase1
260	Zm00001d033794	Zm00001d033794_T001	2.66518	9.82328e-06	65-kDa microtubule-associated protein 6
261	Zm00001d033805	Zm00001d033805_T001	1.01898	1.14198e-11	Glutamate decarboxylase 1
262	Zm00001d033836	Zm00001d033836_T001	1.88952	0.00769952	Sec14p-like phosphatidylinositol transfer family protein
263	Zm00001d033850	Zm00001d033850_T017	2.76731	3.25484e-19	alpha tubulin1
264	Zm00001d033853	Zm00001d033853_T002	4.35226	0.00187732	Inositol-tetrakisphosphate 1-kinase 3
265	Zm00001d034043	Zm00001d034043_T001	3.69594	0.00513756	Probable calcium-binding protein CML27
266	Zm00001d034107	Zm00001d034107_T001	2.84919	0.00232911	cytochrome P450 family 81 subfamily D polypeptide 8
267	Zm00001d034206	Zm00001d034206_T001	1.33925	0.000711191	Expressed protein; protein
268	Zm00001d034319	Zm00001d034319_T002	1.89306	3.88375e-08	Dihydroceramide fatty acyl 2-hydroxylase FAH1
269	Zm00001d034351	Zm00001d034351_T002	4.49102	0.00119715	Putative ALA-interacting subunit 2
270	Zm00001d034382	Zm00001d034382_T001	3.34681	4.5336e-05	rRNA N-glycosidase [Source:UniProtKB/TrEMBL;Acc:A0A1D6L706]
271	Zm00001d034537	Zm00001d034537_T003	2.03204	0.00107221	NA
272	Zm00001d034629	Zm00001d034629_T001	1.00338	0.00179294	tasselseed6
273	Zm00001d034772	Zm00001d034772_T019	4.24747	0.00457552	Encodes a close homolog of the Cauliflower OR (Orange) protein. The function of OR is to induce the differentiation of proplastids or other noncolored plastids into chromoplasts for carotenoid accumulation. Both proteins contain a Cysteine-rich zi /.../ger domain that is highly specific to DnaJ-like molecular chaperons.
274	Zm00001d034772	Zm00001d034772_T073	5.44326	0.000327255	Encodes a close homolog of the Cauliflower OR (Orange) protein. The function of OR is to induce the differentiation of proplastids or other noncolored plastids into chromoplasts for carotenoid accumulation. Both proteins contain a Cysteine-rich zi /.../ger domain that is highly specific to DnaJ-like molecular chaperons.
275	Zm00001d034807	Zm00001d034807_T004	1.05915	2.33592e-09	Late embryogenesis abundant protein group 2
276	Zm00001d034865	Zm00001d034865_T001	1.03488	2.63605e-09	Pentatricopeptide repeat-containing protein mitochondrial
277	Zm00001d034885	Zm00001d034885_T004	1.6722	0.00986298	ADP-ribosylation factor GTPase-activating protein AGD10
278	Zm00001d035003	Zm00001d035003_T001	1.93701	0.00338107	ferredoxin2
279	Zm00001d035092	Zm00001d035092_T001	4.30492	0.00545688	RNA-binding (RRM/RBD/RNP motifs) family protein
280	Zm00001d035201	Zm00001d035201_T003	6.32185	1.97052e-05	60S acidic ribosomal protein P0
281	Zm00001d035212	Zm00001d035212_T001	2.16239	0.000198835	Chloroplast stem-loop binding protein of 41 kDa b chloroplastic
282	Zm00001d035492	Zm00001d035492_T009	1.3575	2.43122e-06	IQ-domain 3
283	Zm00001d035597	Zm00001d035597_T001	1.84961	3.81063e-10	RmlC-like cupins superfamily protein
284	Zm00001d035646	Zm00001d035646_T001	4.12612	0.000354813	Putative DUF26 domain family protein
285	Zm00001d035683	Zm00001d035683_T001	2.91071	0.00138982	Subtilisin-chymotrypsin inhibitor CI-1B%3B Subtilisin-chymotrypsin inhibitor CI-1B isoform 1%3B Subtilisin-chymotrypsin inhibitor CI-1B isoform 2%3B Subtilisin-chymotrypsin inhibitor CI-1B isoform 3
286	Zm00001d035752	Zm00001d035752_T001	1.0652	0.00015057	STIP1 and U box-containing protein 1%3B STIP1 homology and U box-containing protein 1
287	Zm00001d035865	Zm00001d035865_T001	1.84133	6.66844e-06	HXXXD-type acyl-transferase family protein
288	Zm00001d035933	Zm00001d035933_T008	3.76546	0.00472418	RING/FYVE/PHD zinc finger superfamily protein
289	Zm00001d036098	Zm00001d036098_T001	3.2466	0.00460325	Putative DUF26-domain receptor-like protein kinase family protein
290	Zm00001d036196	Zm00001d036196_T001	1.17637	1.8346e-13	RNA-binding (RRM/RBD/RNP motifs) family protein
291	Zm00001d036206	Zm00001d036206_T005	3.98104	0.00262554	ATP-dependent 6-phosphofructokinase 3
292	Zm00001d036345	Zm00001d036345_T002	4.04001	0.00448743	yellow endosperm1
293	Zm00001d036366	Zm00001d036366_T001	1.70082	2.34572e-08	Basic endochitinase B
294	Zm00001d036370	Zm00001d036370_T001	2.44743	7.36096e-33	Chitinase2
295	Zm00001d036404	Zm00001d036404_T001	4.76741	0.000436729	NA
296	Zm00001d036404	Zm00001d036404_T003	3.83075	0.00248125	NA
297	Zm00001d036571	Zm00001d036571_T004	5.31661	0.00105061	Heat shock 70 kDa protein 16
298	Zm00001d036878	Zm00001d036878_T002	1.10101	0.00889147	Protein WVD2-like 5
299	Zm00001d037275	Zm00001d037275_T002	4.44471	5.43925e-14	B12D protein
300	Zm00001d037550	Zm00001d037550_T001	1.79046	0.0038933	peroxidase 5
301	Zm00001d037877	Zm00001d037877_T009	5.22914	0.000191099	Elongation factor 1-alpha
302	Zm00001d037969	Zm00001d037969_T001	2.63363	1.64498e-08	Inhibitor I family protein; Potato inhibitor I family
303	Zm00001d038151	Zm00001d038151_T001	1.43651	0.00605884	NA
304	Zm00001d038362	Zm00001d038362_T002	1.24396	9.51367e-08	Uracil phosphoribosyltransferase chloroplastic
305	Zm00001d038447	Zm00001d038447_T001	1.1635	2.59357e-05	exocyst subunit exo70 family protein B2
306	Zm00001d038570	Zm00001d038570_T005	1.41788	0.00888052	global transcription factor group B1
307	Zm00001d038646	Zm00001d038646_T002	1.22716	8.42929e-05	Brix domain-containing protein 1
308	Zm00001d038700	Zm00001d038700_T001	1.48637	0.000198197	O-methyltransferase ZRP4
309	Zm00001d038718	Zm00001d038718_T001	3.15832	3.88346e-16	hemoglobin2
310	Zm00001d038751	Zm00001d038751_T001	1.57908	0.00542438	DNAJ heat shock N-terminal domain-containing protein
311	Zm00001d038891	Zm00001d038891_T002	5.31696	0.00122345	Phosphoethanolamine N-methyltransferase 3
312	Zm00001d038928	Zm00001d038928_T004	4.37133	0.00260613	NA
313	Zm00001d038955	Zm00001d038955_T002	1.08958	0.000133962	Dynamin-related protein 1A
314	Zm00001d039002	Zm00001d039002_T009	4.90528	0.00314479	Putative homeodomain-like transcription factor superfamily protein
315	Zm00001d039341	Zm00001d039341_T003	4.96014	7.98623e-05	ethylene insensitive 2
316	Zm00001d039341	Zm00001d039341_T008	4.12499	0.00392163	ethylene insensitive 2
317	Zm00001d039350	Zm00001d039350_T002	1.24003	0.00821061	Cwf15 / Cwc15 cell cycle control family protein
318	Zm00001d039379	Zm00001d039379_T001	1.63012	1.58546e-05	sodium/calcium exchanger family protein / calcium-binding EF hand family protein
319	Zm00001d039600	Zm00001d039600_T001	1.66384	0.000403671	Leucine-rich repeat extensin-like protein 3
320	Zm00001d039663	Zm00001d039663_T002	5.94298	6.2675e-05	Alba DNA/RNA-binding protein
321	Zm00001d039941	Zm00001d039941_T001	1.22439	0.00129538	16.9 kDa class I heat shock protein 2
322	Zm00001d039947	Zm00001d039947_T001	6.74537	4.26185e-11	Spermidine hydroxycinnamoyl transferase
323	Zm00001d039947	Zm00001d039947_T004	4.42242	0.000377122	Spermidine hydroxycinnamoyl transferase
324	Zm00001d040183	Zm00001d040183_T001	1.96871	0.000321195	pfkB-like carbohydrate kinase family protein
325	Zm00001d040244	Zm00001d040244_T001	2.81288	6.20643e-09	pathogenesis-related family protein
326	Zm00001d040286	Zm00001d040286_T003	1.46119	0.000107068	Syntaxin-22
327	Zm00001d040308	Zm00001d040308_T001	1.96399	0.00168368	phosphoadenosine phosphosulfate (PAPS) reductase family protein
328	Zm00001d040334	Zm00001d040334_T003	4.67166	0.00657092	26S proteasome non-ATPase regulatory subunit 14 homolog
329	Zm00001d040519	Zm00001d040519_T001	1.23217	0.00380358	Germin-like protein subfamily 2 member 1
330	Zm00001d040519	Zm00001d040519_T003	2.50333	0.000394423	Germin-like protein subfamily 2 member 1
331	Zm00001d040612	Zm00001d040612_T004	4.22594	0.00884686	FAM91A1-like protein
332	Zm00001d040612	Zm00001d040612_T009	5.17658	0.0049899	FAM91A1-like protein
333	Zm00001d040679	Zm00001d040679_T001	4.25614	0.000130341	Receptor-like cytosolic serine/threonine-protein kinase RBK1
334	Zm00001d040829	Zm00001d040829_T002	5.01765	0.000888809	Transposon protein [Source:UniProtKB/TrEMBL;Acc:B6UFJ9]
335	Zm00001d040874	Zm00001d040874_T001	2.23862	0.00833165	NA
336	Zm00001d041236	Zm00001d041236_T001	1.52228	0.00147715	Leucine-rich receptor-like protein kinase family protein
337	Zm00001d041553	Zm00001d041553_T001	3.03046	0.00194952	Osmotin-like protein
338	Zm00001d041568	Zm00001d041568_T002	6.32091	1.86317e-09	60S ribosomal protein L2
339	Zm00001d041634	Zm00001d041634_T001	2.07013	5.26512e-06	NA
340	Zm00001d041645	Zm00001d041645_T001	6.25935	1.25897e-24	NA
341	Zm00001d041692	Zm00001d041692_T001	1.53597	0.00303994	Acyl-CoA-binding domain-containing protein 4
342	Zm00001d042022	Zm00001d042022_T001	2.60702	0.000348021	Peroxidase 12
343	Zm00001d042140	Zm00001d042140_T001	1.88692	3.40616e-22	Beta-1%2C3-glucanase
344	Zm00001d042282	Zm00001d042282_T002	3.33919	0.00186796	Aldolase-type TIM barrel family protein
345	Zm00001d042624	Zm00001d042624_T001	1.17326	0.00027206	Probable pectinesterase/pectinesterase inhibitor 51
346	Zm00001d042709	Zm00001d042709_T001	1.00376	0.00760288	NPL4-like protein 1
347	Zm00001d042799	Zm00001d042799_T001	2.69512	1.76036e-07	G10 family protein
348	Zm00001d042809	Zm00001d042809_T003	1.38551	1.53157e-05	Auxin transporter-like protein 1
349	Zm00001d042888	Zm00001d042888_T002	2.30096	1.5994e-10	NA
350	Zm00001d043158	Zm00001d043158_T005	5.16718	0.00510607	beta tubulin6b
351	Zm00001d043318	Zm00001d043318_T001	1.14613	0.00112615	Protein LURP-one-related 5
352	Zm00001d043361	Zm00001d043361_T001	1.08211	0.00877818	PLASMODESMATA CALLOSE-BINDING PROTEIN 2
353	Zm00001d043367	Zm00001d043367_T001	1.41959	3.39575e-05	NA
354	Zm00001d043445	Zm00001d043445_T003	1.02941	0.000590566	Dihydroorotase
355	Zm00001d043494	Zm00001d043494_T008	2.25708	0.0059763	elongation factor family protein
356	Zm00001d043511	Zm00001d043511_T001	1.27333	0.000267311	hexokinase5
357	Zm00001d043517	Zm00001d043517_T001	1.65839	4.86877e-12	Peptidase M28 family protein
358	Zm00001d043528	Zm00001d043528_T001	3.48873	0.00178851	Pathogen-related protein
359	Zm00001d043560	Zm00001d043560_T002	4.61566	0.000724277	Ubiquitin-like-specific protease 1D
360	Zm00001d043632	Zm00001d043632_T001	1.21302	0.00177262	Hyaluronan / mRNA binding family
361	Zm00001d043735	Zm00001d043735_T001	1.13444	0.000796719	Bidirectional sugar transporter SWEET2
362	Zm00001d043780	Zm00001d043780_T001	1.02366	8.26403e-07	threonine synthase1
363	Zm00001d043795	Zm00001d043795_T002	1.68104	3.39452e-25	Glutathione S-transferase GSTU6
364	Zm00001d043868	Zm00001d043868_T001	2.06947	4.27767e-12	Metal ion binding protein
365	Zm00001d043984	Zm00001d043984_T001	1.29314	0.000771134	Integral membrane protein-like
366	Zm00001d044061	Zm00001d044061_T001	1.16138	0.00235952	F-box domain containing protein
367	Zm00001d044103	Zm00001d044103_T003	1.5099	1.63803e-08	Adenylate kinase 4
368	Zm00001d044211	Zm00001d044211_T001	1.01107	8.97069e-05	Phosphoglucomutase chloroplastic
369	Zm00001d044228	Zm00001d044228_T001	1.47891	0.00525444	thiamine biosynthesis2
370	Zm00001d044399	Zm00001d044399_T001	4.18758	3.20315e-10	photosystem II light harvesting complex gene B1B2
371	Zm00001d044459	Zm00001d044459_T001	1.33104	1.39204e-10	Cytochrome c oxidase polypeptide Vb
372	Zm00001d044555	Zm00001d044555_T007	5.58889	2.70691e-05	Calcium permeable stress-gated cation channel 1
373	Zm00001d044570	Zm00001d044570_T065	1.29913	0.000456519	Pre-mRNA-processing protein 40A
374	Zm00001d044614	Zm00001d044614_T088	5.01702	0.00521594	Clathrin heavy chain 2
375	Zm00001d044648	Zm00001d044648_T004	5.26051	0.000971936	Alpha-L-arabinofuranosidase 1
376	Zm00001d044815	Zm00001d044815_T001	2.45707	2.01101e-07	Protein BOBBER 1
377	Zm00001d045218	Zm00001d045218_T003	5.48724	0.00141639	protein disulfide isomerase5
378	Zm00001d045431	Zm00001d045431_T002	6.2901	0.00371189	Enolase 1
379	Zm00001d045491	Zm00001d045491_T004	1.05921	0.000661388	SPX domain-containing membrane protein
380	Zm00001d045509	Zm00001d045509_T005	4.29524	0.00778204	Nuclear speckle RNA-binding protein A
381	Zm00001d045539	Zm00001d045539_T001	1.52018	0.00522266	Acyl-CoA-binding protein
382	Zm00001d045679	Zm00001d045679_T001	4.39782	0.000293478	Probable acyl-activating enzyme 5 peroxisomal
383	Zm00001d045944	Zm00001d045944_T011	4.52539	0.00399908	Cryptochrome-2
384	Zm00001d046097	Zm00001d046097_T001	1.30655	2.79795e-08	Putative DEAD-box ATP-dependent RNA helicase family protein
385	Zm00001d046234	Zm00001d046234_T002	2.1345	8.42949e-05	Inositol oxygenase 2
386	Zm00001d046262	Zm00001d046262_T001	3.88802	0.00278836	Isocitrate dehydrogenase
387	Zm00001d046889	Zm00001d046889_T003	1.06069	4.19244e-08	Protein STRUBBELIG-RECEPTOR FAMILY 1
388	Zm00001d046975	Zm00001d046975_T001	3.96889	0.00213175	NA
389	Zm00001d047089	Zm00001d047089_T001	2.42785	0.002981	Beta-expansin 5
390	Zm00001d047166	Zm00001d047166_T002	1.20547	6.95897e-07	Cystathionine gamma-synthase 1 chloroplastic
391	Zm00001d047253	Zm00001d047253_T016	1.16484	0.0026966	sucrose synthase1
392	Zm00001d047268	Zm00001d047268_T001	3.99407	0.00118386	Exocyst complex component SEC15A
393	Zm00001d047356	Zm00001d047356_T001	3.26496	0.000164925	MADS-box transcription factor 56
394	Zm00001d047638	Zm00001d047638_T001	1.11855	7.081e-09	Calcium-dependent phosphotriesterase superfamily protein
395	Zm00001d047713	Zm00001d047713_T006	5.26609	0.000270922	Eukaryotic translation initiation factor 2 subunit alpha
396	Zm00001d047778	Zm00001d047778_T002	4.83659	1.67797e-08	NA
397	Zm00001d047797	Zm00001d047797_T011	1.01454	2.83048e-09	UDP-glucuronic acid decarboxylase 5
398	Zm00001d048201	Zm00001d048201_T011	1.8344	0.000323034	Inositol-3-phosphate synthase isozyme 1
399	Zm00001d048342	Zm00001d048342_T001	3.47691	0.00658164	Probable serine/threonine-protein kinase Cx32 chloroplastic
400	Zm00001d048390	Zm00001d048390_T001	1.37776	0.00266683	Putative leucine-rich repeat receptor-like protein kinase family protein
401	Zm00001d048411	Zm00001d048411_T001	1.08302	0.00115186	Metal ion binding protein
402	Zm00001d048558	Zm00001d048558_T001	2.21675	0.000939133	glutathione transferase25
403	Zm00001d048634	Zm00001d048634_T001	1.43226	3.55629e-08	DIBOA-glucoside dioxygenase BX6
404	Zm00001d048841	Zm00001d048841_T001	4.93194	2.44473e-10	Patatin-like protein 2
405	Zm00001d048903	Zm00001d048903_T001	1.34929	4.30878e-05	Acidic endochitinase
406	Zm00001d048947	Zm00001d048947_T001	2.67438	3.34158e-06	pathogenesis-related protein3
407	Zm00001d049028	Zm00001d049028_T001	2.47499	1.10533e-14	Chitinase 2
408	Zm00001d049095	Zm00001d049095_T001	5.04224	0.000788049	EMB2756 (EMBRYO DEFECTIVE 2756)
409	Zm00001d049120	Zm00001d049120_T001	1.09614	0.000256779	NA
410	Zm00001d049155	Zm00001d049155_T030	1.45967	0.00154997	Sec23/Sec24 protein transport family protein
411	Zm00001d049305	Zm00001d049305_T006	1.09441	6.22497e-06	HSP20-like chaperones superfamily protein
412	Zm00001d049409	Zm00001d049409_T011	4.70829	0.0073919	aconitase1
413	Zm00001d049510	Zm00001d049510_T005	5.45671	0.000225665	Putative cellulose synthase-like family protein
414	Zm00001d049597	Zm00001d049597_T002	1.18288	7.4082e-05	External alternative NAD(P)H-ubiquinone oxidoreductase B4 mitochondrial
415	Zm00001d049816	Zm00001d049816_T001	3.27997	0.00162452	65-kDa microtubule-associated protein 8
416	Zm00001d049817	Zm00001d049817_T004	1.40037	0.00593903	NA
417	Zm00001d049860	Zm00001d049860_T001	1.14415	3.28613e-06	NAC domain containing protein 84
418	Zm00001d049948	Zm00001d049948_T001	4.01047	0.00444858	Uridine nucleosidase 1
419	Zm00001d049954	Zm00001d049954_T001	1.17215	8.76125e-17	Monodehydroascorbate reductase 1 peroxisomal
420	Zm00001d050455	Zm00001d050455_T001	1.41586	1.6716e-07	Anthranilate N-benzoyltransferase protein 1
421	Zm00001d050908	Zm00001d050908_T001	1.04512	0.0074558	OSJNBb0048E02.16 protein; protein
422	Zm00001d051001	Zm00001d051001_T003	1.01569	0.00831713	Glyceraldehyde-3-phosphate dehydrogenase 3%2C cytosolic
423	Zm00001d051005	Zm00001d051005_T001	1.32218	0.00359152	Remorin family protein
424	Zm00001d051161	Zm00001d051161_T001	1.86073	0.00595162	phenylalanine ammonia lyase3
425	Zm00001d051211	Zm00001d051211_T024	6.24659	5.84285e-07	Proteasome subunit alpha type
426	Zm00001d051313	Zm00001d051313_T001	1.26848	0.000121979	Leucine-rich repeat (LRR) family protein
427	Zm00001d051427	Zm00001d051427_T008	1.27926	0.000146623	high mobility group protein3
428	Zm00001d051842	Zm00001d051842_T002	4.87857	6.36606e-05	Zn-dependent hydrolase%2C including glyoxylase
429	Zm00001d052108	Zm00001d052108_T003	4.40894	0.000596977	UMP-CMP kinase family protein%3B UMP-CMP kinase family protein isoform 1%3B UMP-CMP kinase family protein isoform 2%3B UMP-CMP kinase family protein isoform 3%3B UMP-CMP kinase family protein isoform 4
430	Zm00001d052480	Zm00001d052480_T001	1.43785	0.00985015	Indole-3-acetate beta-glucosyltransferase
431	Zm00001d052944	Zm00001d052944_T001	1.16234	3.28374e-05	calcium/calmodulin dependent protein kinase1
432	Zm00001d053394	Zm00001d053394_T001	1.29222	3.99792e-08	NA
433	Zm00001d053620	Zm00001d053620_T020	5.04801	0.00259213	Peptidyl-prolyl cis-trans isomerase CYP95
434	Zm00001d053633	Zm00001d053633_T001	1.15648	1.20207e-06	40S ribosomal protein S8
435	Zm00001d053684	Zm00001d053684_T009	5.95606	0.000517845	Putative citrate synthase family protein
436	Zm00001d053705	Zm00001d053705_T001	3.19499	0.00192388	alpha/beta-Hydrolases superfamily protein
437	Zm00001d053900	Zm00001d053900_T002	4.65857	0.00683165	Bifunctional protein FolD 4 chloroplastic
438	Zm00001d053919	Zm00001d053919_T003	1.17638	4.58824e-06	Histone deacetylase complex subunit SAP18
439	Zm00001d053935	Zm00001d053935_T047	4.88776	0.00489791	Probable phosphoinositide phosphatase SAC9
440	Zm00001d053983	Zm00001d053983_T001	5.58867	0.000300233	Probable ATP synthase 24 kDa subunit mitochondrial
441	Zm00001d054000	Zm00001d054000_T001	1.43142	8.71735e-09	Glycosyltransferase family 61 protein
442	Zm00001d054044	Zm00001d054044_T001	2.69965	1.64025e-40	Catalase isozyme 3
