# Supplementary material for: Nitrogen fixation and mucilage production on maize aerial roots is controlled by aerial root development and border cell functions
Source: Front Plant Sci. 2022 Oct 6;13:977056. doi: 10.3389/fpls.2022.977056 (PMC9583020; doi:10.3389/fpls.2022.977056)
Supplement: Supplementary file 12 [file Table_5.xlsx]

## Sheet: Sheet 1 - Supplementary table S
Supplementary table S5: Processed data from pairwise comparison of B73 2 hours vs. B73 24 hours
	ens_gene	target_id	b	qval	ext_gene
1	Zm00001d000434	Zm00001d000434_T001	1.0138	0.000963846	Adenine/guanine permease AZG1
2	Zm00001d002287	Zm00001d002287_T001	1.45716	0.0033034	LRR receptor-like serine/threonine-protein kinase FLS2
3	Zm00001d003181	Zm00001d003181_T004	4.68093	0.0051225	Cytochrome b561 and DOMON domain-containing protein
4	Zm00001d005231	Zm00001d005231_T003	1.01604	0.000245723	ADP-ribosylation factor A1F
5	Zm00001d005238	Zm00001d005238_T004	4.08876	0.00617497	Eukaryotic translation initiation factor 3 subunit E
6	Zm00001d006881	Zm00001d006881_T014	4.31633	0.000416101	NA
7	Zm00001d006881	Zm00001d006881_T016	2.38594	0.00286647	NA
8	Zm00001d006881	Zm00001d006881_T018	2.24924	7.61141e-07	NA
9	Zm00001d007445	Zm00001d007445_T001	1.04306	1.04594e-13	Adagio protein 3
10	Zm00001d007789	Zm00001d007789_T001	1.45851	2.10947e-07	receptor-like protein kinase 4
11	Zm00001d008826	Zm00001d008826_T048	1.71036	0.00537488	gigantea1
12	Zm00001d009494	Zm00001d009494_T001	1.34833	6.65261e-07	Putative MATE efflux family protein
13	Zm00001d009652	Zm00001d009652_T009	4.76087	0.00278964	acidic ribosomal protein P2a-2
14	Zm00001d009868	Zm00001d009868_T006	4.5956	0.00112173	Elongation factor 1-alpha
15	Zm00001d010410	Zm00001d010410_T001	1.26984	3.76413e-07	tonoplast intrinsic protein4
16	Zm00001d011199	Zm00001d011199_T003	1.26885	0.00112758	zinc ion binding
17	Zm00001d011321	Zm00001d011321_T001	4.46794	0.0024019	V-type proton ATPase subunit c''2
18	Zm00001d011785	Zm00001d011785_T001	2.5879	0.0011404	Transcription factor LUX
19	Zm00001d014858	Zm00001d014858_T004	3.31582	0.000123023	DNA-binding protein MNB1B
20	Zm00001d017780	Zm00001d017780_T004	3.74124	0.00487643	Ubiquitin-protein ligase
21	Zm00001d018704	Zm00001d018704_T001	1.96055	0.000601969	NA
22	Zm00001d018742	Zm00001d018742_T006	6.27765	6.23435e-07	rough sheath1
23	Zm00001d019447	Zm00001d019447_T001	1.02497	0.00011001	NA
24	Zm00001d020636	Zm00001d020636_T003	1.49723	0.00225243	Cysteine proteinase 2
25	Zm00001d021634	Zm00001d021634_T001	2.60403	7.61308e-06	Hsp20/alpha crystallin family protein
26	Zm00001d022371	Zm00001d022371_T002	1.2094	1.44367e-10	Uncharacterised protein family (UPF0114)
27	Zm00001d026585	Zm00001d026585_T007	4.66748	0.00632262	Trypsin family protein
28	Zm00001d027361	Zm00001d027361_T001	1.90117	1.06755e-05	F-box protein PP2-A13
29	Zm00001d028808	Zm00001d028808_T001	1.09815	0.00026903	senescence associated gene 20
30	Zm00001d029254	Zm00001d029254_T001	1.15226	0.000487688	Solute carrier family 2%2C facilitated glucose transporter member 8
31	Zm00001d029254	Zm00001d029254_T002	1.49525	0.00360555	Solute carrier family 2%2C facilitated glucose transporter member 8
32	Zm00001d029356	Zm00001d029356_T001	3.69175	0.00288678	benzoxazinone synthesis11
33	Zm00001d029983	Zm00001d029983_T001	1.08729	0.00979215	Beta-amylase 3 chloroplastic
34	Zm00001d030550	Zm00001d030550_T001	2.63718	0.000103166	NA
35	Zm00001d034420	Zm00001d034420_T003	1.18292	5.11724e-07	Glutamate dehydrogenase
36	Zm00001d034420	Zm00001d034420_T011	1.25747	6.16138e-05	Glutamate dehydrogenase
37	Zm00001d035310	Zm00001d035310_T001	1.57546	1.583e-18	NA
38	Zm00001d035948	Zm00001d035948_T006	5.26045	0.000270207	ATOZI1%3B ATOZI1 isoform 1%3B ATOZI1 isoform 2%3B ATOZI1 isoform 3
39	Zm00001d037779	Zm00001d037779_T001	1.84852	0.000414845	tonoplast intrinsic protein4
40	Zm00001d038133	Zm00001d038133_T002	1.32792	0.00160851	Cyclin-U3-1
41	Zm00001d038453	Zm00001d038453_T007	1.66426	0.000137634	Putative aminotransferase class III superfamily protein
42	Zm00001d039052	Zm00001d039052_T001	1.13572	5.4001e-08	Sugar transporter ERD6-like 6
43	Zm00001d041960	Zm00001d041960_T001	3.69569	8.2464e-10	Transcription factor LUX
44	Zm00001d042022	Zm00001d042022_T001	1.26492	0.000271075	Peroxidase 12
45	Zm00001d042966	Zm00001d042966_T002	1.12183	2.05678e-06	40S ribosomal protein S23-2
46	Zm00001d044494	Zm00001d044494_T018	3.8387	0.00880978	Pectin acetylesterase 9
47	Zm00001d046937	Zm00001d046937_T001	1.93133	0.00103098	Basic leucine zipper 9
48	Zm00001d047271	Zm00001d047271_T003	1.11244	1.35387e-05	Probable small nuclear ribonucleoprotein G
49	Zm00001d049790	Zm00001d049790_T008	5.60878	3.54456e-05	60S ribosomal protein L32
50	Zm00001d052247	Zm00001d052247_T001	1.02043	1.87135e-10	Shikimate kinase 1 chloroplastic
51	Zm00001d052678	Zm00001d052678_T001	5.01488	0.00441516	Succinate dehydrogenase assembly factor 2 mitochondrial
52	Zm00001d053107	Zm00001d053107_T002	1.21406	4.66604e-05	Tyrosine aminotransferase
