# Supplementary material for: Nitrogen fixation and mucilage production on maize aerial roots is controlled by aerial root development and border cell functions
Source: Front Plant Sci. 2022 Oct 6;13:977056. doi: 10.3389/fpls.2022.977056 (PMC9583020; doi:10.3389/fpls.2022.977056)
Supplement: Supplementary file 13 [file Table_6.xlsx]

## Sheet: Sheet 1 - SupplementarytableS4_
Supplementary table S6: Processed data from pairwise comparison of SM-Stage1 2 hours vs. SM-Stage1 24 hours.
	ens_gene	target_id	b	qval	ext_gene
1	Zm00001d006881	Zm00001d006881_T016	3.77376	0.0024064	NA
2	Zm00001d006881	Zm00001d006881_T018	1.66225	0.00433149	NA
3	Zm00001d030163	Zm00001d030163_T002	1.19443	0.00219199	NA
4	Zm00001d030550	Zm00001d030550_T001	3.46279	0.00967331	NA
5	Zm00001d041960	Zm00001d041960_T001	3.42159	0.000511514	Transcription factor LUX
