# Supplementary material for: Nitrogen fixation and mucilage production on maize aerial roots is controlled by aerial root development and border cell functions
Source: Front Plant Sci. 2022 Oct 6;13:977056. doi: 10.3389/fpls.2022.977056 (PMC9583020; doi:10.3389/fpls.2022.977056)
Supplement: Supplementary file 14 [file Table_7.xlsx]

## Sheet: Sheet 1 - Supplementary table S
Supplementary table S7: Processed data from pairwise comparison of SM-Stage2 2 hours no water vs. SM-Stage2 24 hours.
	ens_gene	target_id	b	qval	ext_gene
1	ZeamMp030	ZeamMp030	1.3106	0.00945471	orf121-a-ct
2	Zm00001d001824	Zm00001d001824_T001	1.36607	0.00860664	Dof zinc finger protein DOF1.6
3	Zm00001d001915	Zm00001d001915_T001	1.74442	0.00939551	NA
4	Zm00001d002287	Zm00001d002287_T001	1.7078	0.000300713	LRR receptor-like serine/threonine-protein kinase FLS2
5	Zm00001d002347	Zm00001d002347_T001	3.63752	0.000115855	Bifunctional inhibitor/lipid-transfer protein/seed storage 2S albumin superfamily protein
6	Zm00001d003884	Zm00001d003884_T001	1.19866	0.00619775	NA
7	Zm00001d004837	Zm00001d004837_T002	1.01975	0.00561519	Alba DNA/RNA-binding protein
8	Zm00001d004921	Zm00001d004921_T001	2.29101	0.00896052	benzoxazinone synthesis14
9	Zm00001d005193	Zm00001d005193_T001	1.59784	0.00699662	Protein LURP1
10	Zm00001d005687	Zm00001d005687_T006	1.35546	0.000305822	trehalose-6-phosphate synthase5
11	Zm00001d006759	Zm00001d006759_T007	1.31518	0.00386757	NA
12	Zm00001d007274	Zm00001d007274_T001	1.83811	3.37714e-06	Protein kinase Kelch repeat:Kelch
13	Zm00001d007789	Zm00001d007789_T001	1.23898	0.000285728	receptor-like protein kinase 4
14	Zm00001d007835	Zm00001d007835_T004	1.41114	0.00111448	FRIGIDA-like protein 4a
15	Zm00001d008548	Zm00001d008548_T001	3.36084	0.0018276	Bowman-Birk type wound-induced proteinase inhibitor WIP1
16	Zm00001d008620	Zm00001d008620_T002	5.64618	0.000810053	Metallothionein-like protein 2A
17	Zm00001d008868	Zm00001d008868_T001	4.16015	0.0014976	receptor-like kinase
18	Zm00001d008905	Zm00001d008905_T001	1.18897	0.00508629	Peptide-N4-(N-acetyl-beta-glucosaminyl)asparagine amidase A protein
19	Zm00001d008983	Zm00001d008983_T005	2.22252	1.26952e-06	P-loop containing nucleoside triphosphate hydrolases superfamily protein
20	Zm00001d009666	Zm00001d009666_T001	1.94607	0.0081523	NAD(P)-binding Rossmann-fold superfamily protein
21	Zm00001d010308	Zm00001d010308_T001	1.11966	0.00890008	Gibberellin receptor GID1A
22	Zm00001d010535	Zm00001d010535_T001	1.98762	0.00439253	Riboflavin biosynthesis protein ribAB
23	Zm00001d011183	Zm00001d011183_T001	2.47871	0.00341512	thiamine biosynthesis1
24	Zm00001d011351	Zm00001d011351_T029	5.06079	0.00610146	ARM repeat superfamily protein
25	Zm00001d011625	Zm00001d011625_T002	1.82605	0.000473554	Putative WAK receptor-like protein kinase family protein
26	Zm00001d011785	Zm00001d011785_T001	2.69372	0.00591974	Transcription factor LUX
27	Zm00001d012015	Zm00001d012015_T001	1.42823	0.00348047	Squamosa promoter-binding protein-like (SBP domain) transcription factor family protein
28	Zm00001d012029	Zm00001d012029_T001	1.18757	0.00385543	S-adenosyl-L-methionine-dependent methyltransferases superfamily protein
29	Zm00001d012386	Zm00001d012386_T001	4.45243	0.00115998	NA
30	Zm00001d012509	Zm00001d012509_T005	3.83674	0.00485782	Clathrin heavy chain 2
31	Zm00001d012881	Zm00001d012881_T001	2.29935	4.46891e-16	DPP6 N-terminal domain-like protein
32	Zm00001d013005	Zm00001d013005_T004	1.02223	0.000663305	RING/U-box superfamily protein
33	Zm00001d013131	Zm00001d013131_T001	2.67684	0.00560358	Cell division protein FtsZ homolog 1 chloroplastic
34	Zm00001d013193	Zm00001d013193_T002	2.07512	0.000231666	CCG-binding protein 1
35	Zm00001d013571	Zm00001d013571_T001	2.74878	4.21133e-05	Probable BOI-related E3 ubiquitin-protein ligase 2
36	Zm00001d013618	Zm00001d013618_T005	4.12815	0.00333118	Phospho-2-dehydro-3-deoxyheptonate aldolase 2 chloroplastic
37	Zm00001d013635	Zm00001d013635_T001	1.51394	0.00085858	O-Glycosyl hydrolases family 17 protein
38	Zm00001d014290	Zm00001d014290_T001	5.95277	1.23614e-09	Leucine aminopeptidase 2 chloroplastic
39	Zm00001d014614	Zm00001d014614_T001	3.03655	0.000572192	Probable xyloglucan endotransglucosylase/hydrolase protein 21
40	Zm00001d015039	Zm00001d015039_T002	4.3463	0.0014976	NA
41	Zm00001d015328	Zm00001d015328_T010	1.64514	5.28595e-05	Pectin lyase-like superfamily protein
42	Zm00001d016474	Zm00001d016474_T001	1.37481	4.75886e-05	Probable protein phosphatase 2C 74
43	Zm00001d016705	Zm00001d016705_T001	2.21011	0.00399549	ATPase inhibitor
44	Zm00001d017557	Zm00001d017557_T001	1.68437	0.00192831	Amino acid transporter ANTL2
45	Zm00001d017622	Zm00001d017622_T001	3.07831	0.00456681	OSJNBa0088A01.13 protein; protein
46	Zm00001d017762	Zm00001d017762_T004	2.01789	0.00032021	abscisic acid 8'-hydroxylase1
47	Zm00001d018523	Zm00001d018523_T001	4.6052	0.00727856	26S proteasome non-ATPase regulatory subunit 12 homolog B
48	Zm00001d018967	Zm00001d018967_T001	1.09846	0.00485782	Transcription factor bHLH7
49	Zm00001d019137	Zm00001d019137_T001	1.3454	0.000875171	NA
50	Zm00001d020396	Zm00001d020396_T004	1.59758	0.000654667	trehalose-6-phosphate synthase13
51	Zm00001d020442	Zm00001d020442_T001	1.69595	3.84736e-05	NA
52	Zm00001d020582	Zm00001d020582_T001	4.06987	0.00460006	NA
53	Zm00001d020583	Zm00001d020583_T001	1.30951	0.00683269	Galactosyltransferase family protein
54	Zm00001d020685	Zm00001d020685_T006	1.86627	0.000436059	65-kDa microtubule-associated protein 6
55	Zm00001d020717	Zm00001d020717_T001	2.92038	3.99776e-05	abscisic acid 8'-hydroxylase4
56	Zm00001d021006	Zm00001d021006_T001	2.39547	0.000340527	MTD1
57	Zm00001d021299	Zm00001d021299_T002	1.35322	0.00431029	Phosphatase DCR2
58	Zm00001d021413	Zm00001d021413_T002	5.50359	1.20097e-06	Protein PIN-LIKES 7
59	Zm00001d021413	Zm00001d021413_T003	3.68534	0.00120316	Protein PIN-LIKES 7
60	Zm00001d021413	Zm00001d021413_T004	2.38424	0.000163851	Protein PIN-LIKES 7
61	Zm00001d021732	Zm00001d021732_T001	2.62096	0.00552123	Cellulose synthase-like protein D3
62	Zm00001d021839	Zm00001d021839_T001	1.31793	0.00391663	Remorin family protein
63	Zm00001d021850	Zm00001d021850_T001	1.63074	0.00296732	Cupredoxin superfamily protein
64	Zm00001d021993	Zm00001d021993_T004	5.0892	0.000120244	nucleotide sugar transporter-KT 1
65	Zm00001d023351	Zm00001d023351_T002	3.64352	0.0083493	NA
66	Zm00001d023694	Zm00001d023694_T007	1.40556	0.00683269	2-oxoisovalerate dehydrogenase subunit alpha 2 mitochondrial
67	Zm00001d025915	Zm00001d025915_T002	1.5473	0.000675905	Syntaxin-81
68	Zm00001d025916	Zm00001d025916_T001	1.72495	0.00986829	E3 ubiquitin-protein ligase RMA1
69	Zm00001d026282	Zm00001d026282_T001	3.76067	0.00075054	Bifunctional inhibitor/lipid-transfer protein/seed storage 2S albumin superfamily protein
70	Zm00001d026458	Zm00001d026458_T003	5.39347	0.00980172	Cysteine protease 1
71	Zm00001d026487	Zm00001d026487_T002	1.02805	0.00266886	Protein KAKU4
72	Zm00001d026489	Zm00001d026489_T001	1.28386	9.30907e-05	OSJNBb0022F16.11 protein; protein
73	Zm00001d026490	Zm00001d026490_T022	1.07823	0.00107512	proton-exporting ATPase4
74	Zm00001d027387	Zm00001d027387_T001	1.27921	0.00348047	Subtilisin-like protease SBT1.9
75	Zm00001d027633	Zm00001d027633_T012	5.00878	0.00255879	Protein PIR
76	Zm00001d027803	Zm00001d027803_T007	4.50574	0.00367635	Beta-galactosidase
77	Zm00001d028094	Zm00001d028094_T001	1.99438	1.05262e-05	Sigma factor sigB regulation protein rsbQ
78	Zm00001d028304	Zm00001d028304_T001	1.91886	0.00256899	Homeobox-leucine zipper protein HAT3
79	Zm00001d028456	Zm00001d028456_T001	1.301	0.00180546	Regulator of Vps4 activity in the MVB pathway protein
80	Zm00001d028548	Zm00001d028548_T002	2.27487	7.07654e-07	maternal effect embryo arrest 59
81	Zm00001d029170	Zm00001d029170_T003	1.80449	1.34815e-06	Superoxide dismutase
82	Zm00001d029257	Zm00001d029257_T001	1.83264	0.000163282	NA
83	Zm00001d029475	Zm00001d029475_T001	2.96425	5.28595e-05	ATP-dependent protease La (LON) domain protein
84	Zm00001d029720	Zm00001d029720_T001	2.51195	0.00684714	ABC-type Co2+ transport system%2C permease component
85	Zm00001d029783	Zm00001d029783_T004	3.15567	0.00553508	Expansin-like A2
86	Zm00001d030106	Zm00001d030106_T008	4.0444	0.00684714	40S ribosomal protein S4-3
87	Zm00001d031191	Zm00001d031191_T001	2.16634	3.72435e-11	glycine-rich protein
88	Zm00001d031545	Zm00001d031545_T001	1.29464	0.000875171	oligopeptide transporter-like protein
89	Zm00001d031570	Zm00001d031570_T002	1.28889	0.00801995	FK506-binding protein 2-1
90	Zm00001d031727	Zm00001d031727_T004	1.80656	0.0049425	Sorbitol dehydrogenase
91	Zm00001d031727	Zm00001d031727_T005	2.58018	1.6367e-07	Sorbitol dehydrogenase
92	Zm00001d032552	Zm00001d032552_T001	3.9922	0.00558151	Protein NEOXANTHIN-DEFICIENT 1
93	Zm00001d032696	Zm00001d032696_T001	1.20975	0.00325956	Protein LIGHT-DEPENDENT SHORT HYPOCOTYLS 3
94	Zm00001d032810	Zm00001d032810_T002	1.65027	0.00780373	CHY-type/CTCHY-type/RING-type Zinc finger protein
95	Zm00001d032810	Zm00001d032810_T014	3.99705	1.81355e-07	CHY-type/CTCHY-type/RING-type Zinc finger protein
96	Zm00001d032825	Zm00001d032825_T001	3.12746	0.00456104	NA
97	Zm00001d032873	Zm00001d032873_T001	1.58011	1.96696e-07	Metal ion binding protein
98	Zm00001d032897	Zm00001d032897_T001	2.14128	0.000675905	Core-2/I-branching beta-16-N-acetylglucosaminyltransferase family protein
99	Zm00001d033652	Zm00001d033652_T001	4.77027	0.00485782	Probable LRR receptor-like serine/threonine-protein kinase
100	Zm00001d033710	Zm00001d033710_T001	4.10516	0.00137853	Chemocyanin
101	Zm00001d034237	Zm00001d034237_T001	1.07051	0.0070959	Probable LRR receptor-like serine/threonine-protein kinase
102	Zm00001d034673	Zm00001d034673_T001	2.60597	0.000836457	Bowman-Birk type trypsin inhibitor
103	Zm00001d034817	Zm00001d034817_T001	5.31894	0.00697503	Serine/threonine protein phosphatase 2A 59 kDa regulatory subunit B' eta isoform
104	Zm00001d035270	Zm00001d035270_T003	1.66627	0.000249124	Sterile alpha motif (SAM) domain-containing protein
105	Zm00001d035270	Zm00001d035270_T012	1.77406	0.000312654	Sterile alpha motif (SAM) domain-containing protein
106	Zm00001d035444	Zm00001d035444_T005	3.76244	0.00699996	NA
107	Zm00001d035462	Zm00001d035462_T001	3.67125	0.00942806	jasmonate-regulated gene 21
108	Zm00001d035634	Zm00001d035634_T001	1.17142	1.30938e-05	ACT domain-containing protein ACR9
109	Zm00001d035807	Zm00001d035807_T001	4.2421	0.00120745	40S ribosomal protein S4-3
110	Zm00001d035964	Zm00001d035964_T005	4.82267	0.00155162	Serine/threonine-protein kinase MHK
111	Zm00001d036293	Zm00001d036293_T005	2.35492	1.28704e-06	Caffeoyl-CoA O-methyltransferase1
112	Zm00001d036827	Zm00001d036827_T002	1.87702	0.00341512	Microtubule-associated protein MAP65-1a
113	Zm00001d036827	Zm00001d036827_T005	2.73643	0.000958345	Microtubule-associated protein MAP65-1a
114	Zm00001d036911	Zm00001d036911_T001	4.20921	0.00126743	NA
115	Zm00001d036918	Zm00001d036918_T001	1.39874	0.000452151	Auxin-responsive protein IAA15
116	Zm00001d036951	Zm00001d036951_T001	1.55735	0.0025483	glutathione transferase19
117	Zm00001d037146	Zm00001d037146_T001	4.1179	0.000442567	NA
118	Zm00001d037656	Zm00001d037656_T001	2.08257	0.00407795	Xylanase inhibitor protein 1
119	Zm00001d038003	Zm00001d038003_T001	2.25837	1.16822e-05	NA
120	Zm00001d038434	Zm00001d038434_T001	4.55807	0.000608735	PPR repeat protein
121	Zm00001d038459	Zm00001d038459_T001	3.98279	0.000485841	Putative VHS/GAT domain containing family protein
122	Zm00001d038522	Zm00001d038522_T001	6.12399	5.91025e-08	Putative leucine-rich repeat receptor-like protein kinase family protein
123	Zm00001d038727	Zm00001d038727_T001	4.25968	0.000958345	NA
124	Zm00001d038913	Zm00001d038913_T001	2.77873	0.000141055	lipid transfer protein1
125	Zm00001d039043	Zm00001d039043_T011	5.45122	0.000241686	Aspartic proteinase A1
126	Zm00001d039156	Zm00001d039156_T001	1.32459	0.000308085	Protein EARLY FLOWERING 3
127	Zm00001d039497	Zm00001d039497_T001	2.53248	0.000875171	Chaperone protein ClpC1 chloroplastic
128	Zm00001d039615	Zm00001d039615_T001	3.73021	0.00310651	HXXXD-type acyl-transferase family protein
129	Zm00001d040202	Zm00001d040202_T009	4.89137	0.000153398	SNF7 family protein
130	Zm00001d041236	Zm00001d041236_T001	1.26643	0.000919627	Leucine-rich receptor-like protein kinase family protein
131	Zm00001d041960	Zm00001d041960_T001	4.1041	1.34815e-06	Transcription factor LUX
132	Zm00001d042245	Zm00001d042245_T001	1.68739	1.97779e-07	NA
133	Zm00001d042267	Zm00001d042267_T006	1.13953	0.00162005	Auxin response factor 10
134	Zm00001d042285	Zm00001d042285_T001	1.28464	0.00376424	NA
135	Zm00001d042627	Zm00001d042627_T010	1.18578	1.38337e-05	UDP-glucuronate:xylan alpha-glucuronosyltransferase 1
136	Zm00001d042767	Zm00001d042767_T001	1.16892	0.000295294	Glucan endo-13-beta-glucosidase 14
137	Zm00001d043104	Zm00001d043104_T001	1.25082	0.000663305	NA
138	Zm00001d043168	Zm00001d043168_T001	1.6721	0.00896052	MAR-binding filament-like protein 1-1 isoform 2
139	Zm00001d043444	Zm00001d043444_T001	1.65849	3.76985e-05	plant-specific domain TIGR01615 family protein expressed
140	Zm00001d043525	Zm00001d043525_T001	1.66701	0.000932105	oxidative stress 3
141	Zm00001d043528	Zm00001d043528_T001	2.60229	0.00307724	Pathogen-related protein
142	Zm00001d044342	Zm00001d044342_T003	4.82409	4.21133e-05	40S ribosomal protein S23-2
143	Zm00001d044342	Zm00001d044342_T005	5.23709	3.48956e-06	40S ribosomal protein S23-2
144	Zm00001d045431	Zm00001d045431_T004	1.68854	0.00376424	Enolase 1
145	Zm00001d046184	Zm00001d046184_T001	3.74392	6.10283e-07	Peroxidase 52
146	Zm00001d046624	Zm00001d046624_T012	1.23303	0.00616717	Probable E3 ubiquitin ligase SUD1
147	Zm00001d046998	Zm00001d046998_T001	1.22769	0.000731105	Protein LIGHT-DEPENDENT SHORT HYPOCOTYLS 5
148	Zm00001d048494	Zm00001d048494_T003	1.19688	0.00761292	Hydroxymethylglutaryl-CoA synthase%3B Putative hydroxymethylglutaryl-CoA synthase family protein isoform 1%3B Putative hydroxymethylglutaryl-CoA synthase family protein isoform 2%3B Putative hydroxymethylglutaryl-CoA synthase family protein isoform 3
149	Zm00001d048584	Zm00001d048584_T001	4.4702	0.000399259	Thioesterase family protein
150	Zm00001d048686	Zm00001d048686_T001	3.94934	0.0070191	NA
151	Zm00001d048898	Zm00001d048898_T001	1.52281	0.00507722	F-box/kelch-repeat protein SKIP11
152	Zm00001d049558	Zm00001d049558_T004	1.53685	0.00263642	DNA topoisomerase 1 beta
153	Zm00001d050238	Zm00001d050238_T010	1.29384	0.00560578	NA
154	Zm00001d050293	Zm00001d050293_T020	2.39627	8.17709e-06	trehalose-6-phosphate synthase9
155	Zm00001d050775	Zm00001d050775_T001	4.41395	0.000452151	NADPH-dependent pterin aldehyde reductase
156	Zm00001d051050	Zm00001d051050_T001	4.49969	0.00032021	Putative eukaryotic translation initiation factor 3E subunit family protein
157	Zm00001d051161	Zm00001d051161_T002	5.65835	0.000150489	phenylalanine ammonia lyase3
158	Zm00001d051244	Zm00001d051244_T002	4.71613	0.00125716	Ankyrin repeat-containing protein
159	Zm00001d051589	Zm00001d051589_T005	4.62056	0.000839589	Tetratricopeptide repeat (TPR)-like superfamily protein
160	Zm00001d051617	Zm00001d051617_T001	1.39876	0.00902673	NA
161	Zm00001d052855	Zm00001d052855_T002	6.63742	3.46587e-08	HSP protein%3B Putative heat shock protein 90 family protein
162	Zm00001d052985	Zm00001d052985_T002	1.02271	0.00059095	NA
163	Zm00001d053699	Zm00001d053699_T001	1.61685	0.000274018	uncharacterized protein [Source:UniProtKB/TrEMBL;Acc:B6T5W7]
