# Supplementary material for: Nitrogen fixation and mucilage production on maize aerial roots is controlled by aerial root development and border cell functions
Source: Front Plant Sci. 2022 Oct 6;13:977056. doi: 10.3389/fpls.2022.977056 (PMC9583020; doi:10.3389/fpls.2022.977056)
Supplement: Supplementary file 15 [file Table_8.xlsx]

## Sheet: Sheet 1 - Supplementary table S
Supplementary table S8: Processed data from pairwise comparison of SM-Stage1 2 hours vs. SM-Stage2 2 hours.
	ens_gene	target_id	b	qval	ext_gene
1	Zm00001d001824	Zm00001d001824_T001	1.70907	0.00423734	Dof zinc finger protein DOF1.6
2	Zm00001d001913	Zm00001d001913_T004	1.06133	0.00971771	Ubiquitin-conjugating enzyme E2 11
3	Zm00001d002842	Zm00001d002842_T001	1.13644	0.00145154	Remorin family protein
4	Zm00001d003304	Zm00001d003304_T001	2.14635	0.00498032	Bowman-Birk type bran trypsin inhibitor
5	Zm00001d004361	Zm00001d004361_T001	1.82791	0.00105515	ABC transporter C family member 4
6	Zm00001d004921	Zm00001d004921_T001	2.31288	0.00974586	benzoxazinone synthesis14
7	Zm00001d005764	Zm00001d005764_T001	4.67799	0.00752465	NA
8	Zm00001d006688	Zm00001d006688_T001	1.59244	0.00998634	Putative polyol transporter 1
9	Zm00001d007753	Zm00001d007753_T001	2.17184	0.00846452	Eukaryotic aspartyl protease family protein
10	Zm00001d008905	Zm00001d008905_T001	1.76875	0.00370287	Peptide-N4-(N-acetyl-beta-glucosaminyl)asparagine amidase A protein
11	Zm00001d009660	Zm00001d009660_T001	1.31696	2.55521e-05	Protein kinase superfamily protein
12	Zm00001d009666	Zm00001d009666_T001	2.15995	0.000722212	NAD(P)-binding Rossmann-fold superfamily protein
13	Zm00001d013571	Zm00001d013571_T001	2.59607	0.00159319	Probable BOI-related E3 ubiquitin-protein ligase 2
14	Zm00001d013635	Zm00001d013635_T001	2.12218	0.00246709	O-Glycosyl hydrolases family 17 protein
15	Zm00001d014121	Zm00001d014121_T001	4.90544	0.00239335	Ent-cassadiene C2-hydroxylase
16	Zm00001d014945	Zm00001d014945_T001	1.99224	0.001621	Lactate/malate dehydrogenase family protein
17	Zm00001d017613	Zm00001d017613_T001	1.2765	0.00752465	Protein LYK2
18	Zm00001d018965	Zm00001d018965_T001	2.9604	0.00150374	Xylanase inhibitor protein 1
19	Zm00001d018966	Zm00001d018966_T001	3.03868	0.00150374	Acidic endochitinase
20	Zm00001d019936	Zm00001d019936_T001	1.64624	5.80447e-06	Heavy metal-associated domain containing protein [Source:UniProtKB/TrEMBL;Acc:B4FT05]
21	Zm00001d021732	Zm00001d021732_T001	3.99784	0.00323293	Cellulose synthase-like protein D3
22	Zm00001d022032	Zm00001d022032_T001	2.27902	0.000169763	ribosome-inactivating protein2
23	Zm00001d022053	Zm00001d022053_T001	4.46275	0.00138641	hydroxyproline-rich glycoprotein family protein
24	Zm00001d022227	Zm00001d022227_T002	4.43138	0.0046896	fused leaves1
25	Zm00001d022415	Zm00001d022415_T001	1.92488	0.002235	NA
26	Zm00001d022421	Zm00001d022421_T002	1.14272	0.00142636	hydroxyproline-rich glycoprotein family protein
27	Zm00001d022524	Zm00001d022524_T001	2.31319	0.000321582	WUSCHEL-related homeobox 11
28	Zm00001d024014	Zm00001d024014_T001	3.21732	0.000155509	Zinc finger (C3HC4-type RING finger) family protein
29	Zm00001d026573	Zm00001d026573_T002	6.44061	7.50248e-08	Methylthioribose kinase
30	Zm00001d027436	Zm00001d027436_T001	2.30662	0.00943607	Probable receptor-like protein kinase
31	Zm00001d028231	Zm00001d028231_T003	4.90703	0.00447438	Sec14p-like phosphatidylinositol transfer family protein
32	Zm00001d028428	Zm00001d028428_T001	2.13396	3.25318e-06	Calcium-binding EF-hand family protein
33	Zm00001d028814	Zm00001d028814_T001	2.43151	0.00647507	Pathogenesis-related protein 10 [Source:UniProtKB/TrEMBL;Acc:Q29SB6]
34	Zm00001d029272	Zm00001d029272_T015	1.65777	0.00447438	Peptidyl-prolyl cis-trans isomerase PASTICCINO1
35	Zm00001d030915	Zm00001d030915_T001	2.56976	0.00293094	NA
36	Zm00001d031191	Zm00001d031191_T001	2.8858	0.00447438	glycine-rich protein
37	Zm00001d033167	Zm00001d033167_T001	1.24573	0.00426737	ACT domain-containing protein ACR4
38	Zm00001d033623	Zm00001d033623_T004	1.52929	0.000827427	Lipoxygenase
39	Zm00001d035046	Zm00001d035046_T001	1.90957	0.00426737	Non-lysosomal glucosylceramidase
40	Zm00001d035170	Zm00001d035170_T002	4.79601	0.00279845	Pre-mRNA-splicing factor SLU7-A
41	Zm00001d035455	Zm00001d035455_T001	1.73038	0.002235	Zinc finger CCCH domain-containing protein 29
42	Zm00001d036073	Zm00001d036073_T002	1.17672	0.000321582	Hypersensitive-induced reaction protein 4
43	Zm00001d036409	Zm00001d036409_T001	3.8619	0.00401841	OSJNBa0013K16.15 protein; protein
44	Zm00001d036439	Zm00001d036439_T001	1.41141	0.0021164	Arogenate dehydrogenase isoform 2
45	Zm00001d037453	Zm00001d037453_T002	1.44236	0.000435142	Reticulon
46	Zm00001d037656	Zm00001d037656_T001	3.88324	0.001621	Xylanase inhibitor protein 1
47	Zm00001d038267	Zm00001d038267_T001	1.18808	0.000470363	maternal effect embryo arrest 59
48	Zm00001d038905	Zm00001d038905_T001	1.13581	0.00863276	Probable beta-14-xylosyltransferase IRX10L
49	Zm00001d039301	Zm00001d039301_T001	3.02662	5.07524e-06	Vegetative storage protein PNI288
50	Zm00001d042282	Zm00001d042282_T003	1.35873	0.002235	Aldolase-type TIM barrel family protein
51	Zm00001d042285	Zm00001d042285_T001	1.92962	0.00426737	NA
52	Zm00001d042627	Zm00001d042627_T010	1.1618	0.00229754	UDP-glucuronate:xylan alpha-glucuronosyltransferase 1
53	Zm00001d043096	Zm00001d043096_T001	2.14664	0.00978078	NA
54	Zm00001d044291	Zm00001d044291_T001	1.65055	0.0032549	actin binding protein family
55	Zm00001d044495	Zm00001d044495_T001	2.07156	0.00178431	senescence enhanced2b
56	Zm00001d045495	Zm00001d045495_T001	1.88176	0.00406618	NAD(P)-binding Rossmann-fold superfamily protein
57	Zm00001d046263	Zm00001d046263_T001	1.31654	0.00370593	Amino acid permease 6
58	Zm00001d048407	Zm00001d048407_T001	1.91945	0.000200556	L-ornithine N5-acetyltransferase NATA1
59	Zm00001d048690	Zm00001d048690_T001	3.4959	0.001621	Serine carboxypeptidase-like 50
60	Zm00001d048898	Zm00001d048898_T001	1.6414	2.55521e-05	F-box/kelch-repeat protein SKIP11
61	Zm00001d052335	Zm00001d052335_T003	2.01003	0.00229754	Peroxidase 67
62	Zm00001d053663	Zm00001d053663_T003	6.50905	0.00112135	Fumarylacetoacetase
