# Supplementary material for: Nitrogen fixation and mucilage production on maize aerial roots is controlled by aerial root development and border cell functions
Source: Front Plant Sci. 2022 Oct 6;13:977056. doi: 10.3389/fpls.2022.977056 (PMC9583020; doi:10.3389/fpls.2022.977056)
Supplement: Supplementary file 16 [file Table_9.xlsx]

## Sheet: Sheet 1 - Supplementary table S
Supplementary table S9: Processed data from pairwise comparison of SM-Stage1 24 hours vs. SM-Stage2 24 hours.
	ens_gene	target_id	b	qval	ext_gene
1	Zm00001d000002	Zm00001d000002_T011	3.92415	0.00415427	dull endosperm1
2	Zm00001d000002	Zm00001d000002_T015	3.91818	0.0094268	dull endosperm1
3	Zm00001d000133	Zm00001d000133_T002	4.7485	0.00245055	Acetyl-coenzyme A synthetase chloroplastic/glyoxysomal
4	Zm00001d000196	Zm00001d000196_T001	1.88937	7.25734e-05	Putative MATE efflux family protein
5	Zm00001d001824	Zm00001d001824_T001	2.30701	8.09736e-06	Dof zinc finger protein DOF1.6
6	Zm00001d001857	Zm00001d001857_T001	1.17845	0.00484798	light harvesting complex photosystem II subunit 6
7	Zm00001d001881	Zm00001d001881_T005	1.87527	0.000153354	Protein DJ-1 homolog D
8	Zm00001d001928	Zm00001d001928_T052	4.61449	0.00685633	Kinesin-like calmodulin binding protein
9	Zm00001d001962	Zm00001d001962_T031	1.26646	0.000497456	Ubiquitin-like superfamily protein
10	Zm00001d001978	Zm00001d001978_T134	4.39079	0.00476856	MAP3K epsilon protein kinase 1
11	Zm00001d001989	Zm00001d001989_T002	1.24824	0.00270554	NA
12	Zm00001d001996	Zm00001d001996_T001	3.64759	0.00376063	NA
13	Zm00001d002000	Zm00001d002000_T010	2.09583	0.00137168	lipoxygenase6
14	Zm00001d002089	Zm00001d002089_T036	1.30661	0.0031306	Tetratricopeptide repeat (TPR)-like superfamily protein
15	Zm00001d002149	Zm00001d002149_T004	4.42497	0.00156035	Probable galacturonosyltransferase 10
16	Zm00001d002266	Zm00001d002266_T027	3.95709	0.00396025	Lysine-specific histone demethylase 1
17	Zm00001d002323	Zm00001d002323_T009	4.38043	0.00108382	Trypsin family protein
18	Zm00001d002326	Zm00001d002326_T008	5.73437	6.86528e-06	adenosylmethionine aminotransferase1
19	Zm00001d002601	Zm00001d002601_T002	4.73617	0.00230285	histone H1-3
20	Zm00001d002640	Zm00001d002640_T050	4.42476	0.00428761	NA
21	Zm00001d002650	Zm00001d002650_T063	5.4599	2.63821e-05	argonaute1c
22	Zm00001d002690	Zm00001d002690_T007	2.86783	0.00206384	plasma membrane intrinsic protein1
23	Zm00001d002704	Zm00001d002704_T001	1.41394	0.000740138	Glutathione peroxidase
24	Zm00001d002781	Zm00001d002781_T027	5.49282	2.40642e-07	RNA recognition water-stress protein1
25	Zm00001d002799	Zm00001d002799_T001	3.36992	0.0091748	Homeobox-leucine zipper protein ATHB-12
26	Zm00001d002847	Zm00001d002847_T001	4.78292	6.13345e-09	(+)-neomenthol dehydrogenase
27	Zm00001d002867	Zm00001d002867_T001	3.34614	0.00885174	Ethylene-responsive transcription factor ERF053
28	Zm00001d002876	Zm00001d002876_T001	1.06067	6.87408e-05	Regulator of chromosome condensation (RCC1) family with FYVE zinc finger domain
29	Zm00001d002899	Zm00001d002899_T001	1.15897	0.00946804	Peroxidase 12
30	Zm00001d002952	Zm00001d002952_T001	3.61267	0.00387799	Probable aquaporin TIP3-2
31	Zm00001d002979	Zm00001d002979_T001	3.56291	0.00216939	Protein kinase superfamily protein
32	Zm00001d003066	Zm00001d003066_T004	1.52897	0.0096164	Protein root UVB sensitive 2 chloroplastic
33	Zm00001d003108	Zm00001d003108_T003	3.6199	0.00679589	adenine phosphoribosyltransferase1
34	Zm00001d003188	Zm00001d003188_T001	3.90731	0.000375358	Endochitinase EP3
35	Zm00001d003203	Zm00001d003203_T013	4.58335	0.00835016	DNA-directed RNA polymerase III subunit 1
36	Zm00001d003287	Zm00001d003287_T001	3.00303	0.000309284	nitrate transport4
37	Zm00001d003304	Zm00001d003304_T001	3.04199	0.00126662	Bowman-Birk type bran trypsin inhibitor
38	Zm00001d003524	Zm00001d003524_T001	1.94875	0.00069286	NAD(P)-linked oxidoreductase superfamily protein
39	Zm00001d003610	Zm00001d003610_T001	3.60523	0.00856443	zinc knuckle (CCHC-type) family protein
40	Zm00001d003679	Zm00001d003679_T001	4.5377	0.0063114	Histone-lysine N-methyltransferase ASHH1
41	Zm00001d003749	Zm00001d003749_T001	3.91295	0.00131287	Aluminum-activated malate transporter 8
42	Zm00001d003852	Zm00001d003852_T001	1.15418	0.00037504	Inhibitor of apoptosis-like protein
43	Zm00001d003894	Zm00001d003894_T010	4.59737	0.00485925	Double Clp-N motif-containing P-loop nucleoside triphosphate hydrolases superfamily protein
44	Zm00001d003931	Zm00001d003931_T001	1.79348	0.00174019	ACR4
45	Zm00001d004053	Zm00001d004053_T036	3.43825	0.0070711	NA
46	Zm00001d004154	Zm00001d004154_T001	4.07774	0.00924449	Cleavage and polyadenylation specificity factor subunit 1
47	Zm00001d004171	Zm00001d004171_T001	4.19233	0.00253503	Transketolase-1 chloroplastic
48	Zm00001d004357	Zm00001d004357_T001	4.59072	6.34355e-05	protein phosphatase homolog10
49	Zm00001d004524	Zm00001d004524_T001	2.5036	0.00489101	NA
50	Zm00001d004731	Zm00001d004731_T002	1.18617	0.0043451	Aldehyde dehydrogenase
51	Zm00001d004921	Zm00001d004921_T001	2.75745	0.00943275	benzoxazinone synthesis14
52	Zm00001d005062	Zm00001d005062_T002	3.89246	0.00264018	Vacuolar-sorting receptor 1
53	Zm00001d005246	Zm00001d005246_T001	2.48481	0.000725452	BAG family molecular chaperone regulator 6
54	Zm00001d005392	Zm00001d005392_T002	2.73294	0.00083199	Lecithin-cholesterol acyltransferase-like 1
55	Zm00001d005502	Zm00001d005502_T015	4.47763	0.00157157	Protein SMG7
56	Zm00001d005813	Zm00001d005813_T001	4.05228	0.00235404	Protein TIFY 10B
57	Zm00001d005813	Zm00001d005813_T002	2.91738	0.00269947	Protein TIFY 10B
58	Zm00001d005951	Zm00001d005951_T002	1.63188	0.00189008	Homeobox-leucine zipper protein ATHB-6
59	Zm00001d005998	Zm00001d005998_T003	1.68372	0.0011436	Caffeoyl-CoA O-methyltransferase 1
60	Zm00001d006080	Zm00001d006080_T007	5.24551	1.44545e-05	Oleoyl-acyl carrier protein thioesterase
61	Zm00001d006140	Zm00001d006140_T001	3.54181	0.00579043	UDP-glycosyltransferase 74B1
62	Zm00001d006145	Zm00001d006145_T001	3.93618	0.000454823	UDP-glycosyltransferase 74B1
63	Zm00001d006199	Zm00001d006199_T001	2.13594	0.00428761	Cytochrome P450 71A26
64	Zm00001d006342	Zm00001d006342_T003	1.03971	0.000114089	Mo-molybdopterin cofactor sulfurase
65	Zm00001d006360	Zm00001d006360_T001	1.72553	0.00878995	Expansin-like A2
66	Zm00001d006360	Zm00001d006360_T002	4.7578	0.00151604	Expansin-like A2
67	Zm00001d006374	Zm00001d006374_T003	1.34352	0.000148513	Probable inactive purple acid phosphatase 1
68	Zm00001d006470	Zm00001d006470_T005	4.43791	0.00511301	Methionine aminopeptidase
69	Zm00001d006476	Zm00001d006476_T006	4.14337	0.00267697	aconitase5
70	Zm00001d006678	Zm00001d006678_T001	1.00884	0.00114847	geranylgeranyl pyrophosphate synthase1
71	Zm00001d006774	Zm00001d006774_T001	3.25619	0.00397864	hydroxyproline-rich glycoprotein family protein
72	Zm00001d006917	Zm00001d006917_T002	3.98035	0.00200534	Probable inactive receptor kinase
73	Zm00001d007267	Zm00001d007267_T003	1.52342	0.00579043	light harvesting chlorophyll a/b binding protein5
74	Zm00001d007327	Zm00001d007327_T001	1.64066	0.00200534	Plant-specific domain TIGR01627 family protein
75	Zm00001d007341	Zm00001d007341_T001	2.36425	0.00204014	HVA22-like protein e
76	Zm00001d007422	Zm00001d007422_T011	4.55217	0.00619221	aminopeptidase P1
77	Zm00001d007500	Zm00001d007500_T051	4.12363	0.00106798	Replication factor C subunit 1
78	Zm00001d007714	Zm00001d007714_T001	5.49173	7.39629e-08	Probable glycerol-3-phosphate acyltransferase 2
79	Zm00001d007719	Zm00001d007719_T045	4.82337	0.000692193	DEAD-box ATP-dependent RNA helicase 40
80	Zm00001d007753	Zm00001d007753_T001	2.54851	1.72399e-08	Eukaryotic aspartyl protease family protein
81	Zm00001d007773	Zm00001d007773_T001	2.62104	7.12367e-07	AAA-ATPase ASD mitochondrial
82	Zm00001d008178	Zm00001d008178_T026	4.22944	0.0079747	ABC transporter B family member 21
83	Zm00001d008189	Zm00001d008189_T006	5.54007	0.000254785	Retrotransposon protein SINE subclass%3B Retrotransposon protein SINE subclass isoform 1%3B Retrotransposon protein SINE subclass isoform 2%3B Retrotransposon protein SINE subclass isoform 3
84	Zm00001d008251	Zm00001d008251_T002	1.3048	0.00635556	Putative MYB DNA-binding domain superfamily protein
85	Zm00001d008271	Zm00001d008271_T003	1.05245	1.08976e-05	Hydroxymethylglutaryl-CoA lyase mitochondrial
86	Zm00001d008432	Zm00001d008432_T002	1.18607	0.000556333	Probable acetyl-CoA acetyltransferase cytosolic 2
87	Zm00001d008435	Zm00001d008435_T007	4.77773	1.75759e-05	Beta-glucosidase 44
88	Zm00001d008455	Zm00001d008455_T001	1.70009	2.21402e-05	ARM repeat superfamily protein
89	Zm00001d008457	Zm00001d008457_T001	2.45738	0.00330842	PR5-like receptor kinase
90	Zm00001d008528	Zm00001d008528_T001	2.71815	0.00302241	myb domain protein 62
91	Zm00001d008529	Zm00001d008529_T001	1.86786	3.39704e-08	Endonuclease 2
92	Zm00001d008620	Zm00001d008620_T001	2.13434	7.56434e-09	Metallothionein-like protein 2A
93	Zm00001d008651	Zm00001d008651_T001	3.83746	0.000888543	Pyruvate decarboxylase isozyme 2
94	Zm00001d008789	Zm00001d008789_T020	4.60678	0.00311971	NA
95	Zm00001d008923	Zm00001d008923_T001	1.48079	0.00677379	NA
96	Zm00001d008961	Zm00001d008961_T001	3.93525	0.000116558	NA
97	Zm00001d008983	Zm00001d008983_T002	4.5651	0.00495539	P-loop containing nucleoside triphosphate hydrolases superfamily protein
98	Zm00001d008983	Zm00001d008983_T003	4.22547	0.00171726	P-loop containing nucleoside triphosphate hydrolases superfamily protein
99	Zm00001d008983	Zm00001d008983_T005	4.73554	0.000828955	P-loop containing nucleoside triphosphate hydrolases superfamily protein
100	Zm00001d008983	Zm00001d008983_T006	4.67864	0.00013236	P-loop containing nucleoside triphosphate hydrolases superfamily protein
101	Zm00001d009118	Zm00001d009118_T001	1.35155	1.96679e-08	Adenine nucleotide alpha hydrolases-like superfamily protein
102	Zm00001d009140	Zm00001d009140_T001	2.73339	0.000402491	Peroxidase 64
103	Zm00001d009146	Zm00001d009146_T011	5.96015	1.88194e-05	S-adenosylmethionine synthase
104	Zm00001d009182	Zm00001d009182_T006	1.71141	0.000333883	enoyl-CoA hydratase1
105	Zm00001d009248	Zm00001d009248_T015	4.31319	0.00272408	Respiratory burst oxidase homolog protein B
106	Zm00001d009626	Zm00001d009626_T001	2.63948	0.00498154	protein phosphatase homolog9
107	Zm00001d009669	Zm00001d009669_T001	6.06824	1.37522e-07	Sugar transporter ERD6-like 6
108	Zm00001d009700	Zm00001d009700_T001	1.57904	0.000772335	Probable desiccation-related protein LEA14
109	Zm00001d009749	Zm00001d009749_T023	5.01977	0.00027406	eukaryotic translation initiation factor 2 (eIF-2) family protein
110	Zm00001d009749	Zm00001d009749_T024	5.12522	4.14496e-05	eukaryotic translation initiation factor 2 (eIF-2) family protein
111	Zm00001d009813	Zm00001d009813_T006	4.86146	0.000371068	Nucleotide/sugar transporter family protein
112	Zm00001d009936	Zm00001d009936_T001	1.54992	0.000179012	Basic endochitinase A
113	Zm00001d010007	Zm00001d010007_T001	2.25104	0.0024401	Lachrymatory factor synthase
114	Zm00001d010054	Zm00001d010054_T006	4.99419	0.00200517	Aldo-keto reductase family 4 member C9
115	Zm00001d010056	Zm00001d010056_T022	5.83016	4.8371e-06	proline responding1
116	Zm00001d010093	Zm00001d010093_T001	1.26136	7.5455e-07	B-box zinc finger protein 22
117	Zm00001d010109	Zm00001d010109_T005	5.39859	0.000517692	LETM1-like protein
118	Zm00001d010159	Zm00001d010159_T003	5.69203	0.00213073	Actin-1
119	Zm00001d010380	Zm00001d010380_T001	1.85608	0.000292571	Zinc finger CCCH domain-containing protein 23
120	Zm00001d010546	Zm00001d010546_T012	4.59667	0.000254785	Putative SAC3/GANP family protein
121	Zm00001d010586	Zm00001d010586_T001	4.26056	2.88265e-05	PEBP (phosphatidylethanolamine-binding protein) family protein
122	Zm00001d010720	Zm00001d010720_T011	4.3517	0.00610797	AGC (cAMP-dependent cGMP-dependent and protein kinase C) kinase family protein
123	Zm00001d010798	Zm00001d010798_T001	2.25753	0.00113203	oxidative stress 3
124	Zm00001d010811	Zm00001d010811_T012	1.90715	1.85703e-12	SNF1-related protein kinase catalytic subunit alpha KIN10
125	Zm00001d011041	Zm00001d011041_T001	2.57983	0.00140868	UPA23
126	Zm00001d011132	Zm00001d011132_T001	1.21363	9.22232e-05	Protein phosphatase 2C 16
127	Zm00001d011289	Zm00001d011289_T001	3.36317	0.00755438	NA
128	Zm00001d011579	Zm00001d011579_T005	3.95657	0.00200517	Pentatricopeptide repeat-containing protein chloroplastic
129	Zm00001d011610	Zm00001d011610_T033	4.00036	0.00553081	Glutamate synthase 1 [NADH] chloroplastic
130	Zm00001d011832	Zm00001d011832_T001	1.47778	7.92522e-05	G-type lectin S-receptor-like serine/threonine-protein kinase SD2-5
131	Zm00001d011882	Zm00001d011882_T001	3.64175	0.00204143	embryo-sac basal-endosperm layer embryo-surrounding-region
132	Zm00001d011885	Zm00001d011885_T017	4.27269	0.00342368	RNA-binding (RRM/RBD/RNP motifs) family protein
133	Zm00001d012044	Zm00001d012044_T001	1.05214	5.10997e-05	NA
134	Zm00001d012156	Zm00001d012156_T053	1.12503	0.00297901	Sister chromatid cohesion 1 protein 4
135	Zm00001d012339	Zm00001d012339_T001	1.72788	0.00851349	NA
136	Zm00001d012446	Zm00001d012446_T030	3.39862	0.0063011	V-type proton ATPase subunit a1
137	Zm00001d012561	Zm00001d012561_T001	2.19227	1.12085e-18	Cystatin2%3B Cysteine proteinase inhibitor%3B Putative cystatin
138	Zm00001d012564	Zm00001d012564_T001	1.16572	0.000131026	Probable E3 ubiquitin-protein ligase RHC1A
139	Zm00001d012651	Zm00001d012651_T011	4.95495	0.00153904	Protein kinase family protein
140	Zm00001d012712	Zm00001d012712_T001	4.61501	0.000350293	gibberellin 2-oxidase10
141	Zm00001d012764	Zm00001d012764_T001	3.67463	0.00459195	malic enzyme4
142	Zm00001d012819	Zm00001d012819_T001	1.56413	4.86191e-05	Protein SRG1
143	Zm00001d013005	Zm00001d013005_T004	1.61492	0.00780466	RING/U-box superfamily protein
144	Zm00001d013112	Zm00001d013112_T011	3.7516	0.00667274	IQ-domain 5
145	Zm00001d013202	Zm00001d013202_T001	1.23078	0.00555767	DNA binding protein
146	Zm00001d013296	Zm00001d013296_T001	1.68189	1.62639e-14	ATP sulfurylase 1 chloroplastic
147	Zm00001d013635	Zm00001d013635_T001	2.04666	0.00266817	O-Glycosyl hydrolases family 17 protein
148	Zm00001d013809	Zm00001d013809_T002	1.4774	0.000261038	Protein DETOXIFICATION 40
149	Zm00001d013830	Zm00001d013830_T001	1.69641	0.00230657	cytochrome P450 family 76 subfamily C polypeptide 7
150	Zm00001d013842	Zm00001d013842_T008	4.93737	0.000446445	Heat shock 70 kDa protein
151	Zm00001d013862	Zm00001d013862_T001	2.72679	0.0040335	Cytochrome P450 84A1
152	Zm00001d014083	Zm00001d014083_T001	4.31884	0.00169364	Beta-amylase
153	Zm00001d014121	Zm00001d014121_T001	5.97896	0.000359059	Ent-cassadiene C2-hydroxylase
154	Zm00001d014159	Zm00001d014159_T035	4.72983	0.00678013	Protein NETWORKED 1A
155	Zm00001d014194	Zm00001d014194_T001	1.25211	0.00618241	ARM repeat superfamily protein
156	Zm00001d014258	Zm00001d014258_T004	2.0327	3.27652e-11	alanine aminotransferase5
157	Zm00001d014286	Zm00001d014286_T050	5.86089	4.13275e-05	Calmodulin-binding transcription activator 2
158	Zm00001d014325	Zm00001d014325_T001	4.01315	0.00765986	Calcium-binding EF-hand family protein
159	Zm00001d014325	Zm00001d014325_T002	4.14625	0.00200048	Calcium-binding EF-hand family protein
160	Zm00001d014499	Zm00001d014499_T007	4.24674	0.000824379	Synaptotagmin-3
161	Zm00001d014549	Zm00001d014549_T001	1.15569	0.000139238	Cwf15 / Cwc15 cell cycle control family protein
162	Zm00001d014608	Zm00001d014608_T002	3.31048	0.000399773	Peroxidase 16
163	Zm00001d014748	Zm00001d014748_T001	2.32871	1.2792e-07	(Z)-3-hexen-1-ol acetyltransferase
164	Zm00001d014895	Zm00001d014895_T006	4.84323	0.00316358	Putative integral membrane protein conserved region (DUF2404)
165	Zm00001d015259	Zm00001d015259_T002	4.72343	0.00259205	26S proteasome non-ATPase regulatory subunit 2 homolog A
166	Zm00001d015272	Zm00001d015272_T024	4.92632	0.00530029	NA
167	Zm00001d015310	Zm00001d015310_T001	3.40677	0.00871682	Cystathionine beta-synthase (CBS) family protein
168	Zm00001d015406	Zm00001d015406_T003	1.77873	0.000229102	Succinate-semialdehyde dehydrogenase mitochondrial
169	Zm00001d015495	Zm00001d015495_T016	4.22232	0.00625411	Protein RRC1
170	Zm00001d015992	Zm00001d015992_T003	4.18155	0.0055343	NA
171	Zm00001d016070	Zm00001d016070_T002	3.17941	0.00133572	phosphate regulatory homolog1
172	Zm00001d016070	Zm00001d016070_T005	6.90075	2.26846e-05	phosphate regulatory homolog1
173	Zm00001d016098	Zm00001d016098_T002	3.69216	0.0021068	NA
174	Zm00001d016128	Zm00001d016128_T001	4.28609	0.00195669	NA
175	Zm00001d016128	Zm00001d016128_T002	3.51291	0.00739751	NA
176	Zm00001d016152	Zm00001d016152_T001	3.89523	0.00456052	sodium/calcium exchanger family protein / calcium-binding EF hand family protein
177	Zm00001d016152	Zm00001d016152_T002	3.9601	0.00187503	sodium/calcium exchanger family protein / calcium-binding EF hand family protein
178	Zm00001d016248	Zm00001d016248_T001	1.08837	0.000525554	Citrate synthase 3 peroxisomal
179	Zm00001d016318	Zm00001d016318_T001	1.16817	0.00121205	Guanosine nucleotide diphosphate dissociation inhibitor 2
180	Zm00001d016373	Zm00001d016373_T007	1.03879	0.00920498	Aminopeptidase M1
181	Zm00001d016463	Zm00001d016463_T014	4.82573	0.000235599	7-dehydrocholesterol reductase
182	Zm00001d016506	Zm00001d016506_T014	5.55586	1.26776e-05	Probable UDP-N-acetylglucosamine--peptide N-acetylglucosaminyltransferase SEC
183	Zm00001d016860	Zm00001d016860_T001	1.01963	8.16971e-05	Glutathione S-transferase Z1
184	Zm00001d017029	Zm00001d017029_T006	5.38086	0.00448059	phosphoinositide binding
185	Zm00001d017099	Zm00001d017099_T001	1.18633	0.00280753	RNI-like superfamily protein
186	Zm00001d017112	Zm00001d017112_T002	3.94637	0.00909039	B3 domain-containing protein
187	Zm00001d017119	Zm00001d017119_T004	1.14469	6.11127e-06	Glucose-6-phosphate 1-dehydrogenase
188	Zm00001d017176	Zm00001d017176_T001	1.15922	0.00354496	CONSTANS-like protein CO5
189	Zm00001d017240	Zm00001d017240_T001	2.44416	3.51075e-07	Grx_C2.1-glutaredoxin subgroup I
190	Zm00001d017380	Zm00001d017380_T001	2.32045	0.00337601	Membrane steroid-binding protein 1
191	Zm00001d017381	Zm00001d017381_T001	4.11614	0.00870886	(+)-neomenthol dehydrogenase
192	Zm00001d017425	Zm00001d017425_T001	1.87018	4.86191e-05	Cytochrome b5
193	Zm00001d017438	Zm00001d017438_T001	3.77115	0.00218597	NA
194	Zm00001d017613	Zm00001d017613_T001	1.65214	4.41023e-06	Protein LYK2
195	Zm00001d017682	Zm00001d017682_T001	2.7922	0.00054986	PLATZ transcription factor family protein
196	Zm00001d017808	Zm00001d017808_T013	4.26586	0.00155935	ATP-dependent DNA helicase homolog RECG chloroplastic
197	Zm00001d017946	Zm00001d017946_T028	4.31172	0.00625411	Mediator of RNA polymerase II transcription subunit 23
198	Zm00001d018147	Zm00001d018147_T004	4.42169	0.000742406	Phenylalanine--tRNA ligase alpha subunit cytoplasmic
199	Zm00001d018338	Zm00001d018338_T002	3.20998	0.00900498	NA
200	Zm00001d018423	Zm00001d018423_T008	6.3707	3.51075e-07	UDP-glucose:glycoprotein glucosyltransferase
201	Zm00001d018460	Zm00001d018460_T001	5.08736	0.000121619	leunig-related2
202	Zm00001d018498	Zm00001d018498_T002	1.42778	1.35966e-06	Cysteine proteinases superfamily protein
203	Zm00001d018529	Zm00001d018529_T001	1.22475	0.00160348	NA
204	Zm00001d018725	Zm00001d018725_T001	3.5982	0.00357566	NA
205	Zm00001d018803	Zm00001d018803_T001	1.1707	0.00823069	Probable inositol transporter 2
206	Zm00001d018820	Zm00001d018820_T001	1.57196	3.15845e-07	FAD-dependent oxidoreductase family protein
207	Zm00001d018820	Zm00001d018820_T003	1.72427	4.95401e-08	FAD-dependent oxidoreductase family protein
208	Zm00001d018884	Zm00001d018884_T021	4.68295	0.00740645	Ubiquitin-conjugating enzyme E2 2
209	Zm00001d019075	Zm00001d019075_T010	3.46936	0.0089997	RNAligase
210	Zm00001d019137	Zm00001d019137_T001	1.20597	0.00262418	NA
211	Zm00001d019139	Zm00001d019139_T010	5.4729	6.85743e-05	sterol methyltransferase1
212	Zm00001d019163	Zm00001d019163_T001	2.06516	0.000301913	Stachyose synthase
213	Zm00001d019225	Zm00001d019225_T001	1.56493	3.61012e-07	Amino acid transporter ANT1
214	Zm00001d019356	Zm00001d019356_T001	3.72965	0.00140868	Putative disease resistance RPP13-like protein 1
215	Zm00001d019432	Zm00001d019432_T001	4.82613	9.29663e-05	Zn-dependent exopeptidases superfamily protein
216	Zm00001d019501	Zm00001d019501_T008	1.50893	0.00145411	Tetratricopeptide repeat (TPR)-like superfamily protein
217	Zm00001d019504	Zm00001d019504_T001	6.30816	2.97685e-07	Plasma membrane associated protein
218	Zm00001d019605	Zm00001d019605_T001	1.68003	0.0033215	NAD(P)H-quinone oxidoreductase subunit 6 chloroplastic
219	Zm00001d019629	Zm00001d019629_T001	4.63771	1.24534e-05	Dehydrodolichyl diphosphate synthase 1
220	Zm00001d019704	Zm00001d019704_T001	5.80262	7.37561e-31	NA
221	Zm00001d019856	Zm00001d019856_T003	4.35787	0.00233122	ENTH/VHS family protein
222	Zm00001d019936	Zm00001d019936_T001	1.89737	0.00412303	Heavy metal-associated domain containing protein [Source:UniProtKB/TrEMBL;Acc:B4FT05]
223	Zm00001d019983	Zm00001d019983_T001	1.99337	5.51714e-06	bri1-like receptor kinase1
224	Zm00001d020025	Zm00001d020025_T001	1.71425	0.00135513	NA
225	Zm00001d020175	Zm00001d020175_T007	5.1233	5.07959e-05	Proton pump-interactor 1
226	Zm00001d020345	Zm00001d020345_T010	4.23269	0.00200534	Nucleobase-ascorbate transporter 6
227	Zm00001d020595	Zm00001d020595_T002	5.77244	0.00987658	Ethylene response factor
228	Zm00001d020607	Zm00001d020607_T001	1.40455	0.00213076	Dormancy-associated protein homolog 3
229	Zm00001d020664	Zm00001d020664_T032	3.96271	0.00266795	Gamma-tubulin complex component 3
230	Zm00001d020780	Zm00001d020780_T001	1.87417	1.42853e-05	glutathione transferase23
231	Zm00001d020872	Zm00001d020872_T001	2.20746	0.00564723	NA
232	Zm00001d020886	Zm00001d020886_T001	2.79101	0.00175226	Aspartyl protease AED1
233	Zm00001d020954	Zm00001d020954_T001	1.63161	0.00066141	Splicing factor U2af small subunit A
234	Zm00001d020957	Zm00001d020957_T001	4.08576	0.00133523	NAD(P)-binding Rossmann-fold superfamily protein
235	Zm00001d021089	Zm00001d021089_T001	3.75211	0.00143893	Ethylene-responsive transcription factor ERF112
236	Zm00001d021119	Zm00001d021119_T009	3.43894	0.000259413	Beta-glucosidase 11
237	Zm00001d021119	Zm00001d021119_T011	4.50367	9.85242e-05	Beta-glucosidase 11
238	Zm00001d021301	Zm00001d021301_T008	4.75408	0.0082348	LON peptidase1
239	Zm00001d021376	Zm00001d021376_T004	4.64281	0.00501042	Mitochondrial transcription termination factor family protein
240	Zm00001d021386	Zm00001d021386_T001	3.34272	0.00826728	Zinc finger protein 2
241	Zm00001d021413	Zm00001d021413_T004	1.27568	0.00166834	Protein PIN-LIKES 7
242	Zm00001d021421	Zm00001d021421_T009	6.45188	1.90666e-10	UDP-glucose pyrophosphorylase2
243	Zm00001d021577	Zm00001d021577_T001	2.79091	0.0065451	UDP-glycosyltransferase 71B1
244	Zm00001d021615	Zm00001d021615_T001	1.27444	0.00342302	Cathepsin B-like cysteine proteinase 3
245	Zm00001d021732	Zm00001d021732_T001	4.10301	0.000426883	Cellulose synthase-like protein D3
246	Zm00001d021810	Zm00001d021810_T041	3.91714	0.00666826	Protein STRUBBELIG-RECEPTOR FAMILY 1
247	Zm00001d021846	Zm00001d021846_T001	4.7653	0.000465539	Insulin-degrading enzyme-like 1 peroxisomal
248	Zm00001d021893	Zm00001d021893_T004	5.77453	1.48594e-05	ARM repeat superfamily protein
249	Zm00001d022028	Zm00001d022028_T001	3.98711	0.00320365	MutS homolog1
250	Zm00001d022053	Zm00001d022053_T001	2.77337	1.22237e-09	hydroxyproline-rich glycoprotein family protein
251	Zm00001d022089	Zm00001d022089_T001	3.6295	0.00258122	EGG APPARATUS-1 protein
252	Zm00001d022155	Zm00001d022155_T001	1.55597	0.000769476	Leucine-rich repeat transmembrane protein kinase 1-like protein
253	Zm00001d022185	Zm00001d022185_T009	4.50532	0.000775086	Calmodulin-binding transcription activator 2
254	Zm00001d022204	Zm00001d022204_T001	4.54083	8.33563e-05	NA
255	Zm00001d022360	Zm00001d022360_T004	3.73034	0.00561199	DEAD-box ATP-dependent RNA helicase 57
256	Zm00001d022388	Zm00001d022388_T011	4.41104	0.00447466	Ferredoxin-dependent glutamate synthase%2C chloroplastic
257	Zm00001d022481	Zm00001d022481_T024	4.56164	0.00213076	CW-type Zinc Finger
258	Zm00001d022524	Zm00001d022524_T001	2.84957	6.06356e-15	WUSCHEL-related homeobox 11
259	Zm00001d022530	Zm00001d022530_T001	3.93638	4.7379e-05	ETHYLENE INSENSITIVE 3-like 2 protein
260	Zm00001d022586	Zm00001d022586_T038	4.32694	0.0017692	HEAT repeat-containing protein
261	Zm00001d023376	Zm00001d023376_T005	1.35197	1.12194e-05	aluminum-induced protein homolog1
262	Zm00001d023543	Zm00001d023543_T003	4.38806	0.000267023	Fatty acid amide hydrolase
263	Zm00001d023700	Zm00001d023700_T001	4.17793	0.000387534	Expressed protein; protein
264	Zm00001d023779	Zm00001d023779_T001	3.29457	0.00173825	3-hydroxyisobutyryl-CoA hydrolase 1
265	Zm00001d023941	Zm00001d023941_T001	1.49177	0.0043451	Carbohydrate transporter/ sugar porter
266	Zm00001d024014	Zm00001d024014_T001	3.98939	2.50136e-11	Zinc finger (C3HC4-type RING finger) family protein
267	Zm00001d024265	Zm00001d024265_T001	2.10887	0.00280312	F-box protein SKIP19
268	Zm00001d024301	Zm00001d024301_T006	4.42192	0.00200903	AICARFT/IMPCHase bienzyme family protein
269	Zm00001d024302	Zm00001d024302_T001	4.8382	1.48594e-05	Defensin-like protein 2
270	Zm00001d024359	Zm00001d024359_T001	1.55377	0.00432096	Alpha-humulene/(-)-(E)-beta-caryophyllene synthase
271	Zm00001d024386	Zm00001d024386_T004	4.22908	0.00458943	xyloglucan endo-transglycosylase/hydrolase1
272	Zm00001d024414	Zm00001d024414_T001	3.9644	0.00435363	Seed maturation protein
273	Zm00001d024531	Zm00001d024531_T006	5.55928	2.98231e-05	Putative cellulose synthase-like family protein
274	Zm00001d024591	Zm00001d024591_T001	1.24584	0.000457562	SnRNP core Sm protein Sm-X5-like protein
275	Zm00001d024885	Zm00001d024885_T001	1.6889	7.75615e-06	Putative WD40-like beta propeller repeat family protein
276	Zm00001d024886	Zm00001d024886_T001	5.87241	4.95401e-08	Zinc finger (C3HC4-type RING finger) family protein
277	Zm00001d024886	Zm00001d024886_T002	2.95209	7.68921e-10	Zinc finger (C3HC4-type RING finger) family protein
278	Zm00001d025023	Zm00001d025023_T001	1.27711	0.00203853	Probable 2-oxoacid dependent dioxygenase
279	Zm00001d025055	Zm00001d025055_T001	4.17968	0.000183079	protein phosphatase homolog11
280	Zm00001d025229	Zm00001d025229_T001	4.05088	0.00591702	NA
281	Zm00001d025278	Zm00001d025278_T065	4.38243	0.00592375	Protein MEI2-like 1
282	Zm00001d025281	Zm00001d025281_T001	2.00521	0.00594638	Putative AP2/EREBP transcription factor superfamily protein
283	Zm00001d025333	Zm00001d025333_T001	2.23171	8.00254e-16	Arogenate dehydratase/prephenate dehydratase 6 chloroplastic
284	Zm00001d025533	Zm00001d025533_T001	4.26595	7.06797e-05	NAD(P)-linked oxidoreductase superfamily protein
285	Zm00001d025545	Zm00001d025545_T001	1.25175	0.000453199	zeaxanthin epoxidase2
286	Zm00001d025747	Zm00001d025747_T003	1.82838	8.61546e-08	Phosphoglycolate phosphatase 1A chloroplastic
287	Zm00001d025753	Zm00001d025753_T001	4.07903	0.00151604	chitinase B1
288	Zm00001d025789	Zm00001d025789_T007	4.03327	0.00455812	NA
289	Zm00001d025823	Zm00001d025823_T001	3.66846	0.00281	Putative MYB DNA-binding domain superfamily protein
290	Zm00001d026047	Zm00001d026047_T002	1.53082	0.00538228	PLATZ transcription factor family protein
291	Zm00001d026056	Zm00001d026056_T002	3.79091	0.00696364	hydroxylase3
292	Zm00001d026056	Zm00001d026056_T004	2.81906	4.18231e-07	hydroxylase3
293	Zm00001d026056	Zm00001d026056_T005	3.86969	0.00366746	hydroxylase3
294	Zm00001d026253	Zm00001d026253_T010	5.63349	2.62189e-06	Calcium-transporting ATPase 9 plasma membrane-type
295	Zm00001d026396	Zm00001d026396_T003	4.31446	0.00818997	Formation of crista junctions protein 1
296	Zm00001d026628	Zm00001d026628_T001	2.31388	3.07874e-07	Dof zinc finger protein DOF1.6
297	Zm00001d027326	Zm00001d027326_T002	3.91261	0.00600509	Actin-related protein 4
298	Zm00001d027520	Zm00001d027520_T001	1.45857	0.000751054	expansin-like6
299	Zm00001d027626	Zm00001d027626_T001	4.77983	0.000792105	S-adenosyl-L-methionine-dependent methyltransferases superfamily protein
300	Zm00001d027679	Zm00001d027679_T001	3.20379	0.00302151	rootless concerning crown and seminal roots1
301	Zm00001d027734	Zm00001d027734_T006	3.31253	0.00947237	Probable receptor-like protein kinase
302	Zm00001d027832	Zm00001d027832_T001	6.50993	1.0722e-05	Embryonic protein DC-8
303	Zm00001d027846	Zm00001d027846_T001	2.50202	9.00314e-11	Dof-type zinc finger DNA-binding family protein
304	Zm00001d027900	Zm00001d027900_T001	3.15031	0.00114387	Protein TIFY 10B
305	Zm00001d028103	Zm00001d028103_T001	3.48884	0.00651196	Glycosyl hydrolase family 10 protein
306	Zm00001d028144	Zm00001d028144_T001	3.55501	2.77638e-05	Putative polyol transporter 1
307	Zm00001d028267	Zm00001d028267_T005	5.2749	2.25607e-05	trehalose-6-phosphate synthase2
308	Zm00001d028392	Zm00001d028392_T001	1.26594	0.000145257	actin depolymerizing factor5
309	Zm00001d028490	Zm00001d028490_T011	4.42267	0.00307768	ERAD-associated E3 ubiquitin-protein ligase component HRD3A
310	Zm00001d028570	Zm00001d028570_T006	4.29457	0.00714642	Serine/threonine-protein kinase ATG1c
311	Zm00001d028574	Zm00001d028574_T001	2.77595	0.00266817	Protein phosphatase 2C 37
312	Zm00001d028718	Zm00001d028718_T001	5.81322	3.26076e-13	Hydrophobic protein RCI2B
313	Zm00001d028720	Zm00001d028720_T001	3.7952	0.00133389	Phosphatidylinositol transfer protein expressed
314	Zm00001d028720	Zm00001d028720_T002	4.33634	0.00113203	Phosphatidylinositol transfer protein expressed
315	Zm00001d028744	Zm00001d028744_T001	3.57302	0.000263278	jasmonate-regulated gene 21
316	Zm00001d028814	Zm00001d028814_T001	2.37605	0.00137168	Pathogenesis-related protein 10 [Source:UniProtKB/TrEMBL;Acc:Q29SB6]
317	Zm00001d028815	Zm00001d028815_T001	2.62822	0.00183859	Pathogenesis-related protein 10 [Source:UniProtKB/TrEMBL;Acc:Q29SB6]
318	Zm00001d028816	Zm00001d028816_T001	3.724	0.000885025	Pathogenesis-related protein 10
319	Zm00001d028873	Zm00001d028873_T002	4.19387	4.54431e-05	Outer envelope pore protein 16-2 chloroplastic
320	Zm00001d028873	Zm00001d028873_T004	3.93644	0.00182159	Outer envelope pore protein 16-2 chloroplastic
321	Zm00001d028930	Zm00001d028930_T001	1.99295	0.000200678	myb domain protein 112
322	Zm00001d029025	Zm00001d029025_T001	5.62558	6.16202e-10	23-bisphosphoglycerate-independent phosphoglycerate mutase 1
323	Zm00001d029050	Zm00001d029050_T001	3.95568	0.00825366	Serine/threonine-protein kinase AtPK1/AtPK6
324	Zm00001d029087	Zm00001d029087_T001	3.52121	0.00265887	Sucrose synthase 3
325	Zm00001d029087	Zm00001d029087_T014	3.19503	9.75942e-07	Sucrose synthase 3
326	Zm00001d029091	Zm00001d029091_T011	4.69385	0.00103469	sucrose synthase2
327	Zm00001d029098	Zm00001d029098_T001	3.53596	0.0017141	sugars will eventually be exported transporter16
328	Zm00001d029170	Zm00001d029170_T005	1.56543	0.00257946	Superoxide dismutase
329	Zm00001d029218	Zm00001d029218_T001	3.2038	0.00785288	Protein SRG1
330	Zm00001d029328	Zm00001d029328_T027	4.46617	0.00784387	RNA-binding KH domain-containing protein
331	Zm00001d029349	Zm00001d029349_T001	2.81405	0.0021068	NA
332	Zm00001d029366	Zm00001d029366_T003	3.6156	0.00785523	Transducin/WD40 repeat-like superfamily protein
333	Zm00001d029388	Zm00001d029388_T001	3.49906	0.00131946	Metacaspase-3
334	Zm00001d029422	Zm00001d029422_T024	1.87167	0.000732368	NA
335	Zm00001d029620	Zm00001d029620_T001	1.64667	2.34615e-08	UDP-glycosyltransferase 74B1
336	Zm00001d029638	Zm00001d029638_T001	3.28722	0.00924449	Iron-sulfur cluster assembly protein 1
337	Zm00001d029645	Zm00001d029645_T001	3.29463	1.35829e-05	Putative polyol transporter 1
338	Zm00001d029706	Zm00001d029706_T001	6.30337	7.51788e-11	glutathione transferase39
339	Zm00001d029716	Zm00001d029716_T001	5.35147	1.60702e-07	Heavy metal transport/detoxification superfamily protein
340	Zm00001d029750	Zm00001d029750_T002	1.54652	0.00547232	NA
341	Zm00001d029762	Zm00001d029762_T006	4.97823	0.000556333	Hexose transporter
342	Zm00001d029768	Zm00001d029768_T011	4.79779	0.00220429	barley mlo defense gene homolog2
343	Zm00001d029778	Zm00001d029778_T001	3.58116	0.00396025	metallothionein2
344	Zm00001d029785	Zm00001d029785_T002	1.39106	0.00600509	Probable serine/threonine-protein kinase
345	Zm00001d030061	Zm00001d030061_T030	4.68152	0.00105753	RING/FYVE/PHD zinc finger superfamily protein
346	Zm00001d030217	Zm00001d030217_T028	4.79949	0.00497861	Whole genome shotgun sequence of line PN40024 scaffold_7.assembly12x (Fragment)
347	Zm00001d030544	Zm00001d030544_T001	1.93663	0.000201327	Glyoxylate reductase
348	Zm00001d030557	Zm00001d030557_T001	1.9305	3.19617e-05	Alanine aminotransferase 2 mitochondrial
349	Zm00001d030577	Zm00001d030577_T001	2.17955	9.53751e-20	Light-inducible protein CPRF-2
350	Zm00001d030888	Zm00001d030888_T001	1.0312	0.00136102	Probable disease resistance protein
351	Zm00001d030888	Zm00001d030888_T002	1.2296	0.00599869	Probable disease resistance protein
352	Zm00001d030942	Zm00001d030942_T001	1.20528	0.0078814	WAK-like kinase
353	Zm00001d030960	Zm00001d030960_T033	4.07211	0.00311971	TRAF-like superfamily protein
354	Zm00001d030968	Zm00001d030968_T010	4.38158	0.00536024	Flowering locus K homology domain
355	Zm00001d031191	Zm00001d031191_T001	2.00854	4.06259e-06	glycine-rich protein
356	Zm00001d031213	Zm00001d031213_T001	3.27988	0.00281	LigA
357	Zm00001d031267	Zm00001d031267_T002	1.708	0.00831769	Aldolase-type TIM barrel family protein
358	Zm00001d031447	Zm00001d031447_T004	1.38326	0.000705023	ABC transporter C family member 10
359	Zm00001d031634	Zm00001d031634_T001	1.53943	0.00220103	Major facilitator superfamily protein
360	Zm00001d031778	Zm00001d031778_T001	3.6884	0.00310462	Carbonic anhydrase
361	Zm00001d031822	Zm00001d031822_T001	2.60569	1.97728e-05	Mucin-2 [Source:UniProtKB/TrEMBL;Acc:B6SR31]
362	Zm00001d031847	Zm00001d031847_T051	4.79625	0.0021366	Structural maintenance of chromosomes (SMC) family protein
363	Zm00001d031877	Zm00001d031877_T001	3.73016	0.00232645	NA
364	Zm00001d031899	Zm00001d031899_T003	4.64579	0.000319874	malate dehydrogenase6
365	Zm00001d031948	Zm00001d031948_T004	5.12434	6.86466e-05	Thioredoxin family protein
366	Zm00001d032138	Zm00001d032138_T001	3.28279	0.0096164	NA
367	Zm00001d032156	Zm00001d032156_T003	3.18391	0.000479267	Omega-6 fatty acid desaturase chloroplastic
368	Zm00001d032268	Zm00001d032268_T001	1.06502	0.00510673	Mitochondrial carrier protein MTM1
369	Zm00001d032519	Zm00001d032519_T001	4.44115	0.000742406	Expressed protein; protein
370	Zm00001d032519	Zm00001d032519_T002	3.81661	0.0032761	Expressed protein; protein
371	Zm00001d032578	Zm00001d032578_T001	1.72512	0.00545653	Dof zinc finger protein DOF1.6
372	Zm00001d032618	Zm00001d032618_T001	1.90869	0.00439357	Secretory protein
373	Zm00001d032825	Zm00001d032825_T001	4.43879	0.0011436	NA
374	Zm00001d032858	Zm00001d032858_T001	3.72606	0.00086948	kaurene synthase1
375	Zm00001d032905	Zm00001d032905_T008	4.7682	0.00121994	DWNN domain a CCHC-type zinc finger
376	Zm00001d032933	Zm00001d032933_T014	5.22277	0.000190031	Protein NETWORKED 1A
377	Zm00001d032999	Zm00001d032999_T001	2.01948	0.00106798	DOF40 C2C2-DOF type transcription factor
378	Zm00001d033019	Zm00001d033019_T001	3.73355	0.00230318	TPD1
379	Zm00001d033020	Zm00001d033020_T001	3.17046	0.00293221	Cytochrome P450 CYP78A1
380	Zm00001d033020	Zm00001d033020_T002	3.89652	0.00179307	Cytochrome P450 CYP78A1
381	Zm00001d033108	Zm00001d033108_T003	5.10375	0.000678443	Lysine--tRNA ligase cytoplasmic
382	Zm00001d033152	Zm00001d033152_T001	2.33326	0.000972825	Cytochrome P450 CYP71W7
383	Zm00001d033296	Zm00001d033296_T002	1.54191	0.00109013	Protein DETOXIFICATION 35
384	Zm00001d033468	Zm00001d033468_T001	1.44904	1.08976e-05	Lactoylglutathione lyase / glyoxalase I family protein
385	Zm00001d033552	Zm00001d033552_T004	3.68647	0.00469744	ATPase 4 plasma membrane-type
386	Zm00001d033552	Zm00001d033552_T006	3.75799	0.00524301	ATPase 4 plasma membrane-type
387	Zm00001d033552	Zm00001d033552_T014	4.72132	0.000127049	ATPase 4 plasma membrane-type
388	Zm00001d033553	Zm00001d033553_T027	4.55071	0.00136428	Zinc finger CCCH domain-containing protein 33
389	Zm00001d033623	Zm00001d033623_T004	2.54275	1.21893e-10	Lipoxygenase
390	Zm00001d033623	Zm00001d033623_T015	1.82644	0.000901707	Lipoxygenase
391	Zm00001d033623	Zm00001d033623_T016	3.39638	0.00990736	Lipoxygenase
392	Zm00001d033646	Zm00001d033646_T015	1.04116	0.00467452	Pinin/SDK/memA/ protein conserved region containing protein
393	Zm00001d033710	Zm00001d033710_T001	3.57656	0.00354403	Chemocyanin
394	Zm00001d033711	Zm00001d033711_T001	2.61394	0.000489424	Basic blue protein
395	Zm00001d033782	Zm00001d033782_T001	3.63124	0.00343861	Seed maturation protein PM41
396	Zm00001d033797	Zm00001d033797_T002	4.19746	0.00678077	alpha/beta-Hydrolases superfamily protein
397	Zm00001d033836	Zm00001d033836_T001	1.11239	0.00518867	Sec14p-like phosphatidylinositol transfer family protein
398	Zm00001d033872	Zm00001d033872_T001	4.15247	0.000720024	Peptidase%2C M50 family
399	Zm00001d033981	Zm00001d033981_T001	1.68329	2.39111e-08	ATP sulfurylase1
400	Zm00001d034097	Zm00001d034097_T001	3.23393	0.00402399	cytochrome P450 family 81 subfamily D polypeptide 8
401	Zm00001d034337	Zm00001d034337_T007	3.93826	0.0063114	AP-1 complex subunit sigma-2
402	Zm00001d034382	Zm00001d034382_T001	1.83167	0.000373264	rRNA N-glycosidase [Source:UniProtKB/TrEMBL;Acc:A0A1D6L706]
403	Zm00001d034510	Zm00001d034510_T013	5.03183	2.28821e-05	Histidine kinase- DNA gyrase B- and HSP90-like ATPase family protein
404	Zm00001d034515	Zm00001d034515_T012	4.27298	0.00138823	Homeobox-DDT domain protein RLT3
405	Zm00001d034615	Zm00001d034615_T001	1.51749	0.000200716	Protein LURP-one-related 14
406	Zm00001d034617	Zm00001d034617_T004	1.20105	2.37416e-07	histidine acid phosphatase family protein
407	Zm00001d034643	Zm00001d034643_T001	4.47395	7.88132e-05	Actin-depolymerizing factor 10
408	Zm00001d034721	Zm00001d034721_T003	1.23392	1.48469e-06	RNA helicase4
409	Zm00001d034730	Zm00001d034730_T008	5.01202	0.00524084	Squamosa promoter-binding-like protein 1
410	Zm00001d034757	Zm00001d034757_T008	1.07387	1.53674e-05	Electron transfer flavoprotein subunit alpha mitochondrial
411	Zm00001d034978	Zm00001d034978_T001	2.34895	0.000205564	Farnesylated protein 2
412	Zm00001d034990	Zm00001d034990_T001	1.12562	0.00219686	Pectin lyase-like superfamily protein
413	Zm00001d035007	Zm00001d035007_T001	1.19073	0.000345619	GDP-mannose transporter GONST5
414	Zm00001d035214	Zm00001d035214_T001	1.55971	0.000312359	Ureide permease 5
415	Zm00001d035236	Zm00001d035236_T001	1.71426	0.000207366	Plant calmodulin-binding protein-related
416	Zm00001d035505	Zm00001d035505_T001	4.23274	0.000406713	Hydrophobic protein RCI2B
417	Zm00001d035553	Zm00001d035553_T001	3.65633	0.00359404	ABC transporter G family member 6
418	Zm00001d035753	Zm00001d035753_T001	3.54391	0.00271643	Polygalacturonase inhibitor
419	Zm00001d035812	Zm00001d035812_T001	5.51714	9.58915e-05	Translocase of chloroplast 159 chloroplastic
420	Zm00001d035889	Zm00001d035889_T005	1.59428	0.000838429	Protein transport protein SEC16B homolog
421	Zm00001d035960	Zm00001d035960_T028	4.93923	0.00270554	DNA-directed RNA polymerase III subunit 2
422	Zm00001d035964	Zm00001d035964_T005	4.90056	0.00233687	Serine/threonine-protein kinase MHK
423	Zm00001d036031	Zm00001d036031_T016	4.81538	0.00193309	Serine/threonine-protein phosphatase 2A 65 kDa regulatory subunit A beta isoform
424	Zm00001d036293	Zm00001d036293_T005	1.54145	2.25607e-05	Caffeoyl-CoA O-methyltransferase1
425	Zm00001d036301	Zm00001d036301_T006	4.50944	0.00259979	Pre-mRNA-processing-splicing factor 8A
426	Zm00001d036409	Zm00001d036409_T001	4.05352	3.61012e-07	OSJNBa0013K16.15 protein; protein
427	Zm00001d036439	Zm00001d036439_T001	1.09333	0.00668282	Arogenate dehydrogenase isoform 2
428	Zm00001d036483	Zm00001d036483_T003	1.44302	0.00120195	Subtilisin-like protease SBT2.6
429	Zm00001d036741	Zm00001d036741_T025	4.69553	0.00105753	Isoleucine--tRNA ligase cytoplasmic
430	Zm00001d036748	Zm00001d036748_T002	3.96577	0.00996033	ER membrane protein complex subunit 7 homolog
431	Zm00001d036835	Zm00001d036835_T002	4.34645	0.00576712	Peroxidase 67
432	Zm00001d036835	Zm00001d036835_T004	2.0513	0.00427805	Peroxidase 67
433	Zm00001d036904	Zm00001d036904_T013	4.70242	0.00359523	elongation factor 1-alpha10
434	Zm00001d036918	Zm00001d036918_T001	1.22282	0.00304305	Auxin-responsive protein IAA15
435	Zm00001d036951	Zm00001d036951_T001	1.5957	0.00231277	glutathione transferase19
436	Zm00001d037005	Zm00001d037005_T001	1.8266	0.00534365	Putative FAD-binding Berberine family protein
437	Zm00001d037359	Zm00001d037359_T001	3.1305	0.000708383	Peroxidase 11
438	Zm00001d037453	Zm00001d037453_T002	1.4286	0.00140868	Reticulon
439	Zm00001d037656	Zm00001d037656_T001	2.89825	1.01322e-06	Xylanase inhibitor protein 1
440	Zm00001d037661	Zm00001d037661_T001	3.85236	0.00267404	Serine/threonine-protein kinase RUNKEL
441	Zm00001d037681	Zm00001d037681_T001	2.86207	0.00050236	Vegetative storage protein 2
442	Zm00001d037684	Zm00001d037684_T001	1.26963	0.000406713	NA
443	Zm00001d037769	Zm00001d037769_T001	3.08271	1.15517e-05	Zinc finger CCCH domain-containing protein 23
444	Zm00001d037868	Zm00001d037868_T001	4.55371	0.00146816	Eukaryotic peptide chain release factor subunit 1-1
445	Zm00001d037873	Zm00001d037873_T008	7.1212	1.14834e-16	elongation factor alpha3
446	Zm00001d037894	Zm00001d037894_T001	6.7747	1.17048e-14	Dehydrin DHN1
447	Zm00001d038064	Zm00001d038064_T001	1.47358	0.00556469	cytochrome P450 family 94 subfamily D polypeptide 2
448	Zm00001d038165	Zm00001d038165_T003	1.35733	0.00865683	Putative GID1-like gibberellin receptor
449	Zm00001d038186	Zm00001d038186_T002	2.86756	0.00258595	Protein NRT1/ PTR FAMILY 3.1
450	Zm00001d038248	Zm00001d038248_T006	4.16325	0.00559793	RNA-binding (RRM/RBD/RNP motifs) family protein
451	Zm00001d038302	Zm00001d038302_T018	4.61325	0.00195942	Protein ROS1
452	Zm00001d038304	Zm00001d038304_T001	1.39505	5.1233e-07	Carbohydrate-binding-like fold
453	Zm00001d038327	Zm00001d038327_T001	1.09438	0.000162067	Proteinase inhibitor propeptide
454	Zm00001d038366	Zm00001d038366_T001	3.49852	0.00376063	Glycerol-3-phosphate acyltransferase 5
455	Zm00001d038442	Zm00001d038442_T001	1.11947	0.00652479	Protein LIGHT-DEPENDENT SHORT HYPOCOTYLS 5
456	Zm00001d038449	Zm00001d038449_T005	6.32052	2.95731e-14	Sorting nexin 2B
457	Zm00001d038570	Zm00001d038570_T011	4.81964	0.00347832	global transcription factor group B1
458	Zm00001d038587	Zm00001d038587_T016	4.63326	0.00387799	Protein FRIGIDA-ESSENTIAL 1
459	Zm00001d038618	Zm00001d038618_T001	1.06205	0.00187866	Cyclic nucleotide-gated ion channel 4
460	Zm00001d038644	Zm00001d038644_T026	1.26859	0.00619221	Protein RNA-directed DNA methylation 3
461	Zm00001d038751	Zm00001d038751_T001	2.42899	0.00777931	DNAJ heat shock N-terminal domain-containing protein
462	Zm00001d038846	Zm00001d038846_T001	1.59797	0.00602647	Protein phosphatase 2C 16
463	Zm00001d038863	Zm00001d038863_T001	3.5399	0.00481546	Transcription factor bHLH87
464	Zm00001d038870	Zm00001d038870_T001	4.24604	9.58915e-05	Late embryogenesis abundant protein%2C group 3
465	Zm00001d038913	Zm00001d038913_T001	4.51945	7.791e-06	lipid transfer protein1
466	Zm00001d038930	Zm00001d038930_T001	2.63886	0.00354496	Transcription factor MYB36
467	Zm00001d038991	Zm00001d038991_T001	1.41483	0.000890405	Protein MALE DISCOVERER 2
468	Zm00001d039002	Zm00001d039002_T004	5.2418	0.000424772	Putative homeodomain-like transcription factor superfamily protein
469	Zm00001d039005	Zm00001d039005_T006	5.04745	0.00347832	Guanylate-binding family protein
470	Zm00001d039043	Zm00001d039043_T012	4.36677	0.00828044	Aspartic proteinase A1
471	Zm00001d039131	Zm00001d039131_T015	5.76583	0.000148513	ADP glucose pyrophosphorylase2
472	Zm00001d039189	Zm00001d039189_T015	5.19855	4.10602e-06	Structural maintenance of chromosomes protein 3
473	Zm00001d039301	Zm00001d039301_T001	3.49934	3.59883e-06	Vegetative storage protein PNI288
474	Zm00001d039370	Zm00001d039370_T005	1.36438	2.37617e-05	Isoamyl acetate-hydrolyzing esterase
475	Zm00001d039416	Zm00001d039416_T001	1.12143	0.00818997	alpha/beta-Hydrolases superfamily protein
476	Zm00001d039421	Zm00001d039421_T076	4.30846	0.00822878	NA
477	Zm00001d039492	Zm00001d039492_T001	1.43633	0.00396025	myb-like transcription factor family protein
478	Zm00001d039499	Zm00001d039499_T002	1.12148	0.004234	ATP-dependent 6-phosphofructokinase 4 chloroplastic
479	Zm00001d039514	Zm00001d039514_T003	4.30732	0.00111575	Clavaminate synthase-like protein
480	Zm00001d039566	Zm00001d039566_T001	3.11875	0.00183461	17.5 kDa class II heat shock protein
481	Zm00001d039582	Zm00001d039582_T004	4.18109	0.0017386	Type I inositol polyphosphate 5-phosphatase 1
482	Zm00001d039589	Zm00001d039589_T177	5.36212	0.00156036	gigantea2
483	Zm00001d039729	Zm00001d039729_T001	4.4938	0.00332441	Transcription initiation factor TFIID subunit 4b
484	Zm00001d039914	Zm00001d039914_T001	3.04079	1.03712e-05	Metallothionein-like protein type 2
485	Zm00001d039933	Zm00001d039933_T001	3.11109	0.00451479	16.9 kDa class I heat shock protein 1
486	Zm00001d040027	Zm00001d040027_T001	1.5606	0.00678077	Bowman-Birk type wound-induced proteinase inhibitor WIP1 [Source:UniProtKB/TrEMBL;Acc:B4FYK1]
487	Zm00001d040028	Zm00001d040028_T001	2.16816	0.00108386	NA
488	Zm00001d040071	Zm00001d040071_T001	4.10147	0.000151701	Glycosyltransferase family 61 protein
489	Zm00001d040082	Zm00001d040082_T013	4.40299	0.00156101	DExH-box ATP-dependent RNA helicase DExH3
490	Zm00001d040113	Zm00001d040113_T004	3.96068	0.00183551	Protein MOTHER of FT and TFL1
491	Zm00001d040201	Zm00001d040201_T001	1.16963	0.00652479	Protein NRT1/ PTR FAMILY 6.1
492	Zm00001d040215	Zm00001d040215_T001	1.1263	0.000259176	Chaperone protein dnaJ 20 chloroplastic
493	Zm00001d040245	Zm00001d040245_T001	3.32496	0.000235599	Putative serine type endopeptidase inhibitor
494	Zm00001d040292	Zm00001d040292_T001	1.73732	0.0032855	Protein induced upon tuberization
495	Zm00001d040303	Zm00001d040303_T001	1.51778	7.03166e-05	Protein kinase superfamily protein
496	Zm00001d040311	Zm00001d040311_T006	5.66986	0.000692193	5'-3' exoribonuclease 3
497	Zm00001d040468	Zm00001d040468_T001	3.73867	0.00432096	major facilitator superfamily defense1
498	Zm00001d040603	Zm00001d040603_T003	4.10687	0.00758306	ATP-citrate synthase beta chain protein 2
499	Zm00001d040613	Zm00001d040613_T001	3.87475	0.00486179	Stress-inducible membrane pore protein
500	Zm00001d040666	Zm00001d040666_T003	3.08679	0.00576149	alpha/beta-Hydrolases superfamily protein
501	Zm00001d041082	Zm00001d041082_T001	3.68232	0.00794928	kaurene synthase4
502	Zm00001d041472	Zm00001d041472_T001	2.06668	1.48368e-06	NAC domain-containing protein 21/22
503	Zm00001d041495	Zm00001d041495_T002	4.65628	0.00518867	SRP40 carboxy-terminal domain protein
504	Zm00001d041497	Zm00001d041497_T030	4.52196	0.00457877	Auxin response factor 6
505	Zm00001d041996	Zm00001d041996_T001	1.11052	5.80147e-05	ABC transporter D family member 1
506	Zm00001d042022	Zm00001d042022_T001	2.21568	0.00210091	Peroxidase 12
507	Zm00001d042027	Zm00001d042027_T002	1.31809	0.00182212	NA
508	Zm00001d042049	Zm00001d042049_T002	4.47762	0.00694055	Ferredoxin
509	Zm00001d042066	Zm00001d042066_T028	4.20496	0.001038	glycoside hydrolase family 2 protein
510	Zm00001d042084	Zm00001d042084_T052	4.86788	0.00221075	Villin-2
511	Zm00001d042114	Zm00001d042114_T001	2.45063	0.00525291	NA
512	Zm00001d042115	Zm00001d042115_T001	3.1992	0.00600509	NA
513	Zm00001d042133	Zm00001d042133_T018	4.10127	0.0058164	RNA-binding (RRM/RBD/RNP motifs) family protein
514	Zm00001d042274	Zm00001d042274_T001	2.43982	0.000113172	Sec14p-like phosphatidylinositol transfer family protein
515	Zm00001d042285	Zm00001d042285_T001	1.51484	1.91311e-05	NA
516	Zm00001d042421	Zm00001d042421_T007	4.93137	0.00112534	Lysine ketoglutarate reductase trans-splicing related 1
517	Zm00001d042525	Zm00001d042525_T005	4.85619	0.00726974	60S ribosomal protein L5-1 homolog a
518	Zm00001d042540	Zm00001d042540_T015	4.83885	0.00631827	Linoleate 9S-lipoxygenase 1
519	Zm00001d042541	Zm00001d042541_T006	5.38647	0.000972825	lipoxygenase2
520	Zm00001d042549	Zm00001d042549_T002	3.6984	0.00321014	BTB/POZ and TAZ domain-containing protein 3
521	Zm00001d042598	Zm00001d042598_T002	1.04607	0.000155286	TPX2 (targeting protein for Xklp2) protein family
522	Zm00001d042717	Zm00001d042717_T001	2.62786	0.00724692	Ethylene-responsive transcription factor ABR1
523	Zm00001d042781	Zm00001d042781_T001	3.76081	0.00226775	Zinc finger protein WIP6
524	Zm00001d042793	Zm00001d042793_T012	4.27447	0.000824379	Transducin/WD40 repeat-like superfamily protein
525	Zm00001d042801	Zm00001d042801_T001	1.11969	0.00294666	GABA transporter 1
526	Zm00001d042812	Zm00001d042812_T001	2.33914	2.46298e-07	Tetratricopeptide repeat (TPR)-like superfamily protein
527	Zm00001d042884	Zm00001d042884_T002	4.90956	0.00113203	Acyl-coenzyme A oxidase
528	Zm00001d042888	Zm00001d042888_T002	1.01812	0.00684862	NA
529	Zm00001d042922	Zm00001d042922_T001	4.96382	0.000334493	Probable mediator of RNA polymerase II transcription subunit 37c
530	Zm00001d042948	Zm00001d042948_T001	1.33271	0.00742646	Protein binding protein
531	Zm00001d042998	Zm00001d042998_T001	1.01235	0.00287076	UPF0051 protein ABCI8 chloroplastic
532	Zm00001d043076	Zm00001d043076_T002	2.13276	0.00191426	WUSCHEL-related homeobox 13
533	Zm00001d043121	Zm00001d043121_T001	4.52024	0.00499025	Osmotin-like protein OSM34
534	Zm00001d043166	Zm00001d043166_T001	2.31692	2.11442e-06	UDP-glycosyltransferase 87A1
535	Zm00001d043168	Zm00001d043168_T001	1.08544	0.00354403	MAR-binding filament-like protein 1-1 isoform 2
536	Zm00001d043205	Zm00001d043205_T001	1.18203	8.15496e-05	Ethylene-responsive transcription factor 4
537	Zm00001d043390	Zm00001d043390_T001	2.8746	0.00744929	delay of germination 1
538	Zm00001d043515	Zm00001d043515_T002	2.10292	0.00253503	IAA6-auxin-responsive Aux/IAA family member
539	Zm00001d043601	Zm00001d043601_T002	1.36914	0.00041343	NADP-dependent malic enzyme6
540	Zm00001d043613	Zm00001d043613_T006	1.68058	0.000821879	CHY-type/CTCHY-type/RING-type Zinc finger protein
541	Zm00001d043709	Zm00001d043709_T003	4.97649	7.68622e-06	Late embryogenesis abundant protein%2C group 3
542	Zm00001d043709	Zm00001d043709_T004	4.14858	0.000740016	Late embryogenesis abundant protein%2C group 3
543	Zm00001d043730	Zm00001d043730_T001	3.36387	0.007205	Dehydrin Xero 1
544	Zm00001d043789	Zm00001d043789_T002	5.28023	0.0060574	Glutathione S-transferase GSTU6
545	Zm00001d043800	Zm00001d043800_T008	2.18506	0.0011181	LEAF RUST 10 DISEASE-RESISTANCE LOCUS RECEPTOR-LIKE PROTEIN KINASE-like 1.1
546	Zm00001d043839	Zm00001d043839_T001	4.96212	6.79771e-06	NA
547	Zm00001d043842	Zm00001d043842_T013	4.76717	0.00162906	GPI transamidase component family protein / Gaa1-like family protein
548	Zm00001d043845	Zm00001d043845_T082	5.59733	0.000425917	Glutamate synthase 1 [NADH] chloroplastic
549	Zm00001d043845	Zm00001d043845_T086	1.35109	0.00220103	Glutamate synthase 1 [NADH] chloroplastic
550	Zm00001d043853	Zm00001d043853_T001	4.04071	0.000828955	O-acyltransferase WSD1
551	Zm00001d043950	Zm00001d043950_T001	1.67603	2.13784e-05	Probable WRKY transcription factor 71
552	Zm00001d044026	Zm00001d044026_T059	4.02892	0.00437731	Transducin/WD40 repeat-like superfamily protein
553	Zm00001d044045	Zm00001d044045_T001	1.78475	0.00154399	GDSL esterase/lipase
554	Zm00001d044061	Zm00001d044061_T001	1.2558	0.00875796	F-box domain containing protein
555	Zm00001d044078	Zm00001d044078_T001	3.14152	0.0010594	Little protein 1
556	Zm00001d044095	Zm00001d044095_T001	2.9947	0.00255836	Beta carbonic anhydrase 4
557	Zm00001d044124	Zm00001d044124_T001	4.45118	0.000319874	polypeptide
558	Zm00001d044124	Zm00001d044124_T004	4.39037	0.00155757	polypeptide
559	Zm00001d044162	Zm00001d044162_T001	2.37212	2.62492e-05	Probable WRKY transcription factor 71
560	Zm00001d044201	Zm00001d044201_T012	4.32858	0.00302151	ATP-dependent zinc metalloprotease FTSH 11 chloroplastic/mitochondrial
561	Zm00001d044222	Zm00001d044222_T041	5.61743	0.00602941	tetratricopeptide repeat (TPR)-containing protein
562	Zm00001d044301	Zm00001d044301_T001	1.32809	0.00213956	Protein phosphatase 2C ABI2
563	Zm00001d044379	Zm00001d044379_T011	3.86513	0.00459156	CASC3/Barentsz eIF4AIII binding
564	Zm00001d044432	Zm00001d044432_T014	4.43479	0.00420001	Transcriptional corepressor LEUNIG
565	Zm00001d044495	Zm00001d044495_T003	2.66845	6.37612e-18	senescence enhanced2b
566	Zm00001d044508	Zm00001d044508_T001	3.83098	0.00162479	Cysteine-rich receptor-like protein kinase 2
567	Zm00001d044723	Zm00001d044723_T001	3.70426	0.0063011	MACPF domain-containing protein
568	Zm00001d044748	Zm00001d044748_T002	4.09443	0.0077888	Pyruvate dehydrogenase E1 component subunit alpha-1 mitochondrial
569	Zm00001d044967	Zm00001d044967_T001	3.84386	0.00160103	Eukaryotic aspartyl protease family protein
570	Zm00001d045002	Zm00001d045002_T004	3.90377	0.00540169	Nucleolar protein 10
571	Zm00001d045072	Zm00001d045072_T012	4.76991	0.00128294	NA
572	Zm00001d045092	Zm00001d045092_T001	3.36654	0.00613395	Spermidine hydroxycinnamoyl transferase
573	Zm00001d045199	Zm00001d045199_T017	4.78139	0.00027406	Pre-mRNA-processing-splicing factor 8A
574	Zm00001d045204	Zm00001d045204_T001	3.97016	0.000560265	Putative AP2/EREBP transcription factor superfamily protein
575	Zm00001d045210	Zm00001d045210_T001	1.67783	0.00167092	Dirigent
576	Zm00001d045311	Zm00001d045311_T007	1.81839	0.00174019	Hydrolase-like protein family
577	Zm00001d045321	Zm00001d045321_T001	6.66033	2.02759e-09	Dehydrin family protein expressed; Embryogenic-cell protein 40 (Ecp40); protein
578	Zm00001d045327	Zm00001d045327_T001	1.5405	1.01609e-07	Pyridoxal-5'-phosphate-dependent enzyme family protein
579	Zm00001d045434	Zm00001d045434_T005	3.32305	0.00968104	SNARE-interacting protein KEULE
580	Zm00001d045495	Zm00001d045495_T001	2.01722	0.00856443	NAD(P)-binding Rossmann-fold superfamily protein
581	Zm00001d045539	Zm00001d045539_T001	1.75593	2.04476e-05	Acyl-CoA-binding protein
582	Zm00001d045603	Zm00001d045603_T069	1.26048	0.00638824	polymerase II transcription-mediator3
583	Zm00001d045610	Zm00001d045610_T001	1.44857	0.00112724	Homogentisate 12-dioxygenase
584	Zm00001d045728	Zm00001d045728_T003	4.23438	0.00795607	Protein NSP-INTERACTING KINASE 1
585	Zm00001d046145	Zm00001d046145_T001	3.67647	0.00307768	Putative RING zinc finger domain superfamily protein
586	Zm00001d046261	Zm00001d046261_T002	1.9947	0.000992625	Putative thaumatin domain family protein
587	Zm00001d046342	Zm00001d046342_T001	1.75089	0.00481849	kaurene oxidase2
588	Zm00001d046404	Zm00001d046404_T001	2.04187	0.00990486	NA
589	Zm00001d046530	Zm00001d046530_T001	2.15864	8.38705e-07	Tetratricopeptide repeat (TPR)-like superfamily protein
590	Zm00001d046569	Zm00001d046569_T004	4.64742	0.000769476	Protein kinase superfamily protein with octicosapeptide/Phox/Bem1p domain
591	Zm00001d046624	Zm00001d046624_T012	1.6318	0.00769883	Probable E3 ubiquitin ligase SUD1
592	Zm00001d046824	Zm00001d046824_T001	3.23405	0.00695314	NA
593	Zm00001d047044	Zm00001d047044_T014	5.01285	0.0021068	RING/FYVE/PHD zinc finger superfamily protein
594	Zm00001d047112	Zm00001d047112_T001	3.43889	0.00618241	NA
595	Zm00001d047209	Zm00001d047209_T022	3.99654	0.00559416	Calmodulin-binding transcription activator 2
596	Zm00001d047253	Zm00001d047253_T004	6.25893	3.69867e-05	sucrose synthase1
597	Zm00001d047253	Zm00001d047253_T012	4.63918	0.00297654	sucrose synthase1
598	Zm00001d047259	Zm00001d047259_T001	3.95246	6.23918e-05	NA
599	Zm00001d047260	Zm00001d047260_T001	1.71753	0.000823372	Whole genome shotgun sequence of line PN40024 scaffold_16.assembly12x (Fragment)
600	Zm00001d047283	Zm00001d047283_T023	4.64878	0.00606214	Vacuolar protein sorting-associated protein 52 A
601	Zm00001d047356	Zm00001d047356_T001	1.51189	0.00151604	MADS-box transcription factor 56
602	Zm00001d047507	Zm00001d047507_T001	3.90249	0.00164299	Putative RING zinc finger domain superfamily protein
603	Zm00001d047527	Zm00001d047527_T003	4.79887	0.00651236	Phospholipid-transporting ATPase 1
604	Zm00001d047567	Zm00001d047567_T001	5.10571	1.49037e-06	embryonic cell protein 63
605	Zm00001d047582	Zm00001d047582_T001	5.13745	0.00133523	galactinol synthase3
606	Zm00001d047621	Zm00001d047621_T001	4.5871	0.00628659	NA
607	Zm00001d047799	Zm00001d047799_T001	4.07107	0.00133731	Heat shock 70 kDa protein 5
608	Zm00001d047799	Zm00001d047799_T002	4.74359	0.000126872	Heat shock 70 kDa protein 5
609	Zm00001d047799	Zm00001d047799_T003	5.12997	3.86817e-06	Heat shock 70 kDa protein 5
610	Zm00001d047837	Zm00001d047837_T001	1.19829	0.00689736	Protein DA1-related 2
611	Zm00001d047942	Zm00001d047942_T001	1.41149	1.77188e-05	Actin-depolymerizing factor 5
612	Zm00001d047942	Zm00001d047942_T002	1.15151	0.0007257	Actin-depolymerizing factor 5
613	Zm00001d047944	Zm00001d047944_T001	3.94479	0.004123	NA
614	Zm00001d047981	Zm00001d047981_T002	4.24016	0.00373563	Glutamate decarboxylase 1
615	Zm00001d048020	Zm00001d048020_T001	2.06159	0.000363479	hemoglobin1
616	Zm00001d048020	Zm00001d048020_T002	3.53892	0.00710894	hemoglobin1
617	Zm00001d048023	Zm00001d048023_T009	4.2551	0.00529654	Nuclear pore complex protein NUP133
618	Zm00001d048096	Zm00001d048096_T013	5.62309	7.12367e-07	NA
619	Zm00001d048324	Zm00001d048324_T002	1.60534	1.37522e-07	Ribulose-phosphate 3-epimerase
620	Zm00001d048348	Zm00001d048348_T001	4.27077	0.0013581	transcription activator-related
621	Zm00001d048407	Zm00001d048407_T001	2.57484	4.72314e-06	L-ornithine N5-acetyltransferase NATA1
622	Zm00001d048409	Zm00001d048409_T007	4.58281	0.00195669	Cell division control protein 48 homolog D
623	Zm00001d048461	Zm00001d048461_T002	4.46565	0.00168806	blue fluorescent1
624	Zm00001d048469	Zm00001d048469_T001	3.00373	8.65642e-05	hydroxylase5
625	Zm00001d048489	Zm00001d048489_T001	5.15304	8.87178e-07	BAG family molecular chaperone regulator 6
626	Zm00001d048513	Zm00001d048513_T001	2.35252	0.00856721	Copper transport protein family
627	Zm00001d048520	Zm00001d048520_T003	4.59459	0.000177673	Aquaporin TIP3.1
628	Zm00001d048521	Zm00001d048521_T002	1.39669	0.00152892	peptidoglycan-binding LysM domain-containing protein
629	Zm00001d048611	Zm00001d048611_T001	1.56377	0.00210798	Metallothionein-like protein 1B
630	Zm00001d048690	Zm00001d048690_T001	4.11089	1.65525e-14	Serine carboxypeptidase-like 50
631	Zm00001d048789	Zm00001d048789_T001	1.26103	2.65051e-06	NA
632	Zm00001d048802	Zm00001d048802_T005	1.66294	6.13345e-09	Glycine-rich domain-containing protein 1
633	Zm00001d048898	Zm00001d048898_T001	2.0284	8.74372e-05	F-box/kelch-repeat protein SKIP11
634	Zm00001d048903	Zm00001d048903_T001	2.65868	0.000757069	Acidic endochitinase
635	Zm00001d048947	Zm00001d048947_T001	2.85086	1.12194e-05	pathogenesis-related protein3
636	Zm00001d048948	Zm00001d048948_T001	5.22686	1.51578e-07	Hevein-like preproprotein
637	Zm00001d049028	Zm00001d049028_T001	2.14999	0.00906589	Chitinase 2
638	Zm00001d049038	Zm00001d049038_T019	5.4064	1.50015e-05	mRNA capping enzyme family protein
639	Zm00001d049099	Zm00001d049099_T004	1.00752	0.00170351	protein disulfide isomerase1
640	Zm00001d049286	Zm00001d049286_T001	3.94177	0.00180583	LRR receptor-like serine/threonine-protein kinase EFR
641	Zm00001d049286	Zm00001d049286_T003	2.35515	0.0085688	LRR receptor-like serine/threonine-protein kinase EFR
642	Zm00001d049288	Zm00001d049288_T001	4.43984	0.00276191	uncharacterized protein [Source:UniProtKB/TrEMBL;Acc:B6STA8]
643	Zm00001d049433	Zm00001d049433_T001	4.06717	0.00109231	Germin-like protein subfamily 1 member 8
644	Zm00001d049449	Zm00001d049449_T007	4.6991	0.000174483	cold regulated protein homolog1
645	Zm00001d049455	Zm00001d049455_T005	5.81086	0.000824379	Putative SNF2-domain/RING finger domain/helicase domain protein
646	Zm00001d049543	Zm00001d049543_T017	4.52204	0.000406123	circadian clock associated1
647	Zm00001d049605	Zm00001d049605_T040	4.36383	0.00512752	Protein CHROMATIN REMODELING 35
648	Zm00001d049671	Zm00001d049671_T001	3.99536	0.00196523	Calmodulin-binding transcription activator 2
649	Zm00001d049837	Zm00001d049837_T002	1.32489	0.00258973	NA
650	Zm00001d049928	Zm00001d049928_T001	4.40475	0.00229361	Nucleotidyltransferase family protein
651	Zm00001d050011	Zm00001d050011_T001	1.42119	0.00234142	Alpha carbonic anhydrase 7
652	Zm00001d050022	Zm00001d050022_T001	2.84303	0.00497303	Photosynthetic NDH subunit of subcomplex B 1 chloroplastic
653	Zm00001d050055	Zm00001d050055_T001	4.87531	6.99926e-06	NA
654	Zm00001d050089	Zm00001d050089_T013	4.89726	0.00440465	Putative 1-phosphatidylinositol-4-phosphate 5-kinase/ zinc ion binding family
655	Zm00001d050132	Zm00001d050132_T001	1.5164	0.000734893	bri1-like receptor kinase3
656	Zm00001d050244	Zm00001d050244_T017	3.92062	0.00796251	NA
657	Zm00001d050321	Zm00001d050321_T001	4.01384	0.000835395	NA
658	Zm00001d050577	Zm00001d050577_T001	4.61568	5.38766e-05	sugars will eventually be exported transporter15a
659	Zm00001d050893	Zm00001d050893_T002	2.19534	0.00393456	NAC domain-containing protein 79
660	Zm00001d051021	Zm00001d051021_T005	3.94531	0.00700223	Autophagy-related protein 101
661	Zm00001d051373	Zm00001d051373_T001	1.03077	0.00584576	Peroxisome biogenesis protein 19-1
662	Zm00001d051403	Zm00001d051403_T002	6.5851	2.39111e-08	plasma membrane intrinsic protein1
663	Zm00001d051459	Zm00001d051459_T001	5.46017	1.35964e-07	Oil body-associated protein 1B
664	Zm00001d051507	Zm00001d051507_T011	4.63813	0.00559503	Protein PHOTOPERIOD-INDEPENDENT EARLY FLOWERING 1
665	Zm00001d051511	Zm00001d051511_T001	1.45494	9.84271e-05	PLATZ transcription factor family protein
666	Zm00001d051600	Zm00001d051600_T005	6.06767	3.59883e-06	Protein CROWDED NUCLEI 1
667	Zm00001d051611	Zm00001d051611_T001	1.80181	0.001975	Groundhog protein 7 [Source:UniProtKB/TrEMBL;Acc:B4G1R2]
668	Zm00001d051637	Zm00001d051637_T001	6.16575	3.21704e-21	Protein NRT1/ PTR FAMILY 7.1
669	Zm00001d051695	Zm00001d051695_T001	3.47004	0.00547232	Aspartyl protease AED1
670	Zm00001d051749	Zm00001d051749_T001	1.33439	0.00770974	Putative homeobox DNA-binding and leucine zipper domain family protein isoform 1%3B Putative homeobox DNA-binding and leucine zipper domain family protein isoform 2
671	Zm00001d051754	Zm00001d051754_T002	1.89385	6.55173e-12	aldehyde dehydrogenase2
672	Zm00001d051756	Zm00001d051756_T001	4.1069	0.00909039	Potassium transporter 8
673	Zm00001d051908	Zm00001d051908_T001	2.63923	0.00273102	OSIGBa0147B06.5 protein
674	Zm00001d052056	Zm00001d052056_T004	5.61811	2.28821e-05	T-complex protein 1 subunit alpha
675	Zm00001d052056	Zm00001d052056_T007	5.50845	1.66137e-05	T-complex protein 1 subunit alpha
676	Zm00001d052264	Zm00001d052264_T001	2.56238	0.00400843	NA
677	Zm00001d052264	Zm00001d052264_T002	3.25424	0.00504134	NA
678	Zm00001d052308	Zm00001d052308_T199	5.46107	6.86528e-06	Clathrin heavy chain 2
679	Zm00001d052308	Zm00001d052308_T200	4.38	0.00367315	Clathrin heavy chain 2
680	Zm00001d052354	Zm00001d052354_T001	4.391	0.00144796	Vacuolar-sorting receptor 1
681	Zm00001d052371	Zm00001d052371_T001	2.40018	0.00634613	Protein LURP-one-related 8
682	Zm00001d052386	Zm00001d052386_T001	4.9002	3.59883e-06	Putative apyrase family protein
683	Zm00001d052399	Zm00001d052399_T008	5.42203	0.000555937	Long chain acyl-CoA synthetase 8
684	Zm00001d052493	Zm00001d052493_T002	1.46058	0.00211392	Aluminium induced protein with YGL and LRDR motifs
685	Zm00001d052744	Zm00001d052744_T001	3.7268	0.00297901	Lipopolysaccharide-modifying protein
686	Zm00001d052751	Zm00001d052751_T091	4.6297	0.00497303	ENHANCER OF AG-4 protein 2
687	Zm00001d052800	Zm00001d052800_T014	4.25964	0.00155079	Methyl-CpG-binding domain-containing protein 8
688	Zm00001d052958	Zm00001d052958_T001	4.91982	9.5462e-06	Antimicrobial peptide MBP-1
689	Zm00001d052961	Zm00001d052961_T001	4.36008	0.000139837	Protein ROOT HAIR DEFECTIVE 3 homolog 2
690	Zm00001d053016	Zm00001d053016_T001	4.20863	0.00739977	Putative calcium-dependent protein kinase family protein
691	Zm00001d053087	Zm00001d053087_T001	1.29586	0.00259979	G-type lectin S-receptor-like serine/threonine-protein kinase SD2-5
692	Zm00001d053195	Zm00001d053195_T001	4.21353	0.00782322	Putative AP2/EREBP transcription factor superfamily protein
693	Zm00001d053675	Zm00001d053675_T006	5.65143	0.0077403	lipoxygenase10
694	Zm00001d053727	Zm00001d053727_T009	2.56698	0.000340671	Pyrophosphate-energized vacuolar membrane proton pump 1
695	Zm00001d053765	Zm00001d053765_T004	6.21168	4.58097e-09	vacuolar proton pump3
696	Zm00001d053936	Zm00001d053936_T001	1.05631	9.13194e-06	Polyketide cyclase/dehydrase and lipid transport superfamily protein
697	Zm00001d053989	Zm00001d053989_T025	4.44572	0.00639965	RING/U-box protein
698	Zm00001d053989	Zm00001d053989_T026	1.07256	0.000814118	RING/U-box protein
699	Zm00001d054070	Zm00001d054070_T018	4.23002	0.00731364	Putative jumonji-like transcription factor family protein
