# Supplementary material for: Nitrogen fixation and mucilage production on maize aerial roots is controlled by aerial root development and border cell functions
Source: Front Plant Sci. 2022 Oct 6;13:977056. doi: 10.3389/fpls.2022.977056 (PMC9583020; doi:10.3389/fpls.2022.977056)
Supplement: Supplementary file 17 [file Table_10.xlsx]

## Sheet: Sheet 1 - Supplementary table S
Supplementary table S10: Processed data from pairwise comparison of SM-Stage1 no water vs. SM-Stage2 no water.
	ens_gene	target_id	b	qval	ext_gene
1	Zm00001d002446	Zm00001d002446_T001	1.54112	0.00988059	WAK53a-OsWAK receptor-like protein kinase
2	Zm00001d003947	Zm00001d003947_T042	5.62728	0.00183091	2-oxoglutarate dehydrogenase E1 component
3	Zm00001d005478	Zm00001d005478_T004	5.98166	0.00460582	Cellulose synthase A catalytic subunit 5 [UDP-forming]
4	Zm00001d006374	Zm00001d006374_T001	1.51228	0.0028514	Probable inactive purple acid phosphatase 1
5	Zm00001d008218	Zm00001d008218_T010	5.47824	0.00672587	Coatomer subunit beta
6	Zm00001d008826	Zm00001d008826_T133	6.34831	0.00320498	gigantea1
7	Zm00001d009146	Zm00001d009146_T008	5.7614	0.0027535	S-adenosylmethionine synthase
8	Zm00001d009749	Zm00001d009749_T016	6.1325	0.00576573	eukaryotic translation initiation factor 2 (eIF-2) family protein
9	Zm00001d010324	Zm00001d010324_T002	5.97752	0.00460582	Probable manganese-transporting ATPase PDR2
10	Zm00001d011315	Zm00001d011315_T003	5.56206	0.00460582	ABC transporter G family member 40
11	Zm00001d012603	Zm00001d012603_T001	1.29538	3.64442e-05	Methylesterase 3
12	Zm00001d014136	Zm00001d014136_T001	4.97748	0.00362721	Ent-cassadiene C2-hydroxylase
13	Zm00001d014303	Zm00001d014303_T004	5.9736	0.000120389	Vacuolar-sorting receptor 4
14	Zm00001d015174	Zm00001d015174_T010	5.90727	0.00116878	Phosphatidylinositol/phosphatidylcholine transfer protein SFH8
15	Zm00001d015259	Zm00001d015259_T005	5.66655	0.00734971	26S proteasome non-ATPase regulatory subunit 2 homolog A
16	Zm00001d015259	Zm00001d015259_T008	5.89404	0.000808279	26S proteasome non-ATPase regulatory subunit 2 homolog A
17	Zm00001d016166	Zm00001d016166_T003	1.1241	0.000308171	phosphoenolpyruvate carboxylase2
18	Zm00001d016402	Zm00001d016402_T011	6.33037	0.0054542	Coatomer subunit beta'-3
19	Zm00001d016551	Zm00001d016551_T002	4.75317	0.00404325	Leucine aminopeptidase 2 chloroplastic
20	Zm00001d016930	Zm00001d016930_T001	1.49946	0.00570454	Transmembrane 9 superfamily member 12
21	Zm00001d017522	Zm00001d017522_T008	6.51134	2.95969e-05	Tripeptidyl-peptidase 2
22	Zm00001d019108	Zm00001d019108_T047	5.48244	0.00215692	Ribosomal protein S1-like1
23	Zm00001d019283	Zm00001d019283_T010	7.22782	1.33403e-05	Calreticulin
24	Zm00001d019507	Zm00001d019507_T006	1.21306	0.00471256	Cellulose synthase-7
25	Zm00001d019983	Zm00001d019983_T001	1.30068	0.00240689	bri1-like receptor kinase1
26	Zm00001d020685	Zm00001d020685_T010	5.72991	0.00362721	65-kDa microtubule-associated protein 6
27	Zm00001d021413	Zm00001d021413_T001	5.07578	0.00940445	Protein PIN-LIKES 7
28	Zm00001d021935	Zm00001d021935_T001	1.0751	0.00333724	Putative polyol transporter 1
29	Zm00001d022421	Zm00001d022421_T023	5.94302	0.0031133	hydroxyproline-rich glycoprotein family protein
30	Zm00001d023769	Zm00001d023769_T001	6.34088	5.63244e-06	Delta(12)-fatty-acid desaturase
31	Zm00001d023779	Zm00001d023779_T001	5.61224	0.00988059	3-hydroxyisobutyryl-CoA hydrolase 1
32	Zm00001d024207	Zm00001d024207_T005	5.98016	3.26405e-05	Alpha-humulene/(-)-(E)-beta-caryophyllene synthase
33	Zm00001d024210	Zm00001d024210_T002	7.43244	8.85417e-14	terpene synthase6
34	Zm00001d024511	Zm00001d024511_T001	7.07887	4.04523e-08	ribosomal protein S3
35	Zm00001d024952	Zm00001d024952_T009	8.08503	9.59374e-27	aconitase2
36	Zm00001d025449	Zm00001d025449_T003	5.89713	0.000157688	Putative MAPKKK family protein kinase
37	Zm00001d026490	Zm00001d026490_T011	1.23337	0.00116878	proton-exporting ATPase4
38	Zm00001d026490	Zm00001d026490_T021	5.93776	0.00570723	proton-exporting ATPase4
39	Zm00001d028144	Zm00001d028144_T001	1.95882	0.00692458	Putative polyol transporter 1
40	Zm00001d028230	Zm00001d028230_T001	2.13669	2.10297e-05	Sugar transport protein 13
41	Zm00001d029648	Zm00001d029648_T001	4.01254	0.00672587	copalyl diphosphate synthase2
42	Zm00001d032500	Zm00001d032500_T001	1.01333	0.00570454	Methionine aminopeptidase 1A
43	Zm00001d033535	Zm00001d033535_T003	6.40827	3.99671e-05	Cox19-like CHCH family protein
44	Zm00001d034096	Zm00001d034096_T001	1.82856	0.00369109	cytochrome P450 family 81 subfamily D polypeptide 8
45	Zm00001d034644	Zm00001d034644_T003	1.10279	0.00367324	actin depolymerizing factor3
46	Zm00001d035236	Zm00001d035236_T001	1.88106	0.000658874	Plant calmodulin-binding protein-related
47	Zm00001d036164	Zm00001d036164_T001	5.12785	0.00158001	Salicylate/benzoate carboxyl methyltransferase
48	Zm00001d036565	Zm00001d036565_T024	6.88704	1.45595e-05	40S ribosomal protein S14-3
49	Zm00001d036742	Zm00001d036742_T007	5.87378	0.000154386	Protein S-acyltransferase 24
50	Zm00001d037233	Zm00001d037233_T002	5.02861	0.00129022	Beta-13-galactosyltransferase GALT1
51	Zm00001d037288	Zm00001d037288_T001	1.37532	0.00722651	Probable carboxylesterase 2
52	Zm00001d037905	Zm00001d037905_T017	5.75456	0.00477392	Elongation factor 1-alpha
53	Zm00001d038163	Zm00001d038163_T005	6.77229	5.22185e-09	pyruvate orthophosphate dikinase1
54	Zm00001d038804	Zm00001d038804_T010	6.08442	8.58491e-05	Dolichyl-diphosphooligosaccharide--protein glycosyltransferase subunit STT3A
55	Zm00001d038832	Zm00001d038832_T004	5.24398	0.0091972	Histone deacetylase HDT3
56	Zm00001d040245	Zm00001d040245_T001	2.08848	0.00570723	Putative serine type endopeptidase inhibitor
57	Zm00001d040666	Zm00001d040666_T003	1.55233	0.00369109	alpha/beta-Hydrolases superfamily protein
58	Zm00001d042274	Zm00001d042274_T001	2.58524	0.00988059	Sec14p-like phosphatidylinositol transfer family protein
59	Zm00001d043274	Zm00001d043274_T016	5.9357	0.00477516	Insulin-degrading enzyme-like 1 peroxisomal
60	Zm00001d044266	Zm00001d044266_T007	6.34083	1.45595e-05	ATP-dependent zinc metalloprotease FTSH 4 mitochondrial
61	Zm00001d045482	Zm00001d045482_T017	6.47673	0.000110751	Serine/threonine-protein phosphatase 2A 65 kDa regulatory subunit A beta isoform
62	Zm00001d045534	Zm00001d045534_T006	5.875	0.00173294	Zn-dependent exopeptidases superfamily protein
63	Zm00001d045706	Zm00001d045706_T003	1.40631	0.0028514	Restorer of fertility2
64	Zm00001d046247	Zm00001d046247_T001	4.46199	0.00835506	NA
65	Zm00001d047096	Zm00001d047096_T001	1.1411	0.000776877	Expansin-B4
66	Zm00001d047788	Zm00001d047788_T002	5.06756	0.00831702	Histone H2B
67	Zm00001d048091	Zm00001d048091_T015	7.20931	1.40161e-09	ATP synthase subunit gamma mitochondrial
68	Zm00001d049028	Zm00001d049028_T001	1.26909	5.50877e-14	Chitinase 2
69	Zm00001d049419	Zm00001d049419_T001	4.40815	0.00961662	Germin-like protein subfamily 1 member 8
70	Zm00001d050606	Zm00001d050606_T035	7.26206	1.40161e-09	TUDOR-SN protein 1
71	Zm00001d052243	Zm00001d052243_T001	3.20166	0.00404325	Putative laccase family protein
72	Zm00001d052445	Zm00001d052445_T031	6.05012	0.00404325	ARM repeat superfamily protein
